# Supplementary material for: The PENGUIN approach to reconstruct protein interactions at enhancer-promoter regions and its application to prostate cancer
Source: Nat Commun. 2023 Dec 6;14:8084. doi: 10.1038/s41467-023-43767-1 (PMC10700545; doi:10.1038/s41467-023-43767-1)
Supplement: Supplementary file 4 — Supplementary Data 1–12 [file 41467_2023_43767_MOESM4_ESM.xlsx]

## Sheet: S Data 1_EPIN_promoters
EPIN_promoter	EPIN_promoter_anchor	enhancers	GWAS_overlap	CTCF_overlap	oncogene_overlap	n_enha	n_priotitized_enha	cluster	CTCF	GWAS	GWAS_Cat_prostate.carcinoma	max_PET_Q0.01	min_Q.Value_Bias	oncogene	LNCaP	DE_gepia_EPIN_Promoter	DE_LNCaP_LHSAR_EPIN_Promoter	n_intermediate (no DBP)	n_intermediate_with_SNP_geneLoc	prop_intermediate_with_SNP_geneLoc	n_DE_intermediate_gepia	n_intermediate_in_deseq	n_DE_intermediate_deseq	prop_DE_intermediate_deseq	enrichment_DE_deseq_SNP.bs.DBP.path	enrichment_DE_deseq_SNP.intermediate.path
MYC	8_128747814_128748813	ENHA_8_127837000_127838000;ENHA_8_127838000_127839000;ENHA_8_127839000_127840000;ENHA_8_127882000_127883000;ENHA_8_127883000_127884000;ENHA_8_127891000_127892000;ENHA_8_127896000_127897000;ENHA_8_127907000_127908000;ENHA_8_127908000_127909000;ENHA_8_127909000_127910000;ENHA_8_127910000_127911000;ENHA_8_127911000_127912000;ENHA_8_127926000_127927000;ENHA_8_127927000_127928000;ENHA_8_127936000_1279…	1	1	1	41	73	8	+	+	+	132	9.93e-160	TRUE	78.2394	0	0	236	5	0.0211864	18	236	84	0.355932	1.22917	1.12381
GATA2	3_128211531_128212530	ENHA_3_127808000_127809000;ENHA_3_127809000_127810000;ENHA_3_127810000_127811000;ENHA_3_127811000_127812000;ENHA_3_127812000_127813000;ENHA_3_127813000_127814000;ENHA_3_127814000_127815000;ENHA_3_127815000_127816000;ENHA_3_127816000_127817000;ENHA_3_127817000_127818000;ENHA_3_127818000_127819000;ENHA_3_127819000_127820000;ENHA_3_127840000_127841000;ENHA_3_127841000_127842000;ENHA_3_127842000_1278…	1	1	1	32	65	8	+	+	+	272	2.8e-186	TRUE	78.9645	0	1	254	11	0.0433071	21	254	89	0.350394	NA	1.03779
ZFHX3	16_73092035_73093034	ENHA_16_72220000_72221000;ENHA_16_72221000_72222000;ENHA_16_72222000_72223000;ENHA_16_72511000_72512000;ENHA_16_72512000_72513000;ENHA_16_72513000_72514000;ENHA_16_72514000_72515000;ENHA_16_72515000_72516000;ENHA_16_72516000_72517000;ENHA_16_72592000_72593000;ENHA_16_72593000_72594000;ENHA_16_72594000_72595000;ENHA_16_72595000_72596000;ENHA_16_72596000_72597000;ENHA_16_72597000_72598000;ENHA_16_7…	0	1	1	27	62	8	+	+	+	231	1.02e-57	TRUE	2.44642	0	0	240	6	0.025	17	240	91	0.379167	NA	0.879121
CCND1	11_69455372_69456371	ENHA_11_68874000_68875000;ENHA_11_68875000_68876000;ENHA_11_68890000_68891000;ENHA_11_68891000_68892000;ENHA_11_68892000_68893000;ENHA_11_69039000_69040000;ENHA_11_69040000_69041000;ENHA_11_69041000_69042000;ENHA_11_69042000_69043000;ENHA_11_69043000_69044000;ENHA_11_69044000_69045000;ENHA_11_69045000_69046000;ENHA_11_69046000_69047000;ENHA_11_69047000_69048000	0	1	1	8	14	8	+	+	+	501	0	TRUE	41.7418	0	0	271	6	0.0221402	21	271	102	0.376384	NA	0.885621
BRCA2	13_32889116_32890115	ENHA_13_32500000_32501000;ENHA_13_32501000_32502000;ENHA_13_32502000_32503000;ENHA_13_32503000_32504000;ENHA_13_32521000_32522000;ENHA_13_32522000_32523000;ENHA_13_32523000_32524000;ENHA_13_32524000_32525000;ENHA_13_32525000_32526000;ENHA_13_32526000_32527000;ENHA_13_32527000_32528000;ENHA_13_32528000_32529000;ENHA_13_32621000_32622000;ENHA_13_32622000_32623000;ENHA_13_32623000_32624000;ENHA_13_3…	0	1	1	4	16	8	+	+	+	26	5.13e-13	TRUE	0.417233	0	1	406	10	0.0246305	37	406	152	0.374384	NA	1.06842
BAG4	8_38033605_38034604	ENHA_8_36726000_36727000;ENHA_8_36727000_36728000;ENHA_8_36728000_36729000;ENHA_8_36729000_36730000;ENHA_8_36730000_36731000;ENHA_8_37636000_37637000;ENHA_8_37637000_37638000;ENHA_8_37638000_37639000;ENHA_8_37642000_37643000;ENHA_8_37643000_37644000;ENHA_8_37644000_37645000;ENHA_8_37645000_37646000	0	1	1	2	12	8	+	+	+	18	6.58e-07	TRUE	5.06949	0	0	328	4	0.0121951	25	328	119	0.362805	NA	0.689076
NKX3-1	8_23539951_23540950	ENHA_8_23330000_23331000;ENHA_8_23331000_23332000;ENHA_8_23332000_23333000;ENHA_8_23425000_23426000;ENHA_8_23426000_23427000;ENHA_8_23427000_23428000;ENHA_8_23428000_23429000;ENHA_8_23429000_23430000;ENHA_8_23430000_23431000;ENHA_8_23431000_23432000;ENHA_8_23448000_23449000;ENHA_8_23449000_23450000;ENHA_8_23450000_23451000;ENHA_8_23447000_23448000;ENHA_8_23451000_23452000;ENHA_8_23479000_23480000…	0	1	1	13	20	8	+	+	+	105	2.1e-44	TRUE	72.0928	1	1	224	3	0.0133929	18	224	81	0.361607	NA	0
FOXA1	14_38063826_38064825	ENHA_14_37702000_37703000;ENHA_14_37706000_37707000;ENHA_14_37720000_37721000;ENHA_14_37721000_37722000;ENHA_14_37718000_37719000;ENHA_14_37719000_37720000;ENHA_14_37722000_37723000;ENHA_14_37726000_37727000;ENHA_14_37745000_37746000;ENHA_14_37749000_37750000;ENHA_14_37774000_37775000;ENHA_14_37775000_37776000;ENHA_14_37776000_37777000;ENHA_14_37773000_37774000;ENHA_14_37777000_37778000;ENHA_14_3…	0	1	1	27	53	8	+	+	+	234	8.35e-176	TRUE	93.6566	1	1	290	5	0.0172414	22	290	104	0.358621	NA	1.11538
CDKN1B	12_12869703_12870702	ENHA_12_11770000_11771000;ENHA_12_11771000_11772000;ENHA_12_11772000_11773000;ENHA_12_11773000_11774000;ENHA_12_11774000_11775000;ENHA_12_11775000_11776000;ENHA_12_11776000_11777000;ENHA_12_11777000_11778000;ENHA_12_11832000_11833000;ENHA_12_11836000_11837000;ENHA_12_11837000_11838000;ENHA_12_11841000_11842000;ENHA_12_11842000_11843000;ENHA_12_11849000_11850000;ENHA_12_11989000_11990000;ENHA_12_1…	0	1	1	25	60	8	+	+	+	64	1.26e-33	TRUE	24.5416	0	0	279	8	0.0286738	21	279	98	0.351254	NA	0.355867
CDH1	16_68770692_68771691	ENHA_16_68441000_68442000;ENHA_16_68442000_68443000;ENHA_16_68443000_68444000;ENHA_16_68444000_68445000;ENHA_16_68531000_68532000;ENHA_16_68532000_68533000;ENHA_16_68533000_68534000;ENHA_16_68555000_68556000;ENHA_16_68563000_68564000;ENHA_16_68564000_68565000;ENHA_16_68731000_68732000;ENHA_16_68736000_68737000;ENHA_16_68737000_68738000;ENHA_16_68738000_68739000;ENHA_16_68739000_68740000;ENHA_16_6…	0	1	1	5	17	8	+	+	+	229	4.93e-31	TRUE	133.452	1	0	233	5	0.0214592	16	233	80	0.343348	NA	0.5825
KDM6A	X_44731920_44732919	ENHA_X_43818000_43819000;ENHA_X_44431000_44432000;ENHA_X_44544000_44545000;ENHA_X_44545000_44546000;ENHA_X_44546000_44547000;ENHA_X_44547000_44548000;ENHA_X_44548000_44549000;ENHA_X_44549000_44550000;ENHA_X_44550000_44551000;ENHA_X_44554000_44555000;ENHA_X_44551000_44552000;ENHA_X_44552000_44553000;ENHA_X_44553000_44554000;ENHA_X_44555000_44556000;ENHA_X_44556000_44557000;ENHA_X_44557000_44558000…	0	0	1	6	20	8	+	+	+	56	1.65e-25	TRUE	55.1424	0	1	307	9	0.029316	22	307	105	0.34202	NA	1.29947
ARID2	12_46122991_46123990	ENHA_12_45527000_45528000;ENHA_12_45655000_45656000;ENHA_12_45661000_45662000;ENHA_12_45697000_45698000;ENHA_12_45933000_45934000;ENHA_12_45934000_45935000;ENHA_12_45938000_45939000;ENHA_12_45942000_45943000;ENHA_12_45943000_45944000;ENHA_12_45944000_45945000;ENHA_12_45945000_45946000;ENHA_12_45946000_45947000	0	1	1	7	12	7	+	=	=	251	1.83e-36	TRUE	3.9602	0	0	231	3	0.012987	15	231	87	0.376623	NA	0.885057
PIK3R1	5_67511083_67512082	ENHA_5_66542000_66543000;ENHA_5_66543000_66544000;ENHA_5_66544000_66545000;ENHA_5_66545000_66546000;ENHA_5_67261000_67262000	0	1	1	2	5	7	+	=	=	26	5.26e-20	TRUE	29.2148	1	1	180	3	0.0166667	14	180	64	0.355556	NA	0.9375
NCOR1	17_16118375_16119374	ENHA_17_15944000_15945000;ENHA_17_15983000_15984000;ENHA_17_15984000_15985000;ENHA_17_15985000_15986000;ENHA_17_15986000_15987000;ENHA_17_15987000_15988000;ENHA_17_16013000_16014000;ENHA_17_16037000_16038000;ENHA_17_16038000_16039000;ENHA_17_16039000_16040000;ENHA_17_16045000_16046000;ENHA_17_16065000_16066000;ENHA_17_16085000_16086000;ENHA_17_16086000_16087000;ENHA_17_16087000_16088000;ENHA_17_1…	0	0	1	9	16	7	+	=	=	130	8.89e-35	TRUE	32.2323	0	0	303	9	0.029703	20	303	106	0.349835	NA	0.63522
AR	X_66763373_66764372	ENHA_X_65967000_65968000;ENHA_X_65968000_65969000;ENHA_X_65969000_65970000;ENHA_X_65970000_65971000;ENHA_X_65971000_65972000;ENHA_X_65972000_65973000;ENHA_X_66120000_66121000;ENHA_X_66121000_66122000;ENHA_X_66122000_66123000;ENHA_X_66123000_66124000;ENHA_X_66127000_66128000	0	0	1	4	11	7	+	=	=	108	1.51e-22	TRUE	43.9802	0	0	215	3	0.0139535	18	215	75	0.348837	NA	0
CHD6	20_40246634_40247633	ENHA_20_40105000_40106000;ENHA_20_40106000_40107000;ENHA_20_40107000_40108000;ENHA_20_40108000_40109000;ENHA_20_40109000_40110000;ENHA_20_40140000_40141000	0	0	1	3	6	7	+	=	=	178	8.98e-26	TRUE	7.14912	0	0	281	9	0.0320285	21	281	97	0.345196	NA	0.965636
ETV1	7_14030551_14031550	ENHA_7_13557000_13558000	0	0	1	1	1	6	-	=	-	560	3.5e-51	TRUE	34.3128	0	1	93	3	0.0322581	4	93	30	0.322581	NA	1.03333
SMARCAD1	4_95128258_95129257	ENHA_4_95070000_95071000;ENHA_4_95076000_95077000	0	0	1	1	2	5	=	=	=	21	0.00395694	TRUE	7.15541	0	0	139	2	0.0143885	7	139	53	0.381295	NA	1.31132
PDS5A	4_39979077_39980076	ENHA_4_39472000_39473000;ENHA_4_39476000_39477000;ENHA_4_39477000_39478000;ENHA_4_39503000_39504000;ENHA_4_39504000_39505000;ENHA_4_39505000_39506000;ENHA_4_39506000_39507000;ENHA_4_39514000_39515000;ENHA_4_39515000_39516000;ENHA_4_39516000_39517000;ENHA_4_39517000_39518000;ENHA_4_39518000_39519000	0	1	1	3	12	4	=	=	=	19	7.47e-08	TRUE	16.2187	0	0	155	5	0.0322581	13	155	56	0.36129	NA	1.10714
CHD7	8_61590823_61591822	ENHA_8_61565000_61566000;ENHA_8_61566000_61567000;ENHA_8_61567000_61568000	0	0	1	1	3	4	=	=	=	17	0.00282905	TRUE	1.05925	0	1	159	3	0.0188679	13	159	56	0.352201	NA	0.946429
CUL3	2_225449615_225450614	ENHA_2_225346000_225347000;ENHA_2_225350000_225351000;ENHA_2_225351000_225352000;ENHA_2_225352000_225353000;ENHA_2_225391000_225392000	0	0	1	2	5	4	=	=	=	23	0.00302122	TRUE	15.2595	0	0	170	1	0.00588235	13	170	59	0.347059	NA	0
AXIN1	16_402177_403176	ENHA_16_296000_297000;ENHA_16_302000_303000;ENHA_16_303000_304000	0	0	1	1	3	4	=	=	=	15	0.00490562	TRUE	8.33845	0	1	154	2	0.012987	15	154	53	0.344156	NA	0
SETDB1	1_150898314_150899313	ENHA_1_150535000_150536000;ENHA_1_150536000_150537000;ENHA_1_150537000_150538000;ENHA_1_150542000_150543000	0	1	1	2	4	3	+	=	=	14	0.000135221	TRUE	16.8771	0	0	178	4	0.0224719	11	178	70	0.393258	NA	0.635714
PIK3R2	19_18263487_18264486	ENHA_19_18219000_18220000;ENHA_19_18220000_18221000;ENHA_19_18221000_18222000;ENHA_19_18222000_18223000;ENHA_19_18223000_18224000;ENHA_19_18224000_18225000;ENHA_19_18225000_18226000;ENHA_19_18230000_18231000;ENHA_19_18231000_18232000	0	1	1	1	9	3	+	=	=	47	0.00609441	TRUE	40.605	0	1	185	3	0.0162162	15	185	69	0.372973	NA	0
CHD3	17_7787622_7788621	ENHA_17_7642000_7643000;ENHA_17_7648000_7649000	0	0	1	1	2	2	-	-	=	193	5.54e-81	TRUE	77.1138	0	1	91	2	0.021978	7	91	38	0.417582	NA	1.19737
KMT2C	7_152132591_152133590	ENHA_7_151948000_151949000;ENHA_7_151953000_151954000;ENHA_7_152108000_152109000	0	0	1	2	3	2	-	-	=	58	2.82e-14	TRUE	6.94591	0	0	132	2	0.0151515	8	132	51	0.386364	NA	1.29412
ARID1A	1_27022021_27023020	ENHA_1_26948000_26949000;ENHA_1_26949000_26950000;ENHA_1_27005000_27006000;ENHA_1_27006000_27007000;ENHA_1_27007000_27008000;ENHA_1_27008000_27009000	0	0	1	2	6	2	-	-	=	139	6.11e-23	TRUE	13.0473	0	0	127	2	0.015748	11	127	41	0.322835	NA	1.54878
ETV3	1_157107884_157108883	ENHA_1_157063000_157064000	0	1	1	1	1	2	-	-	=	22	0.00551242	TRUE	4.99561	0	0	120	4	0.0333333	8	120	38	0.316667	NA	0
MATN4	20_43936670_43937669	ENHA_20_43673000_43674000;ENHA_20_43674000_43675000;ENHA_20_43675000_43676000	0	1	1	1	3	2	-	-	=	17	0.00114517	TRUE	0.026694	0	0	115	3	0.026087	7	115	36	0.313043	NA	0
RNF43	17_56494444_56495443	ENHA_17_56466000_56467000;ENHA_17_56467000_56468000	1	0	1	1	2	1	-	=	=	128	5.67e-15	TRUE	2.55355	0	0	68	1	0.0147059	3	68	29	0.426471	NA	0
ZMYM3	X_70474548_70475547	ENHA_X_70403000_70404000;ENHA_X_70404000_70405000;ENHA_X_70405000_70406000	1	1	1	2	3	1	-	=	=	82	2.38e-27	TRUE	5.17751	0	0	153	3	0.0196078	10	153	48	0.313725	NA	1.0625
U2AF1	21_44527189_44528188	ENHA_21_44345000_44346000	0	1	1	1	1	1	-	=	=	34	9.6e-07	TRUE	68.5891	0	0	124	2	0.016129	9	124	49	0.395161	NA	1.26531
PIK3CA	3_178865810_178866809	ENHA_3_178745000_178746000;ENHA_3_178746000_178747000	0	0	1	1	2	1	-	=	=	12	0.0019796	TRUE	1.23005	0	1	85	0	0	3	85	33	0.388235	NA	NA
MGA	15_41952109_41953108	ENHA_15_41914000_41915000;ENHA_15_41915000_41916000	0	0	1	1	2	1	-	=	=	98	1.09e-17	TRUE	2.5011	0	0	117	5	0.042735	9	117	45	0.384615	NA	1.04
SPEN	1_16173858_16174857	ENHA_1_16163000_16164000;ENHA_1_16164000_16165000;ENHA_1_16168000_16169000;ENHA_1_16169000_16170000;ENHA_1_16170000_16171000;ENHA_1_16171000_16172000	0	0	1	1	6	1	-	=	=	141	6.14e-08	TRUE	2.9177	0	1	163	3	0.0184049	12	163	60	0.368098	NA	0
TCERG1	5_145826372_145827371	ENHA_5_145362000_145363000	0	0	1	1	1	1	-	=	=	9	0.00985918	TRUE	10.533	1	0	47	0	0	4	47	17	0.361702	NA	NA
FANCG	9_35079514_35080513	ENHA_9_34745000_34746000;ENHA_9_34746000_34747000;ENHA_9_34747000_34748000;ENHA_9_34771000_34772000;ENHA_9_34775000_34776000;ENHA_9_34776000_34777000	0	0	1	3	6	1	-	=	=	29	1.21e-11	TRUE	7.42738	0	1	190	5	0.0263158	13	190	67	0.352632	NA	1.13433
STOM	9_124132083_124133082	ENHA_9_124078000_124079000;ENHA_9_124084000_124085000;ENHA_9_124085000_124086000;ENHA_9_124086000_124087000;ENHA_9_124087000_124088000;ENHA_9_124088000_124089000;ENHA_9_124089000_124090000;ENHA_9_124090000_124091000;ENHA_9_124091000_124092000	1	1	0	1	9	8	+	+	+	39	0.000523771	FALSE	0.0983389	1	1	277	10	0.0361011	20	277	107	0.386282	0.907409	1.03551
CTBP2	10_126849131_126850130	ENHA_10_126616000_126617000;ENHA_10_126697000_126698000;ENHA_10_126698000_126699000;ENHA_10_126713000_126714000;ENHA_10_126735000_126736000;ENHA_10_126736000_126737000;ENHA_10_126737000_126738000;ENHA_10_126749000_126750000;ENHA_10_126750000_126751000;ENHA_10_126751000_126752000;ENHA_10_126752000_126753000;ENHA_10_126753000_126754000;ENHA_10_126754000_126755000;ENHA_10_126755000_126756000;ENHA_10…	1	1	0	7	16	8	+	+	+	107	7.02e-89	FALSE	40.8205	0	0	406	9	0.0221675	29	406	151	0.371921	0.896247	0.896247
TMEM63B	6_44094150_44095149	ENHA_6_43671000_43672000;ENHA_6_43672000_43673000;ENHA_6_43673000_43674000;ENHA_6_43674000_43675000;ENHA_6_43709000_43710000;ENHA_6_43710000_43711000;ENHA_6_43711000_43712000;ENHA_6_43712000_43713000;ENHA_6_43713000_43714000;ENHA_6_43714000_43715000;ENHA_6_44075000_44076000;ENHA_6_44086000_44087000	1	0	0	4	12	8	+	+	+	71	5.76e-10	FALSE	25.4069	0	0	209	3	0.0143541	14	209	77	0.368421	1.14688	1.80952
GTPBP4	10_1033848_1034847	ENHA_10_1017000_1018000;ENHA_10_1018000_1019000;ENHA_10_376000_377000;ENHA_10_377000_378000;ENHA_10_483000_484000;ENHA_10_555000_556000;ENHA_10_556000_557000;ENHA_10_895000_896000;ENHA_10_902000_903000;ENHA_10_903000_904000;ENHA_10_904000_905000;ENHA_10_905000_906000;ENHA_10_925000_926000;ENHA_10_941000_942000;ENHA_10_942000_943000;ENHA_10_943000_944000;ENHA_10_944000_945000;ENHA_10_994000_995000…	1	1	0	9	20	8	+	+	+	101	6.15e-11	FALSE	26.3637	0	0	288	8	0.0277778	28	288	106	0.368056	0.987993	1.01887
ID2-AS1	2_8821494_8822493	ENHA_2_7882000_7883000;ENHA_2_7886000_7887000;ENHA_2_7933000_7934000;ENHA_2_7934000_7935000;ENHA_2_7935000_7936000;ENHA_2_7936000_7937000;ENHA_2_8144000_8145000;ENHA_2_8145000_8146000;ENHA_2_8259000_8260000;ENHA_2_8260000_8261000;ENHA_2_8261000_8262000;ENHA_2_8262000_8263000;ENHA_2_8263000_8264000;ENHA_2_8264000_8265000;ENHA_2_8415000_8416000;ENHA_2_8416000_8417000;ENHA_2_8447000_8448000;ENHA_2_8…	1	1	0	21	39	8	+	+	+	104	1.39e-53	FALSE	NA	0	NA	234	6	0.025641	20	234	85	0.363248	1.03235	0.917647
MRPL14	6_44094729_44095728	ENHA_6_43673000_43674000;ENHA_6_43674000_43675000;ENHA_6_43709000_43710000;ENHA_6_43710000_43711000;ENHA_6_43711000_43712000;ENHA_6_43712000_43713000;ENHA_6_43713000_43714000;ENHA_6_44075000_44076000;ENHA_6_44086000_44087000	1	0	0	4	9	8	+	+	+	71	5.76e-10	FALSE	31.0354	0	0	333	10	0.03003	24	333	120	0.36036	1.22616	0.555
MIIP	1_12078798_12079797	ENHA_1_10568000_10569000;ENHA_1_10587000_10588000;ENHA_1_10588000_10589000;ENHA_1_10589000_10590000;ENHA_1_10590000_10591000;ENHA_1_10591000_10592000;ENHA_1_10592000_10593000;ENHA_1_10596000_10597000;ENHA_1_10616000_10617000;ENHA_1_10617000_10618000;ENHA_1_10618000_10619000;ENHA_1_10619000_10620000;ENHA_1_10620000_10621000;ENHA_1_10621000_10622000;ENHA_1_10622000_10623000;ENHA_1_10697000_10698000…	1	0	0	7	23	8	+	+	+	46	2.3e-45	FALSE	15.298	0	0	358	12	0.0335196	26	358	129	0.360335	1.18937	1.15633
LARP4B	10_977146_978145	ENHA_10_483000_484000;ENHA_10_586000_587000;ENHA_10_593000_594000;ENHA_10_594000_595000;ENHA_10_595000_596000;ENHA_10_871000_872000;ENHA_10_872000_873000;ENHA_10_895000_896000;ENHA_10_903000_904000;ENHA_10_904000_905000;ENHA_10_925000_926000;ENHA_10_946000_947000	1	1	0	9	12	8	+	+	+	79	2.85e-12	FALSE	20.6482	0	0	292	8	0.0273973	19	292	105	0.359589	0.926984	1.04286
ID2	2_8821612_8822611	ENHA_2_7882000_7883000;ENHA_2_7886000_7887000;ENHA_2_7933000_7934000;ENHA_2_7934000_7935000;ENHA_2_7935000_7936000;ENHA_2_7936000_7937000;ENHA_2_8144000_8145000;ENHA_2_8145000_8146000;ENHA_2_8259000_8260000;ENHA_2_8260000_8261000;ENHA_2_8261000_8262000;ENHA_2_8262000_8263000;ENHA_2_8263000_8264000;ENHA_2_8264000_8265000;ENHA_2_8415000_8416000;ENHA_2_8416000_8417000;ENHA_2_8447000_8448000;ENHA_2_8…	1	1	0	21	40	8	+	+	+	104	1.39e-53	FALSE	1.45812	0	1	217	5	0.0230415	19	217	78	0.359447	1.04327	1.11282
GATA2-AS1	3_128207545_128208544	ENHA_3_127803000_127804000;ENHA_3_127804000_127805000;ENHA_3_127805000_127806000;ENHA_3_127814000_127815000;ENHA_3_127815000_127816000;ENHA_3_127816000_127817000;ENHA_3_127843000_127844000;ENHA_3_127849000_127850000;ENHA_3_127850000_127851000;ENHA_3_127855000_127856000;ENHA_3_127856000_127857000;ENHA_3_127857000_127858000;ENHA_3_127890000_127891000;ENHA_3_127891000_127892000;ENHA_3_127926000_1279…	1	1	0	30	44	8	+	+	+	272	2.8e-186	FALSE	NA	0	NA	344	12	0.0348837	25	344	123	0.357558	1.39837	0.699187
SEC11C	18_56806588_56807587	ENHA_18_56458000_56459000;ENHA_18_56453000_56454000;ENHA_18_56454000_56455000;ENHA_18_56455000_56456000;ENHA_18_56456000_56457000;ENHA_18_56457000_56458000;ENHA_18_56459000_56460000;ENHA_18_56460000_56461000;ENHA_18_56461000_56462000;ENHA_18_56719000_56720000;ENHA_18_56720000_56721000;ENHA_18_56721000_56722000;ENHA_18_56722000_56723000;ENHA_18_56723000_56724000;ENHA_18_56728000_56729000;ENHA_18_5…	1	0	0	6	30	8	+	+	+	77	3.74e-13	FALSE	159.93	1	1	394	11	0.0279188	30	394	139	0.352792	1.24011	1.03074
MIR1204	8_128807707_128808706	ENHA_8_127836000_127837000;ENHA_8_127837000_127838000;ENHA_8_127877000_127878000;ENHA_8_127878000_127879000;ENHA_8_127879000_127880000;ENHA_8_127880000_127881000;ENHA_8_127881000_127882000;ENHA_8_127882000_127883000;ENHA_8_127883000_127884000;ENHA_8_127891000_127892000;ENHA_8_127889000_127890000;ENHA_8_127890000_127891000;ENHA_8_128050000_128051000;ENHA_8_128051000_128052000;ENHA_8_128052000_1280…	1	0	0	9	25	8	+	+	+	30	5.95e-09	FALSE	NA	0	NA	360	11	0.0305556	32	360	127	0.352778	NA	0.51539
EDRF1	10_127407583_127408582	ENHA_10_126697000_126698000;ENHA_10_126698000_126699000;ENHA_10_126699000_126700000;ENHA_10_126706000_126707000;ENHA_10_126707000_126708000;ENHA_10_126713000_126714000;ENHA_10_126714000_126715000;ENHA_10_126736000_126737000;ENHA_10_126737000_126738000;ENHA_10_126738000_126739000;ENHA_10_126747000_126748000;ENHA_10_126748000_126749000;ENHA_10_126753000_126754000;ENHA_10_126754000_126755000;ENHA_10…	1	0	0	10	26	8	+	+	+	47	3.33e-29	FALSE	NA	0	NA	277	5	0.0180505	25	277	97	0.350181	0.999485	2.28454
CD164	6_109703516_109704515	ENHA_6_109219000_109220000;ENHA_6_109326000_109327000;ENHA_6_109327000_109328000;ENHA_6_109440000_109441000;ENHA_6_109441000_109442000;ENHA_6_109442000_109443000;ENHA_6_109443000_109444000;ENHA_6_109439000_109440000;ENHA_6_109444000_109445000;ENHA_6_109445000_109446000;ENHA_6_109486000_109487000;ENHA_6_109504000_109505000;ENHA_6_109505000_109506000;ENHA_6_109506000_109507000;ENHA_6_109507000_1095…	1	1	0	10	25	8	+	+	+	142	3.79e-115	FALSE	75.0069	0	0	398	15	0.0376884	29	398	139	0.349246	NA	0.954436
FLJ37035	10_127407563_127408562	ENHA_10_126697000_126698000;ENHA_10_126698000_126699000;ENHA_10_126699000_126700000;ENHA_10_126706000_126707000;ENHA_10_126707000_126708000;ENHA_10_126713000_126714000;ENHA_10_126714000_126715000;ENHA_10_126736000_126737000;ENHA_10_126737000_126738000;ENHA_10_126738000_126739000;ENHA_10_126747000_126748000;ENHA_10_126748000_126749000;ENHA_10_126753000_126754000;ENHA_10_126754000_126755000;ENHA_10…	1	0	0	10	26	8	+	+	+	47	3.33e-29	FALSE	NA	0	NA	266	5	0.018797	24	266	90	0.338346	1.03444	2.36444
PVT1	8_128806278_128807277	ENHA_8_127836000_127837000;ENHA_8_127837000_127838000;ENHA_8_127842000_127843000;ENHA_8_127846000_127847000;ENHA_8_127877000_127878000;ENHA_8_127878000_127879000;ENHA_8_127879000_127880000;ENHA_8_127880000_127881000;ENHA_8_127881000_127882000;ENHA_8_127882000_127883000;ENHA_8_127883000_127884000;ENHA_8_127884000_127885000;ENHA_8_127885000_127886000;ENHA_8_127886000_127887000;ENHA_8_127891000_1278…	1	0	0	9	38	8	+	+	+	30	5.95e-09	FALSE	NA	0	NA	397	10	0.0251889	36	397	134	0.337531	NA	0.888806
CASZ1	1_10856234_10857233	ENHA_1_10568000_10569000;ENHA_1_10576000_10577000;ENHA_1_10577000_10578000;ENHA_1_10697000_10698000;ENHA_1_10737000_10738000;ENHA_1_10738000_10739000;ENHA_1_10739000_10740000;ENHA_1_10740000_10741000;ENHA_1_10760000_10761000;ENHA_1_10774000_10775000;ENHA_1_10775000_10776000;ENHA_1_10781000_10782000;ENHA_1_10786000_10787000;ENHA_1_10787000_10788000	1	1	0	13	14	8	+	+	+	130	2.36e-53	FALSE	7.68532	0	1	309	5	0.0161812	26	309	103	0.333333	1.2	0.6
CASC11	8_128745714_128746713	ENHA_8_127831000_127832000;ENHA_8_127837000_127838000;ENHA_8_127838000_127839000;ENHA_8_127839000_127840000;ENHA_8_127883000_127884000;ENHA_8_127891000_127892000;ENHA_8_127887000_127888000;ENHA_8_127888000_127889000;ENHA_8_127889000_127890000;ENHA_8_127890000_127891000;ENHA_8_127900000_127901000;ENHA_8_127905000_127906000;ENHA_8_127906000_127907000;ENHA_8_127907000_127908000;ENHA_8_127908000_1279…	1	1	0	43	66	8	+	+	+	132	9.93e-160	FALSE	NA	0	NA	163	4	0.0245399	14	163	53	0.325153	1.84528	0.768868
SAMD8	10_76870892_76871891	ENHA_10_75647000_75648000;ENHA_10_75903000_75904000;ENHA_10_75904000_75905000;ENHA_10_75910000_75911000;ENHA_10_75911000_75912000;ENHA_10_75936000_75937000;ENHA_10_75937000_75938000;ENHA_10_75990000_75991000;ENHA_10_76013000_76014000;ENHA_10_76014000_76015000;ENHA_10_76015000_76016000;ENHA_10_76016000_76017000;ENHA_10_76026000_76027000;ENHA_10_76353000_76354000;ENHA_10_76354000_76355000;ENHA_10_7…	0	1	0	8	16	8	+	+	+	16	1.65e-08	FALSE	4.85128	0	0	256	6	0.0234375	20	256	101	0.394531	NA	0.844884
COG7	16_23464013_23465012	ENHA_16_23143000_23144000;ENHA_16_23147000_23148000;ENHA_16_23148000_23149000;ENHA_16_23149000_23150000;ENHA_16_23150000_23151000;ENHA_16_23151000_23152000;ENHA_16_23175000_23176000;ENHA_16_23176000_23177000;ENHA_16_23213000_23214000;ENHA_16_23214000_23215000;ENHA_16_23215000_23216000;ENHA_16_23216000_23217000;ENHA_16_23217000_23218000;ENHA_16_23218000_23219000;ENHA_16_23219000_23220000;ENHA_16_2…	0	0	0	3	16	8	+	+	+	20	1.17e-05	FALSE	4.79253	0	0	235	4	0.0170213	21	235	92	0.391489	NA	1.27717
CAPZB	1_19811636_19812635	ENHA_1_19742000_19743000;ENHA_1_19743000_19744000;ENHA_1_19744000_19745000;ENHA_1_19759000_19760000;ENHA_1_19760000_19761000;ENHA_1_19761000_19762000;ENHA_1_19774000_19775000;ENHA_1_19784000_19785000;ENHA_1_19785000_19786000;ENHA_1_19786000_19787000;ENHA_1_19800000_19801000;ENHA_1_19801000_19802000	0	0	0	6	12	8	+	+	+	87	3.33e-12	FALSE	59.5215	0	1	255	4	0.0156863	17	255	99	0.388235	NA	1.28788
BCL2L1	20_30311303_30312302	ENHA_20_30135000_30136000;ENHA_20_30136000_30137000;ENHA_20_30137000_30138000;ENHA_20_30138000_30139000;ENHA_20_30145000_30146000;ENHA_20_30146000_30147000;ENHA_20_30152000_30153000;ENHA_20_30212000_30213000;ENHA_20_30213000_30214000;ENHA_20_30251000_30252000;ENHA_20_30252000_30253000;ENHA_20_30253000_30254000;ENHA_20_30268000_30269000;ENHA_20_30269000_30270000	0	1	0	8	14	8	+	+	+	216	9.04e-57	FALSE	35.316	0	1	237	8	0.0337553	19	237	92	0.388186	NA	0.644022
ENO1	1_8938652_8939651	ENHA_1_8473000_8474000;ENHA_1_8474000_8475000;ENHA_1_8475000_8476000;ENHA_1_8509000_8510000;ENHA_1_8510000_8511000;ENHA_1_8511000_8512000;ENHA_1_8512000_8513000;ENHA_1_8513000_8514000;ENHA_1_8514000_8515000;ENHA_1_8518000_8519000;ENHA_1_8523000_8524000;ENHA_1_8524000_8525000;ENHA_1_8545000_8546000;ENHA_1_8550000_8551000	0	1	0	5	14	8	+	+	+	258	2.01e-23	FALSE	713.102	0	0	352	8	0.0227273	24	352	136	0.386364	NA	0.970588
SHB	9_38068711_38069710	ENHA_9_37604000_37605000;ENHA_9_37914000_37915000;ENHA_9_37915000_37916000;ENHA_9_37916000_37917000;ENHA_9_37913000_37914000;ENHA_9_38021000_38022000;ENHA_9_38022000_38023000;ENHA_9_38026000_38027000;ENHA_9_38047000_38048000;ENHA_9_38048000_38049000;ENHA_9_38049000_38050000;ENHA_9_38050000_38051000;ENHA_9_38051000_38052000;ENHA_9_38052000_38053000;ENHA_9_38053000_38054000;ENHA_9_38054000_38055000…	0	1	0	5	18	8	+	+	+	69	2e-08	FALSE	5.1091	0	1	267	5	0.0187266	21	267	103	0.385768	NA	1.03689
APIP	11_34937459_34938458	ENHA_11_34428000_34429000;ENHA_11_34429000_34430000;ENHA_11_34430000_34431000;ENHA_11_34552000_34553000;ENHA_11_34559000_34560000;ENHA_11_34560000_34561000;ENHA_11_34608000_34609000;ENHA_11_34609000_34610000;ENHA_11_34604000_34605000;ENHA_11_34605000_34606000;ENHA_11_34606000_34607000;ENHA_11_34607000_34608000;ENHA_11_34610000_34611000;ENHA_11_34617000_34618000;ENHA_11_34618000_34619000;ENHA_11_3…	0	1	0	14	24	8	+	+	+	58	4.96e-29	FALSE	11.8193	0	0	275	8	0.0290909	21	275	106	0.385455	NA	0.972877
TPM1	15_63334337_63335336	ENHA_15_62734000_62735000;ENHA_15_63065000_63066000;ENHA_15_63072000_63073000;ENHA_15_63078000_63079000;ENHA_15_63136000_63137000;ENHA_15_63137000_63138000;ENHA_15_63138000_63139000;ENHA_15_63142000_63143000;ENHA_15_63186000_63187000;ENHA_15_63187000_63188000;ENHA_15_63188000_63189000;ENHA_15_63189000_63190000;ENHA_15_63190000_63191000;ENHA_15_63191000_63192000;ENHA_15_63192000_63193000	0	1	0	7	15	8	+	+	+	886	1.69e-24	FALSE	51.1486	1	0	244	2	0.00819672	20	244	94	0.385246	NA	0
HOMER1	5_78809160_78810159	ENHA_5_78428000_78429000;ENHA_5_78429000_78430000;ENHA_5_78430000_78431000;ENHA_5_78431000_78432000;ENHA_5_78437000_78438000;ENHA_5_78438000_78439000;ENHA_5_78439000_78440000;ENHA_5_78641000_78642000;ENHA_5_78642000_78643000	0	0	0	3	9	8	+	+	+	22	3.38e-05	FALSE	6.71234	0	0	291	7	0.024055	21	291	112	0.38488	NA	1.11352
IQCE	7_2598105_2599104	ENHA_7_2452000_2453000;ENHA_7_2453000_2454000;ENHA_7_2454000_2455000;ENHA_7_2455000_2456000;ENHA_7_2456000_2457000;ENHA_7_2457000_2458000;ENHA_7_2458000_2459000;ENHA_7_2491000_2492000;ENHA_7_2492000_2493000;ENHA_7_2496000_2497000;ENHA_7_2497000_2498000;ENHA_7_2498000_2499000;ENHA_7_2499000_2500000;ENHA_7_2505000_2506000	0	1	0	2	14	8	+	+	+	62	9.62e-13	FALSE	8.1118	0	1	308	8	0.025974	24	308	118	0.383117	NA	0.652542
SNX1	15_64387582_64388581	ENHA_15_63701000_63702000;ENHA_15_63759000_63760000;ENHA_15_63760000_63761000;ENHA_15_63764000_63765000;ENHA_15_63765000_63766000;ENHA_15_63766000_63767000;ENHA_15_63767000_63768000;ENHA_15_63808000_63809000;ENHA_15_63814000_63815000;ENHA_15_63896000_63897000;ENHA_15_63897000_63898000;ENHA_15_63898000_63899000;ENHA_15_63903000_63904000;ENHA_15_63904000_63905000;ENHA_15_63909000_63910000;ENHA_15_6…	0	1	0	9	27	8	+	+	+	95	1.38e-13	FALSE	52.4687	0	0	191	4	0.0209424	15	191	73	0.382199	NA	0.65411
FOS	14_75744980_75745979	ENHA_14_75602000_75603000;ENHA_14_75609000_75610000;ENHA_14_75610000_75611000;ENHA_14_75611000_75612000;ENHA_14_75617000_75618000;ENHA_14_75622000_75623000;ENHA_14_75623000_75624000;ENHA_14_75624000_75625000;ENHA_14_75625000_75626000;ENHA_14_75626000_75627000;ENHA_14_75627000_75628000;ENHA_14_75628000_75629000;ENHA_14_75629000_75630000;ENHA_14_75630000_75631000;ENHA_14_75631000_75632000;ENHA_14_7…	0	1	0	7	21	8	+	+	+	148	3.63e-10	FALSE	14.1129	0	0	255	8	0.0313725	20	255	97	0.380392	NA	0.985825
IDE	10_94333353_94334352	ENHA_10_93843000_93844000;ENHA_10_93844000_93845000;ENHA_10_93848000_93849000;ENHA_10_93849000_93850000;ENHA_10_93864000_93865000;ENHA_10_93865000_93866000;ENHA_10_93871000_93872000;ENHA_10_94296000_94297000;ENHA_10_94297000_94298000;ENHA_10_94298000_94299000;ENHA_10_94299000_94300000;ENHA_10_94300000_94301000;ENHA_10_94301000_94302000;ENHA_10_94302000_94303000;ENHA_10_94303000_94304000;ENHA_10_9…	0	1	0	4	18	8	+	+	+	66	7.55e-08	FALSE	6.24151	0	0	240	5	0.0208333	21	240	91	0.379167	NA	1.05495
SARAF	8_29940225_29941224	ENHA_8_28659000_28660000;ENHA_8_28978000_28979000;ENHA_8_28983000_28984000;ENHA_8_28984000_28985000;ENHA_8_28989000_28990000;ENHA_8_28990000_28991000;ENHA_8_29168000_29169000;ENHA_8_29173000_29174000;ENHA_8_29174000_29175000;ENHA_8_29175000_29176000;ENHA_8_29198000_29199000;ENHA_8_29199000_29200000;ENHA_8_29200000_29201000;ENHA_8_29201000_29202000;ENHA_8_29202000_29203000;ENHA_8_29244000_29245000…	0	1	0	6	18	8	+	+	+	51	2.55e-10	FALSE	NA	0	NA	211	5	0.0236967	13	211	80	0.379147	NA	1.055
MIR551A	1_3476855_3477854	ENHA_1_3441000_3442000;ENHA_1_3442000_3443000;ENHA_1_3443000_3444000;ENHA_1_3444000_3445000;ENHA_1_3445000_3446000;ENHA_1_3446000_3447000;ENHA_1_3447000_3448000;ENHA_1_3448000_3449000;ENHA_1_3449000_3450000;ENHA_1_3450000_3451000;ENHA_1_3451000_3452000;ENHA_1_3452000_3453000;ENHA_1_3469000_3470000;ENHA_1_3470000_3471000;ENHA_1_3471000_3472000	0	1	0	2	15	8	+	+	+	127	4.96e-05	FALSE	NA	0	NA	219	2	0.00913242	15	219	83	0.378995	NA	1.31928
MARC1	1_220959538_220960537	ENHA_1_220173000_220174000;ENHA_1_220338000_220339000;ENHA_1_220339000_220340000;ENHA_1_220340000_220341000;ENHA_1_220341000_220342000;ENHA_1_220342000_220343000;ENHA_1_220352000_220353000;ENHA_1_220353000_220354000;ENHA_1_220393000_220394000;ENHA_1_220401000_220402000;ENHA_1_220400000_220401000;ENHA_1_220407000_220408000;ENHA_1_220411000_220412000;ENHA_1_220412000_220413000;ENHA_1_220470000_2204…	0	1	0	17	22	8	+	+	+	38	9.81e-27	FALSE	38.9073	0	1	312	10	0.0320513	27	312	118	0.378205	NA	1.32203
HMGXB3	5_149379668_149380667	ENHA_5_148701000_148702000;ENHA_5_148702000_148703000;ENHA_5_148703000_148704000;ENHA_5_148704000_148705000;ENHA_5_148708000_148709000;ENHA_5_148847000_148848000;ENHA_5_148848000_148849000;ENHA_5_148849000_148850000;ENHA_5_148850000_148851000;ENHA_5_148851000_148852000;ENHA_5_148859000_148860000;ENHA_5_148860000_148861000;ENHA_5_148861000_148862000;ENHA_5_148866000_148867000;ENHA_5_148867000_1488…	0	1	0	12	31	8	+	+	+	68	1.21e-37	FALSE	13.3684	0	0	238	6	0.0252101	22	238	90	0.378151	NA	1.32222
DDIT4	10_74033176_74034175	ENHA_10_73620000_73621000;ENHA_10_73621000_73622000;ENHA_10_73622000_73623000;ENHA_10_73632000_73633000;ENHA_10_73648000_73649000;ENHA_10_73656000_73657000;ENHA_10_73726000_73727000;ENHA_10_73858000_73859000;ENHA_10_73890000_73891000;ENHA_10_73891000_73892000;ENHA_10_73947000_73948000;ENHA_10_73948000_73949000;ENHA_10_74005000_74006000;ENHA_10_74006000_74007000;ENHA_10_74011000_74012000;ENHA_10_7…	0	1	0	12	21	8	+	+	+	1317	5.86e-57	FALSE	206.399	1	0	238	3	0.012605	21	238	90	0.378151	NA	0.881481
ABHD12	20_25371119_25372118	ENHA_20_25098000_25099000;ENHA_20_25099000_25100000;ENHA_20_25100000_25101000;ENHA_20_25101000_25102000;ENHA_20_25208000_25209000;ENHA_20_25213000_25214000;ENHA_20_25214000_25215000;ENHA_20_25215000_25216000;ENHA_20_25261000_25262000;ENHA_20_25277000_25278000;ENHA_20_25291000_25292000;ENHA_20_25335000_25336000;ENHA_20_25336000_25337000	0	1	0	7	13	8	+	+	+	99	2.77e-33	FALSE	32.9016	0	0	246	6	0.0243902	16	246	93	0.378049	NA	0.88172
PPP1CB	2_28974113_28975112	ENHA_2_28789000_28790000;ENHA_2_28790000_28791000;ENHA_2_28791000_28792000;ENHA_2_28819000_28820000;ENHA_2_28824000_28825000;ENHA_2_28825000_28826000;ENHA_2_28826000_28827000;ENHA_2_28827000_28828000;ENHA_2_28828000_28829000;ENHA_2_28836000_28837000;ENHA_2_28837000_28838000;ENHA_2_28838000_28839000;ENHA_2_28839000_28840000;ENHA_2_28840000_28841000;ENHA_2_28841000_28842000;ENHA_2_28842000_28843000…	0	1	0	11	31	8	+	+	+	249	2.9e-14	FALSE	79.9323	0	0	373	12	0.0321716	29	373	141	0.378016	NA	0.661348
MIR3191	19_47729777_47730776	ENHA_19_47363000_47364000;ENHA_19_47364000_47365000;ENHA_19_47656000_47657000;ENHA_19_47657000_47658000;ENHA_19_47692000_47693000;ENHA_19_47693000_47694000;ENHA_19_47694000_47695000;ENHA_19_47695000_47696000;ENHA_19_47699000_47700000;ENHA_19_47700000_47701000;ENHA_19_47701000_47702000	0	1	0	3	11	8	+	+	+	77	2.25e-17	FALSE	NA	0	NA	244	7	0.0286885	19	244	92	0.377049	NA	0.757764
TBC1D9B	5_179334357_179335356	ENHA_5_179324000_179325000;ENHA_5_179325000_179326000;ENHA_5_179326000_179327000;ENHA_5_179327000_179328000;ENHA_5_179328000_179329000;ENHA_5_179329000_179330000;ENHA_5_179330000_179331000;ENHA_5_179331000_179332000	0	1	0	1	8	8	+	+	+	128	1.92e-09	FALSE	32.7722	0	0	223	6	0.0269058	18	223	84	0.376682	NA	0.884921
YWHAB	20_43513739_43514738	ENHA_20_43313000_43314000;ENHA_20_43357000_43358000;ENHA_20_43358000_43359000;ENHA_20_43359000_43360000;ENHA_20_43360000_43361000;ENHA_20_43364000_43365000;ENHA_20_43365000_43366000;ENHA_20_43366000_43367000	0	1	0	2	8	8	+	+	+	31	5.99e-08	FALSE	68.3756	0	1	223	5	0.0224215	24	223	84	0.376682	NA	1.59286
RAC3	17_79989031_79990030	ENHA_17_79690000_79691000;ENHA_17_79691000_79692000;ENHA_17_79692000_79693000;ENHA_17_79693000_79694000;ENHA_17_79694000_79695000;ENHA_17_79695000_79696000;ENHA_17_79696000_79697000;ENHA_17_79697000_79698000;ENHA_17_79698000_79699000;ENHA_17_79699000_79700000;ENHA_17_79700000_79701000;ENHA_17_79701000_79702000	0	1	0	1	12	8	+	+	+	42	1.82e-09	FALSE	33.6337	1	0	279	8	0.0286738	22	279	105	0.376344	NA	0.664286
SOX4	6_21593471_21594470	ENHA_6_20558000_20559000;ENHA_6_20559000_20560000;ENHA_6_20560000_20561000;ENHA_6_20561000_20562000;ENHA_6_20562000_20563000;ENHA_6_20563000_20564000;ENHA_6_20564000_20565000;ENHA_6_20565000_20566000;ENHA_6_20566000_20567000;ENHA_6_20567000_20568000;ENHA_6_20571000_20572000;ENHA_6_20584000_20585000;ENHA_6_20585000_20586000;ENHA_6_20586000_20587000;ENHA_6_20587000_20588000;ENHA_6_20588000_20589000…	0	1	0	9	43	8	+	+	+	41	2.95e-20	FALSE	16.9305	1	1	210	4	0.0190476	16	210	79	0.37619	NA	0.664557
EIF4EBP1	8_37887519_37888518	ENHA_8_36721000_36722000;ENHA_8_36722000_36723000;ENHA_8_36726000_36727000;ENHA_8_36727000_36728000;ENHA_8_36728000_36729000;ENHA_8_36729000_36730000;ENHA_8_36730000_36731000;ENHA_8_36731000_36732000;ENHA_8_36732000_36733000;ENHA_8_36733000_36734000;ENHA_8_36734000_36735000;ENHA_8_37041000_37042000;ENHA_8_37042000_37043000;ENHA_8_37159000_37160000;ENHA_8_37160000_37161000;ENHA_8_37161000_37162000…	0	1	0	9	25	8	+	+	+	198	1.34e-11	FALSE	184.746	0	0	343	9	0.0262391	25	343	129	0.376093	NA	1.18174
RALY	20_32580957_32581956	ENHA_20_31957000_31958000;ENHA_20_31962000_31963000;ENHA_20_31963000_31964000;ENHA_20_32431000_32432000;ENHA_20_32432000_32433000;ENHA_20_32433000_32434000;ENHA_20_32434000_32435000;ENHA_20_32435000_32436000;ENHA_20_32436000_32437000;ENHA_20_32437000_32438000;ENHA_20_32438000_32439000;ENHA_20_32439000_32440000;ENHA_20_32440000_32441000	0	0	0	2	13	8	+	+	+	21	0.000398025	FALSE	58.1652	0	1	235	5	0.0212766	20	235	88	0.374468	NA	0.534091
HIVEP2	6_143265839_143266838	ENHA_6_142795000_142796000;ENHA_6_142796000_142797000;ENHA_6_142797000_142798000;ENHA_6_142889000_142890000;ENHA_6_142890000_142891000;ENHA_6_142891000_142892000;ENHA_6_142892000_142893000;ENHA_6_142893000_142894000;ENHA_6_142894000_142895000;ENHA_6_142915000_142916000;ENHA_6_143015000_143016000;ENHA_6_143141000_143142000;ENHA_6_143142000_143143000;ENHA_6_143147000_143148000;ENHA_6_143148000_1431…	0	1	0	10	22	8	+	+	+	107	6.82e-67	FALSE	2.84532	0	0	342	10	0.0292398	26	342	128	0.374269	NA	1.33594
MYH10	17_8533580_8534579	ENHA_17_8372000_8373000;ENHA_17_8373000_8374000;ENHA_17_8374000_8375000;ENHA_17_8375000_8376000;ENHA_17_8376000_8377000;ENHA_17_8377000_8378000;ENHA_17_8378000_8379000;ENHA_17_8379000_8380000;ENHA_17_8380000_8381000;ENHA_17_8448000_8449000;ENHA_17_8486000_8487000;ENHA_17_8493000_8494000;ENHA_17_8494000_8495000;ENHA_17_8515000_8516000;ENHA_17_8516000_8517000;ENHA_17_8520000_8521000;ENHA_17_8526000…	0	1	0	6	17	8	+	+	+	150	1.85e-13	FALSE	23.4698	0	1	262	6	0.0229008	17	262	98	0.374046	NA	0.891156
EIF2S2	20_32699663_32700662	ENHA_20_31962000_31963000;ENHA_20_31963000_31964000;ENHA_20_31964000_31965000;ENHA_20_31965000_31966000;ENHA_20_31970000_31971000;ENHA_20_32234000_32235000;ENHA_20_32235000_32236000;ENHA_20_32239000_32240000;ENHA_20_32240000_32241000;ENHA_20_32241000_32242000;ENHA_20_32384000_32385000;ENHA_20_32416000_32417000;ENHA_20_32417000_32418000;ENHA_20_32494000_32495000;ENHA_20_32495000_32496000;ENHA_20_3…	0	1	0	8	20	8	+	+	+	32	4.91e-17	FALSE	75.0323	0	0	329	9	0.0273556	28	329	123	0.37386	NA	0.594399
MAP3K5	6_137113157_137114156	ENHA_6_136667000_136668000;ENHA_6_136671000_136672000;ENHA_6_136672000_136673000;ENHA_6_136673000_136674000;ENHA_6_136674000_136675000;ENHA_6_136675000_136676000;ENHA_6_136886000_136887000;ENHA_6_136887000_136888000;ENHA_6_136888000_136889000;ENHA_6_136889000_136890000;ENHA_6_136929000_136930000;ENHA_6_136930000_136931000;ENHA_6_136966000_136967000	0	1	0	7	13	8	+	+	+	102	8.24e-63	FALSE	1.78642	0	0	308	6	0.0194805	26	308	115	0.373377	NA	0.892754
ERLIN2	8_37593596_37594595	ENHA_8_36726000_36727000;ENHA_8_36727000_36728000;ENHA_8_36964000_36965000;ENHA_8_36969000_36970000;ENHA_8_37021000_37022000;ENHA_8_37042000_37043000;ENHA_8_37160000_37161000;ENHA_8_37161000_37162000;ENHA_8_37162000_37163000;ENHA_8_37163000_37164000;ENHA_8_37218000_37219000	0	1	0	12	11	8	+	+	+	66	1.66e-50	FALSE	32.2728	0	0	260	7	0.0269231	19	260	97	0.373077	NA	1.14875
BAHCC1	17_79373020_79374019	ENHA_17_77967000_77968000;ENHA_17_79227000_79228000;ENHA_17_79228000_79229000;ENHA_17_79229000_79230000;ENHA_17_79230000_79231000;ENHA_17_79231000_79232000;ENHA_17_79252000_79253000;ENHA_17_79317000_79318000;ENHA_17_79318000_79319000;ENHA_17_79319000_79320000;ENHA_17_79320000_79321000;ENHA_17_79321000_79322000;ENHA_17_79340000_79341000	0	0	0	7	13	8	+	+	+	259	3.6e-40	FALSE	NA	0	NA	252	6	0.0238095	20	252	94	0.373016	NA	0.893617
LMAN1	18_57026009_57027008	ENHA_18_56408000_56409000;ENHA_18_56409000_56410000;ENHA_18_56451000_56452000;ENHA_18_56456000_56457000;ENHA_18_56457000_56458000;ENHA_18_56458000_56459000;ENHA_18_56459000_56460000;ENHA_18_56460000_56461000;ENHA_18_56461000_56462000;ENHA_18_56462000_56463000;ENHA_18_56463000_56464000;ENHA_18_56730000_56731000;ENHA_18_56731000_56732000;ENHA_18_56732000_56733000;ENHA_18_56733000_56734000;ENHA_18_5…	0	0	0	3	18	8	+	+	+	26	0.000239732	FALSE	26.1401	0	0	303	9	0.029703	26	303	113	0.372937	NA	0.893805
MIR196A2	12_54385021_54386020	ENHA_12_54094000_54095000;ENHA_12_54098000_54099000;ENHA_12_54113000_54114000;ENHA_12_54149000_54150000;ENHA_12_54150000_54151000;ENHA_12_54151000_54152000;ENHA_12_54158000_54159000;ENHA_12_54159000_54160000;ENHA_12_54160000_54161000;ENHA_12_54161000_54162000;ENHA_12_54162000_54163000;ENHA_12_54163000_54164000;ENHA_12_54164000_54165000;ENHA_12_54170000_54171000;ENHA_12_54171000_54172000;ENHA_12_5…	0	1	0	10	29	8	+	+	+	46	3.16e-22	FALSE	NA	0	NA	169	2	0.0118343	13	169	63	0.372781	NA	1.34127
SORD	15_45314801_45315800	ENHA_15_45261000_45262000;ENHA_15_45262000_45263000;ENHA_15_45263000_45264000;ENHA_15_45264000_45265000;ENHA_15_45265000_45266000;ENHA_15_45266000_45267000;ENHA_15_45279000_45280000;ENHA_15_45280000_45281000;ENHA_15_45281000_45282000;ENHA_15_45282000_45283000;ENHA_15_45283000_45284000;ENHA_15_45284000_45285000;ENHA_15_45285000_45286000	0	0	0	2	13	8	+	+	+	59	1.74e-11	FALSE	183.769	0	1	322	8	0.0248447	21	322	120	0.372671	NA	1.00625
SECISBP2	9_91932887_91933886	ENHA_9_91830000_91831000;ENHA_9_91858000_91859000;ENHA_9_91859000_91860000;ENHA_9_91860000_91861000;ENHA_9_91861000_91862000;ENHA_9_91862000_91863000;ENHA_9_91863000_91864000;ENHA_9_91864000_91865000;ENHA_9_91865000_91866000;ENHA_9_91866000_91867000	0	0	0	2	10	8	+	+	+	57	1.46e-06	FALSE	8.98202	0	0	282	7	0.0248227	20	282	105	0.37234	NA	0.767347
SPG7	16_89574295_89575294	ENHA_16_89308000_89309000;ENHA_16_89309000_89310000;ENHA_16_89399000_89400000;ENHA_16_89400000_89401000;ENHA_16_89401000_89402000;ENHA_16_89402000_89403000;ENHA_16_89413000_89414000;ENHA_16_89421000_89422000;ENHA_16_89457000_89458000;ENHA_16_89458000_89459000;ENHA_16_89459000_89460000;ENHA_16_89460000_89461000;ENHA_16_89461000_89462000;ENHA_16_89462000_89463000;ENHA_16_89463000_89464000	0	1	0	7	15	8	+	+	+	95	2.75e-54	FALSE	14.5518	1	0	325	8	0.0246154	27	325	121	0.372308	NA	1.00723
CDC42BPB	14_103523243_103524242	ENHA_14_103453000_103454000;ENHA_14_103454000_103455000;ENHA_14_103455000_103456000;ENHA_14_103456000_103457000;ENHA_14_103497000_103498000;ENHA_14_103498000_103499000;ENHA_14_103499000_103500000;ENHA_14_103500000_103501000;ENHA_14_103501000_103502000;ENHA_14_103502000_103503000;ENHA_14_103503000_103504000;ENHA_14_103504000_103505000;ENHA_14_103505000_103506000;ENHA_14_103506000_103507000;ENHA_14…	0	0	0	4	16	8	+	+	+	81	2.37e-09	FALSE	27.2131	0	0	304	6	0.0197368	22	304	113	0.371711	NA	0.896755
STC2	5_172756007_172757006	ENHA_5_171809000_171810000;ENHA_5_171810000_171811000;ENHA_5_171811000_171812000;ENHA_5_172423000_172424000;ENHA_5_172424000_172425000;ENHA_5_172425000_172426000;ENHA_5_172426000_172427000;ENHA_5_172427000_172428000;ENHA_5_172428000_172429000;ENHA_5_172429000_172430000;ENHA_5_172430000_172431000;ENHA_5_172431000_172432000;ENHA_5_172432000_172433000;ENHA_5_172433000_172434000;ENHA_5_172439000_1724…	0	1	0	4	19	8	+	+	+	277	3.03e-88	FALSE	30.965	0	1	291	7	0.024055	21	291	108	0.371134	NA	0.769841
MIR3190	19_47729698_47730697	ENHA_19_47363000_47364000;ENHA_19_47364000_47365000;ENHA_19_47656000_47657000;ENHA_19_47657000_47658000;ENHA_19_47692000_47693000;ENHA_19_47693000_47694000;ENHA_19_47694000_47695000;ENHA_19_47695000_47696000;ENHA_19_47699000_47700000;ENHA_19_47700000_47701000;ENHA_19_47701000_47702000	0	1	0	3	11	8	+	+	+	77	2.25e-17	FALSE	NA	0	NA	232	7	0.0301724	19	232	86	0.37069	NA	0.770764
UCK1	9_134406163_134407162	ENHA_9_134237000_134238000;ENHA_9_134238000_134239000;ENHA_9_134239000_134240000;ENHA_9_134240000_134241000;ENHA_9_134241000_134242000;ENHA_9_134242000_134243000;ENHA_9_134243000_134244000;ENHA_9_134251000_134252000;ENHA_9_134252000_134253000;ENHA_9_134258000_134259000;ENHA_9_134259000_134260000;ENHA_9_134260000_134261000;ENHA_9_134270000_134271000;ENHA_9_134271000_134272000;ENHA_9_134272000_1342…	0	1	0	3	16	8	+	+	+	32	6.09e-06	FALSE	12.2949	0	0	362	10	0.0276243	30	362	134	0.370166	NA	0.810448
SLC45A1	1_8377644_8378643	ENHA_1_8032000_8033000;ENHA_1_8038000_8039000;ENHA_1_8066000_8067000;ENHA_1_8067000_8068000;ENHA_1_8076000_8077000;ENHA_1_8077000_8078000;ENHA_1_8078000_8079000;ENHA_1_8079000_8080000;ENHA_1_8080000_8081000;ENHA_1_8081000_8082000;ENHA_1_8082000_8083000;ENHA_1_8083000_8084000	0	1	0	5	12	8	+	+	+	81	4.44e-47	FALSE	0.861269	0	0	254	7	0.0275591	20	254	94	0.370079	NA	1.15805
ANAPC13	3_134204366_134205365	ENHA_3_133933000_133934000;ENHA_3_133934000_133935000;ENHA_3_133935000_133936000;ENHA_3_133936000_133937000;ENHA_3_133937000_133938000;ENHA_3_133943000_133944000;ENHA_3_133947000_133948000;ENHA_3_133948000_133949000;ENHA_3_133949000_133950000;ENHA_3_133950000_133951000;ENHA_3_133951000_133952000;ENHA_3_133952000_133953000;ENHA_3_133981000_133982000;ENHA_3_133982000_133983000;ENHA_3_133983000_1339…	0	1	0	3	18	8	+	+	+	21	2.17e-08	FALSE	30.983	0	1	246	5	0.0203252	16	246	91	0.369919	NA	1.08132
TNRC18	7_5462678_5463677	ENHA_7_4785000_4786000;ENHA_7_5236000_5237000;ENHA_7_5237000_5238000;ENHA_7_5238000_5239000;ENHA_7_5239000_5240000;ENHA_7_5243000_5244000;ENHA_7_5394000_5395000;ENHA_7_5395000_5396000;ENHA_7_5396000_5397000;ENHA_7_5397000_5398000;ENHA_7_5398000_5399000;ENHA_7_5399000_5400000;ENHA_7_5405000_5406000;ENHA_7_5406000_5407000;ENHA_7_5407000_5408000;ENHA_7_5408000_5409000;ENHA_7_5409000_5410000	0	0	0	5	17	8	+	+	+	148	4.41e-22	FALSE	33.3469	0	0	287	6	0.0209059	18	287	106	0.369338	NA	0.451258
CREB3L1	11_46298688_46299687	ENHA_11_45879000_45880000;ENHA_11_45880000_45881000;ENHA_11_45881000_45882000;ENHA_11_45882000_45883000;ENHA_11_45883000_45884000;ENHA_11_45884000_45885000;ENHA_11_45885000_45886000;ENHA_11_45886000_45887000;ENHA_11_45891000_45892000;ENHA_11_46265000_46266000;ENHA_11_46275000_46276000	0	0	0	2	11	8	+	+	+	95	2.21e-06	FALSE	0.255658	1	0	206	3	0.0145631	16	206	76	0.368932	NA	0.903509
RFFL	17_33415849_33416848	ENHA_17_33242000_33243000;ENHA_17_33243000_33244000;ENHA_17_33244000_33245000;ENHA_17_33325000_33326000;ENHA_17_33326000_33327000;ENHA_17_33347000_33348000;ENHA_17_33348000_33349000;ENHA_17_33354000_33355000;ENHA_17_33355000_33356000;ENHA_17_33356000_33357000;ENHA_17_33358000_33359000;ENHA_17_33359000_33360000;ENHA_17_33391000_33392000	0	1	0	7	13	8	+	+	+	91	1.45e-12	FALSE	7.60961	0	0	301	9	0.0299003	25	301	111	0.368771	NA	0.602603
CTBP1-AS	4_1203407_1204406	ENHA_4_1026000_1027000;ENHA_4_1033000_1034000;ENHA_4_1066000_1067000;ENHA_4_1076000_1077000;ENHA_4_1127000_1128000;ENHA_4_1132000_1133000;ENHA_4_1133000_1134000;ENHA_4_1146000_1147000;ENHA_4_1150000_1151000;ENHA_4_1160000_1161000;ENHA_4_1167000_1168000;ENHA_4_1168000_1169000;ENHA_4_1172000_1173000;ENHA_4_1184000_1185000;ENHA_4_1185000_1186000;ENHA_4_1186000_1187000;ENHA_4_1190000_1191000;ENHA_4_1…	0	0	0	8	18	8	+	+	+	343	3.42e-17	FALSE	NA	0	NA	236	3	0.0127119	20	236	87	0.368644	NA	0.904215
CBX3	7_26240330_26241329	ENHA_7_25896000_25897000;ENHA_7_25897000_25898000;ENHA_7_25903000_25904000;ENHA_7_25904000_25905000;ENHA_7_25933000_25934000;ENHA_7_25937000_25938000;ENHA_7_25934000_25935000;ENHA_7_25935000_25936000;ENHA_7_25936000_25937000;ENHA_7_25938000_25939000;ENHA_7_25943000_25944000;ENHA_7_26119000_26120000;ENHA_7_26124000_26125000	0	1	0	4	13	8	+	+	+	30	8.25e-09	FALSE	101.669	0	0	201	5	0.0248756	17	201	74	0.368159	NA	1.08649
AQP3	9_33447132_33448131	ENHA_9_33410000_33411000;ENHA_9_33411000_33412000;ENHA_9_33412000_33413000;ENHA_9_33413000_33414000;ENHA_9_33414000_33415000;ENHA_9_33415000_33416000;ENHA_9_33416000_33417000;ENHA_9_33417000_33418000;ENHA_9_33418000_33419000;ENHA_9_33419000_33420000;ENHA_9_33420000_33421000	0	1	0	2	11	8	+	+	+	124	6.82e-18	FALSE	15.068	0	1	269	7	0.0260223	23	269	99	0.36803	NA	0
WWP1	8_87354493_87355492	ENHA_8_87118000_87119000;ENHA_8_87119000_87120000;ENHA_8_87120000_87121000;ENHA_8_87121000_87122000;ENHA_8_87122000_87123000;ENHA_8_87123000_87124000;ENHA_8_87124000_87125000;ENHA_8_87159000_87160000;ENHA_8_87160000_87161000;ENHA_8_87166000_87167000;ENHA_8_87177000_87178000;ENHA_8_87189000_87190000;ENHA_8_87271000_87272000;ENHA_8_87272000_87273000;ENHA_8_87302000_87303000;ENHA_8_87303000_87304000	0	0	0	7	16	8	+	+	+	56	6.93e-18	FALSE	16.737	0	0	269	7	0.0260223	24	269	99	0.36803	NA	1.1645
ADNP	20_49547251_49548250	ENHA_20_49274000_49275000;ENHA_20_49275000_49276000;ENHA_20_49276000_49277000;ENHA_20_49280000_49281000;ENHA_20_49281000_49282000;ENHA_20_49407000_49408000;ENHA_20_49408000_49409000;ENHA_20_49409000_49410000;ENHA_20_49410000_49411000;ENHA_20_49411000_49412000	0	1	0	2	10	8	+	+	+	36	0.000258416	FALSE	14.2919	0	1	264	7	0.0265152	28	264	97	0.367424	NA	1.55523
LITAF	16_11680823_11681822	ENHA_16_11621000_11622000;ENHA_16_11622000_11623000;ENHA_16_11623000_11624000;ENHA_16_11628000_11629000;ENHA_16_11629000_11630000;ENHA_16_11630000_11631000;ENHA_16_11654000_11655000;ENHA_16_11655000_11656000;ENHA_16_11656000_11657000	0	0	0	2	9	8	+	+	+	32	7.59e-05	FALSE	52.9729	0	1	267	4	0.0149813	18	267	98	0.367041	NA	1.36224
DCTN6	8_30013312_30014311	ENHA_8_29068000_29069000;ENHA_8_29173000_29174000;ENHA_8_29174000_29175000;ENHA_8_29175000_29176000;ENHA_8_29199000_29200000;ENHA_8_29200000_29201000;ENHA_8_29236000_29237000;ENHA_8_29244000_29245000;ENHA_8_29245000_29246000;ENHA_8_29596000_29597000;ENHA_8_29988000_29989000;ENHA_8_29989000_29990000;ENHA_8_29990000_29991000;ENHA_8_29991000_29992000	0	1	0	6	14	8	+	+	+	105	2.47e-11	FALSE	33.0455	0	0	308	4	0.012987	29	308	113	0.366883	NA	0.681416
CYTH1	17_76777925_76778924	ENHA_17_76726000_76727000;ENHA_17_76733000_76734000;ENHA_17_76734000_76735000;ENHA_17_76762000_76763000;ENHA_17_76763000_76764000;ENHA_17_76764000_76765000;ENHA_17_76765000_76766000;ENHA_17_76766000_76767000;ENHA_17_76767000_76768000;ENHA_17_76768000_76769000;ENHA_17_76769000_76770000;ENHA_17_76770000_76771000;ENHA_17_76771000_76772000	0	0	0	2	13	8	+	+	+	154	2.1e-05	FALSE	7.10707	0	0	251	8	0.0318725	19	251	92	0.366534	NA	1.36413
ZNF703	8_37552768_37553767	ENHA_8_36717000_36718000;ENHA_8_36727000_36728000;ENHA_8_36728000_36729000;ENHA_8_36729000_36730000;ENHA_8_36730000_36731000;ENHA_8_36731000_36732000;ENHA_8_36732000_36733000;ENHA_8_36790000_36791000;ENHA_8_36794000_36795000;ENHA_8_36795000_36796000;ENHA_8_36796000_36797000;ENHA_8_36963000_36964000;ENHA_8_36964000_36965000;ENHA_8_36968000_36969000;ENHA_8_36969000_36970000;ENHA_8_37017000_37018000…	0	1	0	25	31	8	+	+	+	314	0	FALSE	12.6356	0	1	246	6	0.0243902	16	246	90	0.365854	NA	0.911111
ARRDC3-AS1	5_90675663_90676662	ENHA_5_90125000_90126000;ENHA_5_90126000_90127000;ENHA_5_90127000_90128000;ENHA_5_90128000_90129000;ENHA_5_90129000_90130000;ENHA_5_90130000_90131000;ENHA_5_90131000_90132000;ENHA_5_90141000_90142000;ENHA_5_90147000_90148000;ENHA_5_90148000_90149000;ENHA_5_90149000_90150000;ENHA_5_90155000_90156000;ENHA_5_90163000_90164000;ENHA_5_90164000_90165000;ENHA_5_90183000_90184000;ENHA_5_90191000_90192000…	0	1	0	35	84	8	+	+	+	71	4.53e-46	FALSE	NA	0	NA	249	7	0.0281124	18	249	91	0.365462	NA	0.78179
LOC105377348	4_103748711_103749710	ENHA_4_103361000_103362000;ENHA_4_103362000_103363000;ENHA_4_103456000_103457000;ENHA_4_103457000_103458000;ENHA_4_103458000_103459000;ENHA_4_103543000_103544000;ENHA_4_103544000_103545000;ENHA_4_103545000_103546000;ENHA_4_103550000_103551000;ENHA_4_103659000_103660000;ENHA_4_103660000_103661000;ENHA_4_103661000_103662000	0	1	0	6	12	8	+	+	+	53	1.17e-25	FALSE	NA	0	NA	378	9	0.0238095	29	378	138	0.365079	NA	1.21739
LINC01569	16_4303291_4304290	ENHA_16_4011000_4012000;ENHA_16_4012000_4013000;ENHA_16_4013000_4014000;ENHA_16_4071000_4072000;ENHA_16_4072000_4073000;ENHA_16_4073000_4074000;ENHA_16_4074000_4075000;ENHA_16_4094000_4095000;ENHA_16_4095000_4096000;ENHA_16_4096000_4097000;ENHA_16_4233000_4234000;ENHA_16_4234000_4235000;ENHA_16_4235000_4236000;ENHA_16_4262000_4263000;ENHA_16_4268000_4269000;ENHA_16_4269000_4270000;ENHA_16_4273000…	0	0	0	5	17	8	+	+	+	89	1.19e-18	FALSE	NA	0	NA	296	8	0.027027	26	296	108	0.364865	NA	0.685185
MIR151B	14_100575352_100576351	ENHA_14_100442000_100443000;ENHA_14_100447000_100448000;ENHA_14_100448000_100449000;ENHA_14_100449000_100450000;ENHA_14_100450000_100451000;ENHA_14_100451000_100452000;ENHA_14_100452000_100453000;ENHA_14_100471000_100472000;ENHA_14_100480000_100481000;ENHA_14_100481000_100482000;ENHA_14_100482000_100483000;ENHA_14_100493000_100494000;ENHA_14_100498000_100499000;ENHA_14_100499000_100500000;ENHA_14…	0	1	0	4	15	8	+	+	+	37	5e-14	FALSE	NA	0	NA	307	10	0.0325733	24	307	112	0.364821	NA	0.274107
LAG3	12_6881169_6882168	ENHA_12_6724000_6725000;ENHA_12_6736000_6737000;ENHA_12_6842000_6843000;ENHA_12_6841000_6842000;ENHA_12_6843000_6844000;ENHA_12_6844000_6845000;ENHA_12_6845000_6846000;ENHA_12_6849000_6850000;ENHA_12_6850000_6851000;ENHA_12_6851000_6852000;ENHA_12_6852000_6853000;ENHA_12_6853000_6854000;ENHA_12_6854000_6855000	0	1	0	3	13	8	+	+	+	41	0.00177109	FALSE	0.146597	0	1	318	6	0.0188679	26	318	116	0.36478	NA	0.913793
IFT43	14_76451595_76452594	ENHA_14_76181000_76182000;ENHA_14_76182000_76183000;ENHA_14_76183000_76184000;ENHA_14_76184000_76185000;ENHA_14_76185000_76186000;ENHA_14_76186000_76187000;ENHA_14_76187000_76188000;ENHA_14_76188000_76189000;ENHA_14_76189000_76190000;ENHA_14_76190000_76191000;ENHA_14_76191000_76192000;ENHA_14_76192000_76193000;ENHA_14_76204000_76205000;ENHA_14_76205000_76206000;ENHA_14_76297000_76298000;ENHA_14_7…	0	1	0	5	17	8	+	+	+	29	3.51e-13	FALSE	23.1686	0	0	346	8	0.0231214	32	346	126	0.364162	NA	1.02976
MATR3	5_138608940_138609939	ENHA_5_137867000_137868000;ENHA_5_137872000_137873000;ENHA_5_137883000_137884000;ENHA_5_137884000_137885000;ENHA_5_137896000_137897000;ENHA_5_137945000_137946000;ENHA_5_138065000_138066000;ENHA_5_138140000_138141000;ENHA_5_138141000_138142000;ENHA_5_138172000_138173000;ENHA_5_138173000_138174000;ENHA_5_138174000_138175000;ENHA_5_138175000_138176000;ENHA_5_138176000_138177000	0	0	0	7	14	8	+	+	+	14	0.000277759	FALSE	85.4909	0	0	352	9	0.0255682	22	352	128	0.363636	NA	0.916667
DNAJC5B	8_66933290_66934289	ENHA_8_66626000_66627000;ENHA_8_66632000_66633000;ENHA_8_66671000_66672000;ENHA_8_66672000_66673000;ENHA_8_66673000_66674000;ENHA_8_66674000_66675000;ENHA_8_66675000_66676000;ENHA_8_66676000_66677000;ENHA_8_66756000_66757000;ENHA_8_66764000_66765000;ENHA_8_66856000_66857000;ENHA_8_66857000_66858000;ENHA_8_66858000_66859000;ENHA_8_66859000_66860000;ENHA_8_66860000_66861000;ENHA_8_66861000_66862000…	0	1	0	6	27	8	+	+	+	286	1.96e-12	FALSE	0.0170031	0	NA	399	13	0.0325815	30	399	145	0.363409	NA	0.846684
PDE10A	6_166075089_166076088	ENHA_6_165489000_165490000;ENHA_6_165490000_165491000;ENHA_6_165834000_165835000;ENHA_6_165835000_165836000;ENHA_6_165836000_165837000;ENHA_6_165837000_165838000;ENHA_6_165838000_165839000;ENHA_6_165839000_165840000;ENHA_6_165840000_165841000;ENHA_6_165841000_165842000;ENHA_6_165842000_165843000;ENHA_6_165843000_165844000;ENHA_6_165851000_165852000;ENHA_6_165861000_165862000;ENHA_6_165862000_1658…	0	0	0	18	42	8	+	+	+	887	2.66e-75	FALSE	7.14634	0	1	399	11	0.0275689	27	399	145	0.363409	NA	0.75047
MGME1	20_17949033_17950032	ENHA_20_17538000_17539000;ENHA_20_17539000_17540000;ENHA_20_17540000_17541000;ENHA_20_17541000_17542000;ENHA_20_17542000_17543000;ENHA_20_17571000_17572000;ENHA_20_17575000_17576000;ENHA_20_17576000_17577000;ENHA_20_17577000_17578000;ENHA_20_17578000_17579000;ENHA_20_17579000_17580000;ENHA_20_17580000_17581000;ENHA_20_17586000_17587000;ENHA_20_17587000_17588000;ENHA_20_17588000_17589000;ENHA_20_1…	0	1	0	7	26	8	+	+	+	241	2.82e-16	FALSE	6.09474	0	1	388	13	0.0335052	28	388	141	0.363402	NA	1.27005
LOC100130872	4_1202251_1203250	ENHA_4_1076000_1077000;ENHA_4_1127000_1128000;ENHA_4_1133000_1134000;ENHA_4_1134000_1135000;ENHA_4_1135000_1136000;ENHA_4_1146000_1147000;ENHA_4_1155000_1156000;ENHA_4_1156000_1157000;ENHA_4_1158000_1159000;ENHA_4_1159000_1160000;ENHA_4_1160000_1161000;ENHA_4_1161000_1162000;ENHA_4_1167000_1168000;ENHA_4_1172000_1173000;ENHA_4_1184000_1185000;ENHA_4_1185000_1186000;ENHA_4_1191000_1192000;ENHA_4_1…	0	0	0	7	18	8	+	+	+	343	3.42e-17	FALSE	NA	0	NA	322	7	0.0217391	29	322	117	0.363354	NA	0.786325
GATAD1	7_92076261_92077260	ENHA_7_91646000_91647000;ENHA_7_91647000_91648000;ENHA_7_91648000_91649000;ENHA_7_91649000_91650000;ENHA_7_91672000_91673000;ENHA_7_91673000_91674000;ENHA_7_91674000_91675000;ENHA_7_91675000_91676000;ENHA_7_91676000_91677000;ENHA_7_91677000_91678000;ENHA_7_91678000_91679000;ENHA_7_91688000_91689000;ENHA_7_91689000_91690000;ENHA_7_91690000_91691000;ENHA_7_91695000_91696000;ENHA_7_91696000_91697000…	0	0	0	4	22	8	+	+	+	15	0.00017546	FALSE	8.5504	0	0	212	6	0.0283019	20	212	77	0.363208	NA	1.37662
TTBK2	15_43212508_43213507	ENHA_15_42996000_42997000;ENHA_15_42997000_42998000;ENHA_15_42998000_42999000;ENHA_15_42999000_43000000;ENHA_15_43000000_43001000;ENHA_15_43001000_43002000;ENHA_15_43002000_43003000;ENHA_15_43003000_43004000;ENHA_15_43004000_43005000;ENHA_15_43005000_43006000;ENHA_15_43006000_43007000	0	1	0	1	11	8	+	+	+	17	0.000504499	FALSE	1.9225	0	1	306	8	0.0261438	22	306	111	0.362745	NA	0.689189
PHF12	17_27278009_27279008	ENHA_17_27090000_27091000;ENHA_17_27084000_27085000;ENHA_17_27085000_27086000;ENHA_17_27086000_27087000;ENHA_17_27087000_27088000;ENHA_17_27088000_27089000;ENHA_17_27089000_27090000;ENHA_17_27091000_27092000;ENHA_17_27111000_27112000;ENHA_17_27112000_27113000;ENHA_17_27113000_27114000;ENHA_17_27114000_27115000;ENHA_17_27115000_27116000;ENHA_17_27116000_27117000;ENHA_17_27117000_27118000;ENHA_17_2…	0	1	0	6	23	8	+	+	+	84	7.96e-25	FALSE	40.1022	0	1	251	3	0.0119522	17	251	91	0.36255	NA	0.919414
ATIC	2_216176178_216177177	ENHA_2_215625000_215626000;ENHA_2_215626000_215627000;ENHA_2_215627000_215628000;ENHA_2_215628000_215629000;ENHA_2_215629000_215630000;ENHA_2_215630000_215631000;ENHA_2_215634000_215635000;ENHA_2_215635000_215636000;ENHA_2_215657000_215658000;ENHA_2_215665000_215666000;ENHA_2_215666000_215667000;ENHA_2_215689000_215690000;ENHA_2_215690000_215691000;ENHA_2_215691000_215692000;ENHA_2_215692000_2156…	0	0	0	5	25	8	+	+	+	38	7.25e-05	FALSE	101.305	0	0	334	8	0.0239521	23	334	121	0.362275	NA	1.03512
KCNMA1	10_79397078_79398077	ENHA_10_78877000_78878000;ENHA_10_78878000_78879000;ENHA_10_78879000_78880000;ENHA_10_78880000_78881000;ENHA_10_78918000_78919000;ENHA_10_78928000_78929000;ENHA_10_78996000_78997000;ENHA_10_79001000_79002000;ENHA_10_79002000_79003000;ENHA_10_79003000_79004000;ENHA_10_79004000_79005000;ENHA_10_79012000_79013000;ENHA_10_79028000_79029000;ENHA_10_79043000_79044000;ENHA_10_79048000_79049000;ENHA_10_7…	0	1	0	27	68	8	+	+	+	89	5.74e-72	FALSE	8.81232	1	1	221	4	0.0180995	17	221	80	0.361991	NA	0.690625
CEBPD	8_48650227_48651226	ENHA_8_48184000_48185000;ENHA_8_48190000_48191000;ENHA_8_48197000_48198000;ENHA_8_48201000_48202000;ENHA_8_48202000_48203000;ENHA_8_48203000_48204000;ENHA_8_48229000_48230000;ENHA_8_48230000_48231000;ENHA_8_48228000_48229000;ENHA_8_48231000_48232000;ENHA_8_48253000_48254000;ENHA_8_48261000_48262000;ENHA_8_48263000_48264000;ENHA_8_48264000_48265000;ENHA_8_48265000_48266000;ENHA_8_48266000_48267000…	0	1	0	18	29	8	+	+	+	80	1.41e-49	FALSE	3.71776	1	1	384	13	0.0338542	31	384	139	0.361979	NA	0.850028
GLI3	7_42276119_42277118	ENHA_7_42131000_42132000;ENHA_7_42132000_42133000;ENHA_7_42133000_42134000;ENHA_7_42134000_42135000;ENHA_7_42135000_42136000;ENHA_7_42136000_42137000;ENHA_7_42137000_42138000;ENHA_7_42138000_42139000;ENHA_7_42139000_42140000;ENHA_7_42140000_42141000;ENHA_7_42141000_42142000	0	0	0	1	11	8	+	+	+	13	0.000121472	FALSE	0.161644	0	1	268	4	0.0149254	24	268	97	0.36194	NA	0.690722
LSM1	8_38033749_38034748	ENHA_8_36726000_36727000;ENHA_8_36727000_36728000;ENHA_8_36728000_36729000;ENHA_8_36729000_36730000;ENHA_8_36730000_36731000;ENHA_8_37636000_37637000;ENHA_8_37637000_37638000;ENHA_8_37638000_37639000;ENHA_8_37642000_37643000;ENHA_8_37643000_37644000;ENHA_8_37644000_37645000;ENHA_8_37645000_37646000	0	1	0	2	12	8	+	+	+	18	6.58e-07	FALSE	18.1212	0	0	315	3	0.00952381	25	315	114	0.361905	NA	0.921053
DEGS2	14_100625513_100626512	ENHA_14_100034000_100035000;ENHA_14_100038000_100039000;ENHA_14_100442000_100443000;ENHA_14_100451000_100452000;ENHA_14_100452000_100453000;ENHA_14_100492000_100493000;ENHA_14_100493000_100494000;ENHA_14_100501000_100502000;ENHA_14_100566000_100567000;ENHA_14_100570000_100571000;ENHA_14_100571000_100572000;ENHA_14_100572000_100573000	0	1	0	4	12	8	+	+	+	40	3.53e-19	FALSE	1.18235	0	1	318	10	0.0314465	24	318	115	0.361635	NA	0.829565
CSNK1A1	5_148930616_148931615	ENHA_5_148193000_148194000;ENHA_5_148194000_148195000;ENHA_5_148195000_148196000;ENHA_5_148196000_148197000;ENHA_5_148197000_148198000;ENHA_5_148222000_148223000;ENHA_5_148223000_148224000;ENHA_5_148224000_148225000;ENHA_5_148231000_148232000;ENHA_5_148232000_148233000;ENHA_5_148233000_148234000;ENHA_5_148285000_148286000;ENHA_5_148286000_148287000;ENHA_5_148287000_148288000;ENHA_5_148288000_1482…	0	1	0	11	32	8	+	+	+	195	1.43e-30	FALSE	77.1969	0	0	343	9	0.0262391	25	343	124	0.361516	NA	0.614695
EIF1	17_39844626_39845625	ENHA_17_38488000_38489000;ENHA_17_38489000_38490000;ENHA_17_38706000_38707000;ENHA_17_38707000_38708000;ENHA_17_38708000_38709000;ENHA_17_38709000_38710000;ENHA_17_38710000_38711000;ENHA_17_38711000_38712000;ENHA_17_38712000_38713000;ENHA_17_38713000_38714000;ENHA_17_38714000_38715000;ENHA_17_38715000_38716000;ENHA_17_38716000_38717000;ENHA_17_38838000_38839000;ENHA_17_38839000_38840000;ENHA_17_3…	0	1	0	6	23	8	+	+	+	43	5.88e-20	FALSE	660.631	0	0	238	6	0.0252101	20	238	86	0.361345	NA	0.922481
LOC102724190	14_77542035_77543034	ENHA_14_77371000_77372000;ENHA_14_77372000_77373000;ENHA_14_77377000_77378000;ENHA_14_77378000_77379000;ENHA_14_77379000_77380000;ENHA_14_77380000_77381000;ENHA_14_77381000_77382000;ENHA_14_77382000_77383000;ENHA_14_77383000_77384000;ENHA_14_77384000_77385000;ENHA_14_77385000_77386000;ENHA_14_77386000_77387000;ENHA_14_77474000_77475000;ENHA_14_77475000_77476000	0	1	0	4	14	8	+	+	+	69	2.21e-19	FALSE	NA	0	NA	274	3	0.0109489	21	274	99	0.361314	NA	0.922559
PARD6G	18_78004898_78005897	ENHA_18_77935000_77936000;ENHA_18_77936000_77937000;ENHA_18_77934000_77935000;ENHA_18_77937000_77938000;ENHA_18_77938000_77939000;ENHA_18_77966000_77967000;ENHA_18_77967000_77968000;ENHA_18_77968000_77969000;ENHA_18_77969000_77970000;ENHA_18_77970000_77971000;ENHA_18_77971000_77972000;ENHA_18_77972000_77973000	0	1	0	3	12	8	+	+	+	27	3.71e-15	FALSE	1.48121	0	1	230	7	0.0304348	18	230	83	0.36087	NA	0.791738
SLC25A25	9_130829978_130830977	ENHA_9_130309000_130310000;ENHA_9_130331000_130332000;ENHA_9_130332000_130333000;ENHA_9_130337000_130338000;ENHA_9_130338000_130339000;ENHA_9_130339000_130340000;ENHA_9_130340000_130341000;ENHA_9_130341000_130342000;ENHA_9_130720000_130721000;ENHA_9_130729000_130730000;ENHA_9_130730000_130731000;ENHA_9_130731000_130732000;ENHA_9_130732000_130733000	0	0	0	5	13	8	+	+	+	180	1.72e-17	FALSE	10.5049	0	1	233	5	0.0214592	15	233	84	0.360515	NA	1.10952
FLNA	X_153602507_153603506	ENHA_X_152128000_152129000;ENHA_X_153265000_153266000;ENHA_X_153266000_153267000;ENHA_X_153267000_153268000;ENHA_X_153268000_153269000;ENHA_X_153269000_153270000;ENHA_X_153270000_153271000;ENHA_X_153275000_153276000;ENHA_X_153311000_153312000;ENHA_X_153312000_153313000;ENHA_X_153313000_153314000;ENHA_X_153314000_153315000;ENHA_X_153315000_153316000;ENHA_X_153316000_153317000;ENHA_X_153317000_1533…	0	1	0	4	21	8	+	+	+	23	6.85e-06	FALSE	44.9064	1	1	258	6	0.0232558	23	258	93	0.360465	NA	0.924731
CENPO	2_25015483_25016482	ENHA_2_24658000_24659000;ENHA_2_24659000_24660000;ENHA_2_24697000_24698000;ENHA_2_24698000_24699000;ENHA_2_24704000_24705000;ENHA_2_24705000_24706000;ENHA_2_24706000_24707000;ENHA_2_24699000_24700000;ENHA_2_24703000_24704000;ENHA_2_24707000_24708000;ENHA_2_24708000_24709000;ENHA_2_24714000_24715000;ENHA_2_24715000_24716000;ENHA_2_24716000_24717000;ENHA_2_24717000_24718000;ENHA_2_24718000_24719000…	0	1	0	10	25	8	+	+	+	73	2.38e-40	FALSE	4.9413	0	0	258	5	0.0193798	15	258	93	0.360465	NA	0.554839
GULP1	2_189155895_189156894	ENHA_2_188341000_188342000;ENHA_2_188342000_188343000;ENHA_2_188343000_188344000;ENHA_2_188344000_188345000;ENHA_2_188345000_188346000;ENHA_2_188346000_188347000;ENHA_2_188347000_188348000;ENHA_2_188348000_188349000;ENHA_2_188365000_188366000;ENHA_2_188366000_188367000;ENHA_2_188373000_188374000;ENHA_2_188374000_188375000;ENHA_2_188413000_188414000;ENHA_2_188414000_188415000;ENHA_2_188447000_1884…	0	1	0	35	91	8	+	+	+	94	1.33e-89	FALSE	166.745	0	1	247	4	0.0161943	19	247	89	0.360324	NA	1.38764
DAPK2	15_64338022_64339021	ENHA_15_64012000_64013000;ENHA_15_64013000_64014000;ENHA_15_64014000_64015000;ENHA_15_64015000_64016000;ENHA_15_64058000_64059000;ENHA_15_64062000_64063000;ENHA_15_64107000_64108000;ENHA_15_64108000_64109000;ENHA_15_64109000_64110000;ENHA_15_64110000_64111000;ENHA_15_64111000_64112000;ENHA_15_64112000_64113000;ENHA_15_64113000_64114000;ENHA_15_64298000_64299000;ENHA_15_64299000_64300000;ENHA_15_6…	0	0	0	5	22	8	+	+	+	44	5.54e-05	FALSE	2.27326	0	0	236	5	0.0211864	17	236	85	0.360169	NA	0.555294
ZMIZ1-AS1	10_80826706_80827705	ENHA_10_80063000_80064000;ENHA_10_80064000_80065000;ENHA_10_80216000_80217000;ENHA_10_80220000_80221000;ENHA_10_80221000_80222000;ENHA_10_80222000_80223000;ENHA_10_80223000_80224000;ENHA_10_80224000_80225000;ENHA_10_80242000_80243000;ENHA_10_80246000_80247000;ENHA_10_80247000_80248000;ENHA_10_80248000_80249000;ENHA_10_80265000_80266000;ENHA_10_80286000_80287000;ENHA_10_80287000_80288000;ENHA_10_8…	0	1	0	9	23	8	+	+	+	50	1.32e-33	FALSE	NA	0	NA	386	10	0.0259067	31	386	139	0.360104	NA	0.833094
ARL5B	10_18947812_18948811	ENHA_10_18826000_18827000;ENHA_10_18827000_18828000;ENHA_10_18828000_18829000;ENHA_10_18829000_18830000;ENHA_10_18830000_18831000;ENHA_10_18831000_18832000;ENHA_10_18832000_18833000;ENHA_10_18833000_18834000;ENHA_10_18834000_18835000;ENHA_10_18835000_18836000;ENHA_10_18881000_18882000;ENHA_10_18882000_18883000;ENHA_10_18883000_18884000;ENHA_10_18884000_18885000;ENHA_10_18885000_18886000;ENHA_10_1…	0	0	0	3	20	8	+	+	+	62	1.8e-07	FALSE	3.18337	0	0	325	11	0.0338462	29	325	117	0.36	NA	1.0101
MORN1	1_2322691_2323690	ENHA_1_2123000_2124000;ENHA_1_2124000_2125000;ENHA_1_2125000_2126000;ENHA_1_2126000_2127000;ENHA_1_2127000_2128000;ENHA_1_2128000_2129000;ENHA_1_2129000_2130000;ENHA_1_2130000_2131000;ENHA_1_2131000_2132000	0	1	0	2	9	8	+	+	+	25	4.7e-11	FALSE	6.00321	0	1	250	8	0.032	22	250	90	0.36	NA	1.04167
RER1	1_2322713_2323712	ENHA_1_2123000_2124000;ENHA_1_2124000_2125000;ENHA_1_2125000_2126000;ENHA_1_2126000_2127000;ENHA_1_2127000_2128000;ENHA_1_2128000_2129000;ENHA_1_2129000_2130000;ENHA_1_2130000_2131000;ENHA_1_2131000_2132000	0	1	0	2	9	8	+	+	+	25	4.7e-11	FALSE	68.3453	0	0	250	8	0.032	22	250	90	0.36	NA	1.04167
ENO1-AS1	1_8938393_8939392	ENHA_1_8473000_8474000;ENHA_1_8474000_8475000;ENHA_1_8509000_8510000;ENHA_1_8510000_8511000;ENHA_1_8511000_8512000;ENHA_1_8512000_8513000;ENHA_1_8513000_8514000;ENHA_1_8514000_8515000;ENHA_1_8518000_8519000;ENHA_1_8523000_8524000;ENHA_1_8524000_8525000;ENHA_1_8544000_8545000;ENHA_1_8545000_8546000;ENHA_1_8546000_8547000;ENHA_1_8547000_8548000;ENHA_1_8548000_8549000;ENHA_1_8549000_8550000;ENHA_1_8…	0	1	0	5	19	8	+	+	+	258	2.01e-23	FALSE	NA	0	NA	389	11	0.0282776	28	389	140	0.359897	NA	1.01039
VDAC2	10_76969411_76970410	ENHA_10_75936000_75937000;ENHA_10_75937000_75938000;ENHA_10_75990000_75991000;ENHA_10_75994000_75995000;ENHA_10_75995000_75996000;ENHA_10_76006000_76007000;ENHA_10_76007000_76008000;ENHA_10_76013000_76014000;ENHA_10_76014000_76015000;ENHA_10_76015000_76016000;ENHA_10_76887000_76888000;ENHA_10_76888000_76889000;ENHA_10_76889000_76890000;ENHA_10_76890000_76891000;ENHA_10_76894000_76895000;ENHA_10_7…	0	0	0	6	16	8	+	+	+	153	3.45e-15	FALSE	93.4935	0	1	367	12	0.0326975	22	367	132	0.359673	NA	0.695076
SCMH1	1_41707316_41708315	ENHA_1_41510000_41511000;ENHA_1_41511000_41512000;ENHA_1_41512000_41513000;ENHA_1_41571000_41572000;ENHA_1_41575000_41576000;ENHA_1_41576000_41577000;ENHA_1_41577000_41578000;ENHA_1_41589000_41590000;ENHA_1_41616000_41617000;ENHA_1_41617000_41618000;ENHA_1_41618000_41619000;ENHA_1_41619000_41620000;ENHA_1_41682000_41683000;ENHA_1_41683000_41684000	0	1	0	7	14	8	+	+	+	103	6.69e-55	FALSE	19.2519	0	1	331	12	0.0362538	24	331	119	0.359517	NA	1.15896
SPTAN1	9_131314336_131315335	ENHA_9_130726000_130727000;ENHA_9_130727000_130728000;ENHA_9_130728000_130729000;ENHA_9_130729000_130730000;ENHA_9_130733000_130734000;ENHA_9_130734000_130735000;ENHA_9_130735000_130736000;ENHA_9_130736000_130737000	0	0	0	1	8	8	+	+	+	43	7.45e-07	FALSE	15.0039	0	1	245	5	0.0204082	19	245	88	0.359184	NA	0.556818
APOLD1	12_12878350_12879349	ENHA_12_11775000_11776000;ENHA_12_11776000_11777000;ENHA_12_11777000_11778000;ENHA_12_11836000_11837000;ENHA_12_11837000_11838000;ENHA_12_11838000_11839000;ENHA_12_11839000_11840000;ENHA_12_11840000_11841000;ENHA_12_11841000_11842000;ENHA_12_11842000_11843000;ENHA_12_11849000_11850000;ENHA_12_11997000_11998000;ENHA_12_12039000_12040000;ENHA_12_12040000_12041000;ENHA_12_12190000_12191000;ENHA_12_1…	0	0	0	25	61	8	+	+	+	64	1.84e-26	FALSE	1.01973	0	0	181	4	0.0220994	14	181	65	0.359116	NA	1.39231
HIPSTR	6_10404234_10405233	ENHA_6_10139000_10140000;ENHA_6_10140000_10141000;ENHA_6_10141000_10142000;ENHA_6_10142000_10143000;ENHA_6_10143000_10144000;ENHA_6_10186000_10187000;ENHA_6_10194000_10195000;ENHA_6_10195000_10196000;ENHA_6_10196000_10197000;ENHA_6_10197000_10198000;ENHA_6_10198000_10199000;ENHA_6_10199000_10200000;ENHA_6_10200000_10201000;ENHA_6_10312000_10313000;ENHA_6_10313000_10314000;ENHA_6_10314000_10315000…	0	0	0	5	23	8	+	+	+	18	4.82e-08	FALSE	NA	0	NA	181	3	0.0165746	14	181	65	0.359116	NA	0.928205
PREP	6_105850500_105851499	ENHA_6_105540000_105541000;ENHA_6_105537000_105538000;ENHA_6_105538000_105539000;ENHA_6_105539000_105540000;ENHA_6_105541000_105542000;ENHA_6_105542000_105543000;ENHA_6_105543000_105544000;ENHA_6_105544000_105545000;ENHA_6_105545000_105546000;ENHA_6_105562000_105563000;ENHA_6_105567000_105568000;ENHA_6_105568000_105569000;ENHA_6_105569000_105570000;ENHA_6_105570000_105571000;ENHA_6_105770000_1057…	0	1	0	6	16	8	+	+	+	32	3.88e-23	FALSE	9.60389	0	1	273	7	0.025641	22	273	98	0.358974	NA	1.19388
CCND3	6_42016133_42017132	ENHA_6_41786000_41787000;ENHA_6_41787000_41788000;ENHA_6_41788000_41789000;ENHA_6_41793000_41794000;ENHA_6_41794000_41795000;ENHA_6_41814000_41815000;ENHA_6_41815000_41816000;ENHA_6_41816000_41817000;ENHA_6_41817000_41818000;ENHA_6_41818000_41819000	0	1	0	3	10	8	+	+	+	24	1.13e-10	FALSE	15.0582	0	0	354	10	0.0282486	21	354	127	0.358757	NA	1.11496
PDCD5	19_33071593_33072592	ENHA_19_32761000_32762000;ENHA_19_32762000_32763000;ENHA_19_32763000_32764000;ENHA_19_32764000_32765000;ENHA_19_32765000_32766000;ENHA_19_32841000_32842000;ENHA_19_32842000_32843000;ENHA_19_32843000_32844000;ENHA_19_32844000_32845000;ENHA_19_32846000_32847000;ENHA_19_32850000_32851000;ENHA_19_32851000_32852000;ENHA_19_32852000_32853000;ENHA_19_32853000_32854000;ENHA_19_32854000_32855000;ENHA_19_3…	0	0	0	5	21	8	+	+	+	21	1.1e-05	FALSE	100.051	0	0	407	15	0.036855	30	407	146	0.358722	NA	0.929224
C4orf36	4_87813076_87814075	ENHA_4_87418000_87419000;ENHA_4_87419000_87420000;ENHA_4_87420000_87421000;ENHA_4_87421000_87422000;ENHA_4_87422000_87423000;ENHA_4_87417000_87418000;ENHA_4_87431000_87432000;ENHA_4_87432000_87433000;ENHA_4_87433000_87434000;ENHA_4_87434000_87435000;ENHA_4_87435000_87436000;ENHA_4_87436000_87437000;ENHA_4_87437000_87438000;ENHA_4_87445000_87446000;ENHA_4_87446000_87447000	0	1	0	4	15	8	+	+	+	23	4.46e-14	FALSE	1.89065	0	0	332	10	0.0301205	25	332	119	0.358434	NA	1.39496
JADE2	5_133859565_133860564	ENHA_5_133631000_133632000;ENHA_5_133632000_133633000;ENHA_5_133633000_133634000;ENHA_5_133634000_133635000;ENHA_5_133635000_133636000;ENHA_5_133636000_133637000;ENHA_5_133637000_133638000;ENHA_5_133638000_133639000;ENHA_5_133639000_133640000;ENHA_5_133640000_133641000;ENHA_5_133641000_133642000;ENHA_5_133729000_133730000;ENHA_5_133733000_133734000;ENHA_5_133734000_133735000;ENHA_5_133735000_1337…	0	1	0	3	16	8	+	+	+	24	0.000257377	FALSE	NA	0	NA	335	9	0.0268657	23	335	120	0.358209	NA	1.24074
CBLL1	7_107383641_107384640	ENHA_7_106819000_106820000;ENHA_7_106821000_106822000;ENHA_7_106822000_106823000;ENHA_7_106823000_106824000;ENHA_7_106824000_106825000;ENHA_7_106825000_106826000;ENHA_7_106826000_106827000;ENHA_7_106827000_106828000;ENHA_7_106828000_106829000;ENHA_7_106829000_106830000;ENHA_7_106830000_106831000;ENHA_7_106831000_106832000;ENHA_7_106832000_106833000;ENHA_7_106833000_106834000;ENHA_7_106838000_1068…	0	1	0	7	25	8	+	+	+	58	8.64e-33	FALSE	6.94177	0	0	299	5	0.0167224	23	299	107	0.35786	NA	1.11776
MIR4492	11_118780916_118781915	ENHA_11_118495000_118496000;ENHA_11_118496000_118497000;ENHA_11_118497000_118498000;ENHA_11_118558000_118559000;ENHA_11_118572000_118573000;ENHA_11_118612000_118613000;ENHA_11_118613000_118614000;ENHA_11_118614000_118615000;ENHA_11_118615000_118616000;ENHA_11_118616000_118617000;ENHA_11_118637000_118638000;ENHA_11_118638000_118639000;ENHA_11_118639000_118640000;ENHA_11_118640000_118641000;ENHA_11…	0	1	0	8	28	8	+	+	+	892	3.69e-62	FALSE	NA	0	NA	313	9	0.028754	19	313	112	0.357827	NA	0.931548
PTRHD1	2_25015752_25016751	ENHA_2_24658000_24659000;ENHA_2_24697000_24698000;ENHA_2_24698000_24699000;ENHA_2_24703000_24704000;ENHA_2_24704000_24705000;ENHA_2_24705000_24706000;ENHA_2_24706000_24707000;ENHA_2_24696000_24697000;ENHA_2_24699000_24700000;ENHA_2_24707000_24708000;ENHA_2_24714000_24715000;ENHA_2_24715000_24716000;ENHA_2_24716000_24717000;ENHA_2_24717000_24718000;ENHA_2_24718000_24719000;ENHA_2_24763000_24764000…	0	1	0	10	24	8	+	+	+	73	2.38e-40	FALSE	24.5884	1	1	218	4	0.0183486	14	218	78	0.357798	NA	1.39744
ZADH2	18_72920804_72921803	ENHA_18_72229000_72230000;ENHA_18_72230000_72231000;ENHA_18_72621000_72622000;ENHA_18_72622000_72623000;ENHA_18_72627000_72628000;ENHA_18_72628000_72629000;ENHA_18_72629000_72630000;ENHA_18_72630000_72631000;ENHA_18_72631000_72632000;ENHA_18_72632000_72633000;ENHA_18_72662000_72663000;ENHA_18_72663000_72664000;ENHA_18_72664000_72665000;ENHA_18_72665000_72666000;ENHA_18_72687000_72688000;ENHA_18_7…	0	0	0	5	19	8	+	+	+	36	1.19e-18	FALSE	7.5739	0	0	232	2	0.00862069	19	232	83	0.357759	NA	1.39759
PPP2R2A	8_26148506_26149505	ENHA_8_25991000_25992000;ENHA_8_25992000_25993000;ENHA_8_25993000_25994000;ENHA_8_25994000_25995000;ENHA_8_25998000_25999000;ENHA_8_25999000_26000000;ENHA_8_26000000_26001000;ENHA_8_26001000_26002000;ENHA_8_26002000_26003000;ENHA_8_26007000_26008000;ENHA_8_26008000_26009000;ENHA_8_26009000_26010000;ENHA_8_26010000_26011000;ENHA_8_26016000_26017000;ENHA_8_26023000_26024000;ENHA_8_26024000_26025000…	0	1	0	6	27	8	+	+	+	198	1.1e-26	FALSE	79.1354	0	0	358	7	0.0195531	30	358	128	0.357542	NA	1.19866
TBC1D2	9_101017504_101018503	ENHA_9_100808000_100809000;ENHA_9_100809000_100810000;ENHA_9_100836000_100837000;ENHA_9_100837000_100838000;ENHA_9_100863000_100864000;ENHA_9_100898000_100899000;ENHA_9_100899000_100900000;ENHA_9_100936000_100937000;ENHA_9_100937000_100938000;ENHA_9_100938000_100939000;ENHA_9_100939000_100940000;ENHA_9_100940000_100941000;ENHA_9_100941000_100942000;ENHA_9_100942000_100943000;ENHA_9_100974000_1009…	0	1	0	8	15	8	+	+	+	112	4.36e-72	FALSE	1.50043	0	1	291	5	0.0171821	23	291	104	0.357388	NA	0.559615
SBF2	11_10315255_10316254	ENHA_11_10069000_10070000;ENHA_11_10070000_10071000;ENHA_11_10071000_10072000;ENHA_11_10088000_10089000;ENHA_11_10089000_10090000;ENHA_11_10090000_10091000;ENHA_11_10091000_10092000;ENHA_11_10092000_10093000;ENHA_11_10245000_10246000;ENHA_11_9879000_9880000;ENHA_11_9883000_9884000;ENHA_11_9884000_9885000;ENHA_11_9885000_9886000;ENHA_11_9886000_9887000;ENHA_11_9993000_9994000;ENHA_11_9997000_99980…	0	0	0	5	16	8	+	+	+	40	1.16e-15	FALSE	5.68363	0	0	305	10	0.0327869	22	305	109	0.357377	NA	0.83945
PYCR2	1_226111541_226112540	ENHA_1_225606000_225607000;ENHA_1_225602000_225603000;ENHA_1_225611000_225612000;ENHA_1_225616000_225617000;ENHA_1_225642000_225643000;ENHA_1_225643000_225644000;ENHA_1_225644000_225645000;ENHA_1_225645000_225646000;ENHA_1_225697000_225698000;ENHA_1_225701000_225702000;ENHA_1_225702000_225703000;ENHA_1_225703000_225704000;ENHA_1_225704000_225705000;ENHA_1_225705000_225706000;ENHA_1_225716000_2257…	0	0	0	7	24	8	+	+	+	56	7.91e-10	FALSE	34.0615	0	1	347	10	0.0288184	28	347	124	0.357349	NA	1.39919
NFIL3	9_94186409_94187408	ENHA_9_93651000_93652000;ENHA_9_93659000_93660000;ENHA_9_93750000_93751000;ENHA_9_93751000_93752000;ENHA_9_93800000_93801000;ENHA_9_93801000_93802000;ENHA_9_93802000_93803000;ENHA_9_93803000_93804000;ENHA_9_93804000_93805000;ENHA_9_93797000_93798000;ENHA_9_93798000_93799000;ENHA_9_93799000_93800000;ENHA_9_93891000_93892000;ENHA_9_93898000_93899000;ENHA_9_93899000_93900000	0	1	0	5	15	8	+	+	+	22	3.86e-12	FALSE	3.11685	0	1	367	10	0.027248	25	367	131	0.356948	NA	0.560305
ATPAF2	17_17941981_17942980	ENHA_17_17591000_17592000;ENHA_17_17592000_17593000;ENHA_17_17593000_17594000;ENHA_17_17594000_17595000;ENHA_17_17595000_17596000;ENHA_17_17596000_17597000;ENHA_17_17597000_17598000;ENHA_17_17598000_17599000;ENHA_17_17729000_17730000;ENHA_17_17730000_17731000;ENHA_17_17779000_17780000;ENHA_17_17780000_17781000;ENHA_17_17781000_17782000;ENHA_17_17782000_17783000;ENHA_17_17783000_17784000;ENHA_17_1…	0	1	0	3	17	8	+	+	+	47	5.89e-13	FALSE	20.4111	0	1	272	9	0.0330882	19	272	97	0.356618	NA	0.934708
TTC6	14_38063903_38064902	ENHA_14_37702000_37703000;ENHA_14_37706000_37707000;ENHA_14_37718000_37719000;ENHA_14_37719000_37720000;ENHA_14_37720000_37721000;ENHA_14_37721000_37722000;ENHA_14_37722000_37723000;ENHA_14_37726000_37727000;ENHA_14_37745000_37746000;ENHA_14_37749000_37750000;ENHA_14_37774000_37775000;ENHA_14_37775000_37776000;ENHA_14_37776000_37777000;ENHA_14_37780000_37781000;ENHA_14_37781000_37782000;ENHA_14_3…	0	1	0	27	56	8	+	+	+	234	8.35e-176	FALSE	12.7816	0	1	244	4	0.0163934	19	244	87	0.356557	NA	1.4023
SLC22A23	6_3456294_3457293	ENHA_6_3140000_3141000;ENHA_6_3281000_3282000;ENHA_6_3282000_3283000;ENHA_6_3283000_3284000;ENHA_6_3284000_3285000;ENHA_6_3285000_3286000;ENHA_6_3286000_3287000;ENHA_6_3287000_3288000;ENHA_6_3311000_3312000;ENHA_6_3312000_3313000;ENHA_6_3316000_3317000;ENHA_6_3317000_3318000;ENHA_6_3318000_3319000;ENHA_6_3319000_3320000;ENHA_6_3335000_3336000;ENHA_6_3336000_3337000;ENHA_6_3357000_3358000;ENHA_6_3…	0	1	0	9	23	8	+	+	+	134	5.82e-22	FALSE	12.7853	0	1	216	5	0.0231481	18	216	77	0.356481	NA	1.12208
IRF2BPL	14_77494543_77495542	ENHA_14_77372000_77373000;ENHA_14_77376000_77377000;ENHA_14_77377000_77378000;ENHA_14_77378000_77379000;ENHA_14_77379000_77380000;ENHA_14_77380000_77381000;ENHA_14_77381000_77382000;ENHA_14_77385000_77386000;ENHA_14_77386000_77387000;ENHA_14_77415000_77416000;ENHA_14_77474000_77475000;ENHA_14_77475000_77476000	0	1	0	6	12	8	+	+	+	369	3.08e-51	FALSE	36.0055	0	1	289	9	0.0311419	26	289	103	0.356401	NA	0.935275
TSPO	22_43547019_43548018	ENHA_22_43201000_43202000;ENHA_22_43202000_43203000;ENHA_22_43237000_43238000;ENHA_22_43241000_43242000;ENHA_22_43242000_43243000;ENHA_22_43243000_43244000;ENHA_22_43244000_43245000;ENHA_22_43245000_43246000;ENHA_22_43249000_43250000;ENHA_22_43250000_43251000;ENHA_22_43251000_43252000	0	0	0	2	11	8	+	+	+	26	8.55e-09	FALSE	94.8531	0	0	205	5	0.0243902	16	205	73	0.356098	NA	1.68493
FOXP1	3_71632641_71633640	ENHA_3_70784000_70785000;ENHA_3_70785000_70786000;ENHA_3_70786000_70787000;ENHA_3_70787000_70788000;ENHA_3_70788000_70789000;ENHA_3_71011000_71012000;ENHA_3_71012000_71013000;ENHA_3_71013000_71014000;ENHA_3_71014000_71015000;ENHA_3_71015000_71016000;ENHA_3_71016000_71017000;ENHA_3_71017000_71018000;ENHA_3_71018000_71019000;ENHA_3_71019000_71020000;ENHA_3_71020000_71021000;ENHA_3_71021000_71022000…	0	1	0	21	71	8	+	+	+	57	7.63e-49	FALSE	13.6591	0	1	396	11	0.0277778	32	396	141	0.356061	NA	1.02128
MBP	18_74844275_74845274	ENHA_18_74664000_74665000;ENHA_18_74665000_74666000;ENHA_18_74666000_74667000;ENHA_18_74667000_74668000;ENHA_18_74668000_74669000;ENHA_18_74673000_74674000;ENHA_18_74674000_74675000;ENHA_18_74675000_74676000;ENHA_18_74676000_74677000;ENHA_18_74785000_74786000;ENHA_18_74786000_74787000;ENHA_18_74790000_74791000	0	0	0	2	12	8	+	+	+	41	1.22e-10	FALSE	15.0515	0	0	340	9	0.0264706	25	340	121	0.355882	NA	0.936639
NTPCR	1_233085776_233086775	ENHA_1_232766000_232767000;ENHA_1_232767000_232768000;ENHA_1_232768000_232769000;ENHA_1_232769000_232770000;ENHA_1_232794000_232795000;ENHA_1_232795000_232796000;ENHA_1_232796000_232797000;ENHA_1_232797000_232798000;ENHA_1_232798000_232799000;ENHA_1_232799000_232800000;ENHA_1_232800000_232801000;ENHA_1_232801000_232802000;ENHA_1_232802000_232803000;ENHA_1_232803000_232804000;ENHA_1_232804000_2328…	0	1	0	6	25	8	+	+	+	68	2.06e-53	FALSE	11.3422	0	1	253	5	0.0197628	19	253	90	0.355731	NA	1.12444
ZNF865	19_56124458_56125457	ENHA_19_55570000_55571000;ENHA_19_56013000_56014000;ENHA_19_56014000_56015000;ENHA_19_56015000_56016000;ENHA_19_56025000_56026000;ENHA_19_56026000_56027000;ENHA_19_56027000_56028000;ENHA_19_56028000_56029000;ENHA_19_56029000_56030000;ENHA_19_56030000_56031000;ENHA_19_56031000_56032000;ENHA_19_56032000_56033000;ENHA_19_56036000_56037000	0	1	0	3	13	8	+	+	+	32	3.49e-06	FALSE	4.5457	0	0	253	5	0.0197628	23	253	90	0.355731	NA	0
RBPJ	4_26320831_26321830	ENHA_4_26025000_26026000;ENHA_4_26026000_26027000;ENHA_4_26027000_26028000;ENHA_4_26028000_26029000;ENHA_4_26083000_26084000;ENHA_4_26084000_26085000;ENHA_4_26085000_26086000;ENHA_4_26086000_26087000;ENHA_4_26108000_26109000;ENHA_4_26130000_26131000;ENHA_4_26144000_26145000;ENHA_4_26145000_26146000	0	1	0	8	12	8	+	+	+	107	3.87e-60	FALSE	24.4618	0	0	284	10	0.0352113	19	284	101	0.355634	NA	0.281188
OTULIN	5_14664253_14665252	ENHA_5_14003000_14004000;ENHA_5_14010000_14011000;ENHA_5_14014000_14015000;ENHA_5_14015000_14016000;ENHA_5_14501000_14502000;ENHA_5_14507000_14508000;ENHA_5_14514000_14515000;ENHA_5_14515000_14516000;ENHA_5_14516000_14517000;ENHA_5_14517000_14518000;ENHA_5_14518000_14519000;ENHA_5_14519000_14520000;ENHA_5_14530000_14531000	0	1	0	4	13	8	+	+	+	36	4.74e-06	FALSE	NA	0	NA	256	6	0.0234375	23	256	91	0.355469	NA	1.40659
R3HDM2	12_57824289_57825288	ENHA_12_57672000_57673000;ENHA_12_57673000_57674000;ENHA_12_57674000_57675000;ENHA_12_57675000_57676000;ENHA_12_57701000_57702000;ENHA_12_57702000_57703000;ENHA_12_57703000_57704000;ENHA_12_57704000_57705000;ENHA_12_57705000_57706000;ENHA_12_57706000_57707000;ENHA_12_57713000_57714000;ENHA_12_57714000_57715000;ENHA_12_57715000_57716000;ENHA_12_57716000_57717000;ENHA_12_57717000_57718000	0	0	0	5	15	8	+	+	+	43	2e-11	FALSE	24.9611	0	0	256	5	0.0195312	25	256	91	0.355469	NA	0
STK24	13_99228906_99229905	ENHA_13_99107000_99108000;ENHA_13_99108000_99109000;ENHA_13_99109000_99110000;ENHA_13_99110000_99111000;ENHA_13_99111000_99112000;ENHA_13_99126000_99127000;ENHA_13_99135000_99136000;ENHA_13_99136000_99137000;ENHA_13_99137000_99138000;ENHA_13_99138000_99139000	0	0	0	3	10	8	+	+	+	51	4.35e-08	FALSE	16.4905	0	1	304	10	0.0328947	24	304	108	0.355263	NA	0.844444
EPB41L4B	9_112082745_112083744	ENHA_9_111652000_111653000;ENHA_9_111658000_111659000;ENHA_9_111714000_111715000;ENHA_9_111721000_111722000;ENHA_9_111722000_111723000;ENHA_9_111723000_111724000;ENHA_9_111724000_111725000;ENHA_9_111725000_111726000;ENHA_9_111716000_111717000;ENHA_9_111720000_111721000;ENHA_9_111736000_111737000;ENHA_9_111797000_111798000;ENHA_9_111824000_111825000;ENHA_9_111825000_111826000;ENHA_9_111862000_1118…	0	1	0	13	25	8	+	+	+	133	1.7e-35	FALSE	15.6489	1	0	335	12	0.0358209	23	335	119	0.355224	NA	0.938375
BCL9L	11_118781114_118782113	ENHA_11_118495000_118496000;ENHA_11_118496000_118497000;ENHA_11_118497000_118498000;ENHA_11_118558000_118559000;ENHA_11_118572000_118573000;ENHA_11_118612000_118613000;ENHA_11_118613000_118614000;ENHA_11_118614000_118615000;ENHA_11_118615000_118616000;ENHA_11_118616000_118617000;ENHA_11_118636000_118637000;ENHA_11_118637000_118638000;ENHA_11_118638000_118639000;ENHA_11_118639000_118640000;ENHA_11…	0	1	0	8	23	8	+	+	+	892	3.69e-62	FALSE	11.6374	0	0	276	8	0.0289855	23	276	98	0.355072	NA	0.352041
COL11A2	6_33159746_33160745	ENHA_6_33125000_33126000;ENHA_6_33126000_33127000;ENHA_6_33131000_33132000;ENHA_6_33132000_33133000;ENHA_6_33133000_33134000;ENHA_6_33134000_33135000;ENHA_6_33135000_33136000	0	1	0	1	7	8	+	+	+	46	0.00013361	FALSE	0.119628	0	1	217	6	0.0276498	19	217	77	0.354839	NA	0.939394
TAOK3	12_118810251_118811250	ENHA_12_118554000_118555000;ENHA_12_118560000_118561000;ENHA_12_118561000_118562000;ENHA_12_118562000_118563000;ENHA_12_118563000_118564000;ENHA_12_118564000_118565000;ENHA_12_118565000_118566000;ENHA_12_118569000_118570000;ENHA_12_118570000_118571000;ENHA_12_118642000_118643000;ENHA_12_118650000_118651000;ENHA_12_118656000_118657000;ENHA_12_118667000_118668000;ENHA_12_118668000_118669000;ENHA_12…	0	1	0	11	16	8	+	+	+	95	7.24e-37	FALSE	11.0999	0	0	296	4	0.0135135	22	296	105	0.35473	NA	0.704762
AHCYL1	1_110526886_110527885	ENHA_1_110103000_110104000;ENHA_1_110104000_110105000;ENHA_1_110105000_110106000;ENHA_1_110106000_110107000;ENHA_1_110107000_110108000;ENHA_1_110115000_110116000;ENHA_1_110116000_110117000;ENHA_1_110179000_110180000;ENHA_1_110180000_110181000;ENHA_1_110184000_110185000;ENHA_1_110185000_110186000;ENHA_1_110186000_110187000;ENHA_1_110317000_110318000;ENHA_1_110318000_110319000;ENHA_1_110319000_1103…	0	1	0	4	17	8	+	+	+	58	3.71e-39	FALSE	26.4783	0	0	392	9	0.0229592	31	392	139	0.354592	NA	0.940048
PEX10	1_2343511_2344510	ENHA_1_2122000_2123000;ENHA_1_2123000_2124000;ENHA_1_2124000_2125000;ENHA_1_2125000_2126000;ENHA_1_2126000_2127000;ENHA_1_2127000_2128000;ENHA_1_2131000_2132000;ENHA_1_2132000_2133000	0	1	0	2	8	8	+	+	+	60	1.67e-20	FALSE	32.4361	1	1	251	9	0.0358566	20	251	89	0.354582	NA	0.626717
LOC101928617	12_92539360_92540359	ENHA_12_91780000_91781000;ENHA_12_91781000_91782000;ENHA_12_91782000_91783000;ENHA_12_91783000_91784000;ENHA_12_91790000_91791000;ENHA_12_92025000_92026000;ENHA_12_92026000_92027000;ENHA_12_92030000_92031000;ENHA_12_92035000_92036000;ENHA_12_92057000_92058000;ENHA_12_92058000_92059000;ENHA_12_92106000_92107000;ENHA_12_92111000_92112000;ENHA_12_92112000_92113000;ENHA_12_92113000_92114000;ENHA_12_9…	0	1	0	10	29	8	+	+	+	39	1.74e-27	FALSE	NA	0	NA	299	4	0.0133779	21	299	106	0.354515	NA	1.41038
NUDT4	12_93771198_93772197	ENHA_12_93356000_93357000;ENHA_12_93357000_93358000;ENHA_12_93358000_93359000;ENHA_12_93366000_93367000;ENHA_12_93414000_93415000;ENHA_12_93415000_93416000;ENHA_12_93421000_93422000;ENHA_12_93481000_93482000;ENHA_12_93485000_93486000;ENHA_12_93486000_93487000;ENHA_12_93487000_93488000;ENHA_12_93488000_93489000;ENHA_12_93489000_93490000;ENHA_12_93490000_93491000;ENHA_12_93491000_93492000;ENHA_12_9…	0	1	0	13	33	8	+	+	+	39	1.46e-23	FALSE	30.3824	0	1	268	5	0.0186567	17	268	95	0.354478	NA	1.12842
KLF3	4_38665289_38666288	ENHA_4_38089000_38090000;ENHA_4_38095000_38096000;ENHA_4_38163000_38164000;ENHA_4_38164000_38165000;ENHA_4_38172000_38173000;ENHA_4_38180000_38181000;ENHA_4_38181000_38182000;ENHA_4_38182000_38183000;ENHA_4_38183000_38184000;ENHA_4_38184000_38185000;ENHA_4_38185000_38186000;ENHA_4_38186000_38187000;ENHA_4_38197000_38198000;ENHA_4_38203000_38204000;ENHA_4_38204000_38205000;ENHA_4_38205000_38206000…	0	0	0	18	50	8	+	+	+	155	4.42e-21	FALSE	6.0171	0	1	316	7	0.0221519	26	316	112	0.35443	NA	0.403061
CRNDE	16_54962602_54963601	ENHA_16_53484000_53485000;ENHA_16_53749000_53750000;ENHA_16_53767000_53768000;ENHA_16_53768000_53769000;ENHA_16_53769000_53770000;ENHA_16_53770000_53771000;ENHA_16_53771000_53772000;ENHA_16_53772000_53773000;ENHA_16_53773000_53774000;ENHA_16_53774000_53775000;ENHA_16_53775000_53776000;ENHA_16_53780000_53781000;ENHA_16_53781000_53782000;ENHA_16_53791000_53792000;ENHA_16_53792000_53793000;ENHA_16_5…	0	1	0	41	93	8	+	+	+	78	2.18e-42	FALSE	NA	0	NA	381	11	0.0288714	31	381	135	0.354331	NA	0.769697
ACTG1	17_79479393_79480392	ENHA_17_79231000_79232000;ENHA_17_79229000_79230000;ENHA_17_79230000_79231000;ENHA_17_79247000_79248000;ENHA_17_79318000_79319000;ENHA_17_79319000_79320000;ENHA_17_79320000_79321000;ENHA_17_79321000_79322000	0	1	0	5	8	8	+	+	+	66	2.04e-11	FALSE	1243.82	0	0	367	11	0.0299728	26	367	130	0.354223	NA	0.76993
LINC00963	9_132250438_132251437	ENHA_9_131878000_131879000;ENHA_9_131879000_131880000;ENHA_9_131880000_131881000;ENHA_9_131881000_131882000;ENHA_9_131903000_131904000;ENHA_9_131907000_131908000;ENHA_9_131929000_131930000;ENHA_9_131930000_131931000;ENHA_9_131939000_131940000;ENHA_9_131966000_131967000;ENHA_9_131975000_131976000;ENHA_9_132145000_132146000;ENHA_9_132146000_132147000;ENHA_9_132178000_132179000;ENHA_9_132179000_1321…	0	0	0	16	22	8	+	+	+	238	2.34e-91	FALSE	NA	0	NA	291	7	0.024055	24	291	103	0.353952	NA	1.21082
TMEM150A	2_85829323_85830322	ENHA_2_85568000_85569000;ENHA_2_85569000_85570000;ENHA_2_85570000_85571000;ENHA_2_85571000_85572000;ENHA_2_85572000_85573000;ENHA_2_85591000_85592000;ENHA_2_85592000_85593000;ENHA_2_85593000_85594000;ENHA_2_85594000_85595000;ENHA_2_85595000_85596000;ENHA_2_85596000_85597000;ENHA_2_85597000_85598000;ENHA_2_85598000_85599000;ENHA_2_85603000_85604000;ENHA_2_85623000_85624000;ENHA_2_85624000_85625000…	0	1	0	3	22	8	+	+	+	29	1.35e-09	FALSE	3.68601	0	0	308	7	0.0227273	23	308	109	0.353896	NA	0.807339
SNX5	20_17949135_17950134	ENHA_20_17538000_17539000;ENHA_20_17539000_17540000;ENHA_20_17540000_17541000;ENHA_20_17541000_17542000;ENHA_20_17542000_17543000;ENHA_20_17571000_17572000;ENHA_20_17575000_17576000;ENHA_20_17576000_17577000;ENHA_20_17577000_17578000;ENHA_20_17578000_17579000;ENHA_20_17579000_17580000;ENHA_20_17580000_17581000;ENHA_20_17586000_17587000;ENHA_20_17587000_17588000;ENHA_20_17588000_17589000;ENHA_20_1…	0	1	0	7	26	8	+	+	+	241	2.82e-16	FALSE	28.465	0	1	373	15	0.0402145	25	373	132	0.353887	NA	1.1303
UBALD2	17_74260785_74261784	ENHA_17_74116000_74117000;ENHA_17_74117000_74118000;ENHA_17_74122000_74123000;ENHA_17_74123000_74124000;ENHA_17_74124000_74125000;ENHA_17_74130000_74131000;ENHA_17_74131000_74132000;ENHA_17_74132000_74133000;ENHA_17_74171000_74172000;ENHA_17_74193000_74194000	0	0	0	4	10	8	+	+	+	45	8.85e-07	FALSE	30.3075	0	0	229	4	0.0174672	17	229	81	0.353712	NA	0.70679
AUH	9_94123752_94124751	ENHA_9_92762000_92763000;ENHA_9_92763000_92764000;ENHA_9_93654000_93655000;ENHA_9_93659000_93660000;ENHA_9_93756000_93757000;ENHA_9_93757000_93758000;ENHA_9_93764000_93765000;ENHA_9_93765000_93766000;ENHA_9_93770000_93771000;ENHA_9_93816000_93817000;ENHA_9_93817000_93818000;ENHA_9_93818000_93819000;ENHA_9_93863000_93864000;ENHA_9_94071000_94072000;ENHA_9_94072000_94073000;ENHA_9_94073000_94074000…	0	0	0	7	24	8	+	+	+	745	3.98e-09	FALSE	26.5694	0	1	232	4	0.0172414	16	232	82	0.353448	NA	0.707317
C16orf72	16_9185036_9186035	ENHA_16_8879000_8880000;ENHA_16_8880000_8881000;ENHA_16_8884000_8885000;ENHA_16_8885000_8886000;ENHA_16_8886000_8887000;ENHA_16_9009000_9010000;ENHA_16_9038000_9039000;ENHA_16_9039000_9040000;ENHA_16_9097000_9098000;ENHA_16_9098000_9099000;ENHA_16_9099000_9100000;ENHA_16_9142000_9143000	0	1	0	6	12	8	+	+	+	182	8.41e-24	FALSE	4.4508	0	0	266	9	0.0338346	22	266	94	0.353383	NA	0.943262
ZBTB10	8_81397353_81398352	ENHA_8_80980000_80981000;ENHA_8_80981000_80982000;ENHA_8_80982000_80983000;ENHA_8_80983000_80984000;ENHA_8_80984000_80985000;ENHA_8_80985000_80986000;ENHA_8_80986000_80987000;ENHA_8_80992000_80993000;ENHA_8_80993000_80994000;ENHA_8_80999000_81000000;ENHA_8_81000000_81001000;ENHA_8_81001000_81002000;ENHA_8_81002000_81003000;ENHA_8_81003000_81004000;ENHA_8_81004000_81005000;ENHA_8_81005000_81006000…	0	1	0	7	23	8	+	+	+	114	7.1e-36	FALSE	8.17606	1	1	266	5	0.018797	22	266	94	0.353383	NA	1.13191
SUDS3	12_118813857_118814856	ENHA_12_118559000_118560000;ENHA_12_118563000_118564000;ENHA_12_118649000_118650000;ENHA_12_118655000_118656000;ENHA_12_118667000_118668000;ENHA_12_118668000_118669000;ENHA_12_118700000_118701000;ENHA_12_118706000_118707000;ENHA_12_118707000_118708000;ENHA_12_118711000_118712000;ENHA_12_118712000_118713000;ENHA_12_118713000_118714000;ENHA_12_118718000_118719000;ENHA_12_118725000_118726000;ENHA_12…	0	1	0	11	21	8	+	+	+	95	7.24e-37	FALSE	11.4411	0	0	334	8	0.0239521	29	334	118	0.353293	NA	0.707627
SLC7A5	16_87902606_87903605	ENHA_16_87885000_87886000;ENHA_16_87886000_87887000;ENHA_16_87887000_87888000;ENHA_16_87888000_87889000;ENHA_16_87889000_87890000;ENHA_16_87890000_87891000;ENHA_16_87891000_87892000	0	1	0	1	7	8	+	+	+	296	4.56e-05	FALSE	10.0735	0	1	340	12	0.0352941	25	340	120	0.352941	NA	1.18056
USP34	2_61697350_61698349	ENHA_2_61216000_61217000;ENHA_2_61222000_61223000;ENHA_2_61223000_61224000;ENHA_2_61224000_61225000;ENHA_2_61225000_61226000;ENHA_2_61226000_61227000;ENHA_2_61276000_61277000;ENHA_2_61426000_61427000;ENHA_2_61441000_61442000;ENHA_2_61442000_61443000;ENHA_2_61468000_61469000;ENHA_2_61469000_61470000;ENHA_2_61470000_61471000;ENHA_2_61471000_61472000;ENHA_2_61472000_61473000;ENHA_2_61473000_61474000…	0	0	0	10	19	8	+	+	+	49	5.11e-21	FALSE	4.76938	0	0	204	6	0.0294118	17	204	72	0.352941	NA	0.472222
BTG1	12_92539174_92540173	ENHA_12_91780000_91781000;ENHA_12_91781000_91782000;ENHA_12_91782000_91783000;ENHA_12_91783000_91784000;ENHA_12_91790000_91791000;ENHA_12_92025000_92026000;ENHA_12_92026000_92027000;ENHA_12_92030000_92031000;ENHA_12_92035000_92036000;ENHA_12_92053000_92054000;ENHA_12_92054000_92055000;ENHA_12_92055000_92056000;ENHA_12_92056000_92057000;ENHA_12_92057000_92058000;ENHA_12_92058000_92059000;ENHA_12_9…	0	1	0	10	28	8	+	+	+	39	1.74e-27	FALSE	41.3544	0	1	289	4	0.0138408	19	289	102	0.352941	NA	1.41667
MAFB	20_39317381_39318380	ENHA_20_38516000_38517000;ENHA_20_38517000_38518000;ENHA_20_38518000_38519000;ENHA_20_38530000_38531000;ENHA_20_38789000_38790000;ENHA_20_38790000_38791000;ENHA_20_38786000_38787000;ENHA_20_38787000_38788000;ENHA_20_38788000_38789000;ENHA_20_38794000_38795000;ENHA_20_38795000_38796000;ENHA_20_38796000_38797000;ENHA_20_38797000_38798000;ENHA_20_38798000_38799000;ENHA_20_38799000_38800000;ENHA_20_3…	0	1	0	21	46	8	+	+	+	139	1.66e-66	FALSE	9.87774	0	1	224	5	0.0223214	15	224	79	0.352679	NA	1.70127
MIR342	14_100575491_100576490	ENHA_14_100442000_100443000;ENHA_14_100443000_100444000;ENHA_14_100444000_100445000;ENHA_14_100445000_100446000;ENHA_14_100446000_100447000;ENHA_14_100447000_100448000;ENHA_14_100448000_100449000;ENHA_14_100449000_100450000;ENHA_14_100450000_100451000;ENHA_14_100451000_100452000;ENHA_14_100452000_100453000;ENHA_14_100471000_100472000;ENHA_14_100480000_100481000;ENHA_14_100481000_100482000;ENHA_14…	0	1	0	4	21	8	+	+	+	37	5e-14	FALSE	NA	0	NA	256	8	0.03125	17	256	90	0.351562	NA	0.355556
TRIP13	5_892468_893467	ENHA_5_658000_659000;ENHA_5_659000_660000;ENHA_5_660000_661000;ENHA_5_665000_666000;ENHA_5_666000_667000;ENHA_5_667000_668000;ENHA_5_668000_669000;ENHA_5_679000_680000;ENHA_5_680000_681000;ENHA_5_672000_673000;ENHA_5_716000_717000;ENHA_5_717000_718000	0	1	0	5	12	8	+	+	+	34	2.46e-09	FALSE	6.05533	0	1	288	10	0.0347222	25	288	101	0.350694	NA	1.14059
ZBTB7B	1_154974605_154975604	ENHA_1_154114000_154115000;ENHA_1_154388000_154389000;ENHA_1_154389000_154390000;ENHA_1_154390000_154391000;ENHA_1_154391000_154392000;ENHA_1_154392000_154393000;ENHA_1_154393000_154394000;ENHA_1_154394000_154395000;ENHA_1_154399000_154400000;ENHA_1_154400000_154401000;ENHA_1_154401000_154402000;ENHA_1_154402000_154403000;ENHA_1_154455000_154456000;ENHA_1_154451000_154452000;ENHA_1_154452000_1544…	0	1	0	5	23	8	+	+	+	27	4.57e-12	FALSE	32.9704	0	1	291	5	0.0171821	26	291	102	0.350515	NA	1.14118
IRX3	16_54319879_54320878	ENHA_16_53748000_53749000;ENHA_16_53803000_53804000;ENHA_16_53814000_53815000;ENHA_16_53810000_53811000;ENHA_16_53811000_53812000;ENHA_16_53812000_53813000;ENHA_16_53813000_53814000;ENHA_16_53815000_53816000;ENHA_16_53821000_53822000;ENHA_16_53921000_53922000;ENHA_16_53930000_53931000;ENHA_16_53931000_53932000;ENHA_16_53932000_53933000;ENHA_16_53933000_53934000;ENHA_16_53939000_53940000;ENHA_16_5…	0	1	0	8	30	8	+	+	+	46	1.05e-32	FALSE	5.13776	0	1	234	5	0.0213675	19	234	82	0.350427	NA	1.14146
ARHGAP29	1_94712817_94713816	ENHA_1_94483000_94484000;ENHA_1_94489000_94490000;ENHA_1_94490000_94491000;ENHA_1_94499000_94500000;ENHA_1_94500000_94501000;ENHA_1_94501000_94502000;ENHA_1_94502000_94503000;ENHA_1_94528000_94529000;ENHA_1_94529000_94530000;ENHA_1_94530000_94531000;ENHA_1_94531000_94532000;ENHA_1_94532000_94533000;ENHA_1_94533000_94534000;ENHA_1_94534000_94535000;ENHA_1_94535000_94536000;ENHA_1_94536000_94537000	0	1	0	4	16	8	+	+	+	379	1.08e-53	FALSE	11.8792	0	1	274	6	0.0218978	22	274	96	0.350365	NA	0.475694
B3GNTL1	17_81009187_81010186	ENHA_17_80831000_80832000;ENHA_17_80832000_80833000;ENHA_17_80833000_80834000;ENHA_17_80834000_80835000;ENHA_17_80835000_80836000;ENHA_17_80836000_80837000;ENHA_17_80837000_80838000;ENHA_17_80838000_80839000;ENHA_17_80839000_80840000;ENHA_17_80840000_80841000;ENHA_17_80841000_80842000;ENHA_17_80842000_80843000	0	0	0	1	12	8	+	+	+	114	3.27e-06	FALSE	4.49557	0	1	277	5	0.0180505	18	277	97	0.350181	NA	0.571134
NAA38	17_7788207_7789206	ENHA_17_7644000_7645000;ENHA_17_7645000_7646000;ENHA_17_7646000_7647000;ENHA_17_7647000_7648000;ENHA_17_7648000_7649000;ENHA_17_7649000_7650000;ENHA_17_7650000_7651000;ENHA_17_7651000_7652000;ENHA_17_7652000_7653000	0	0	0	1	9	8	+	+	+	193	5.54e-81	FALSE	14.8485	0	0	363	8	0.0220386	24	363	127	0.349862	NA	0.714567
PDHX	11_34937176_34938175	ENHA_11_34428000_34429000;ENHA_11_34429000_34430000;ENHA_11_34430000_34431000;ENHA_11_34552000_34553000;ENHA_11_34560000_34561000;ENHA_11_34608000_34609000;ENHA_11_34609000_34610000;ENHA_11_34604000_34605000;ENHA_11_34605000_34606000;ENHA_11_34606000_34607000;ENHA_11_34607000_34608000;ENHA_11_34610000_34611000;ENHA_11_34617000_34618000;ENHA_11_34618000_34619000;ENHA_11_34655000_34656000;ENHA_11_3…	0	1	0	14	27	8	+	+	+	58	4.96e-29	FALSE	24.9897	0	1	283	10	0.0353357	24	283	99	0.349823	NA	0.857576
ELDR	7_55322829_55323828	ENHA_7_54836000_54837000;ENHA_7_54837000_54838000;ENHA_7_54841000_54842000;ENHA_7_54842000_54843000;ENHA_7_54843000_54844000;ENHA_7_54844000_54845000;ENHA_7_54845000_54846000;ENHA_7_54857000_54858000;ENHA_7_54858000_54859000;ENHA_7_54859000_54860000;ENHA_7_54860000_54861000;ENHA_7_54891000_54892000;ENHA_7_54892000_54893000;ENHA_7_54893000_54894000;ENHA_7_55056000_55057000;ENHA_7_55057000_55058000…	0	1	0	6	19	8	+	+	+	28	5.57e-18	FALSE	NA	0	NA	389	11	0.0282776	32	389	136	0.349614	NA	1.04011
GSE1	16_85644528_85645527	ENHA_16_85207000_85208000;ENHA_16_85208000_85209000;ENHA_16_85209000_85210000;ENHA_16_85351000_85352000;ENHA_16_85360000_85361000;ENHA_16_85385000_85386000;ENHA_16_85386000_85387000;ENHA_16_85506000_85507000;ENHA_16_85525000_85526000;ENHA_16_85526000_85527000;ENHA_16_85527000_85528000;ENHA_16_85528000_85529000;ENHA_16_85529000_85530000;ENHA_16_85530000_85531000;ENHA_16_85531000_85532000;ENHA_16_8…	0	1	0	12	26	8	+	+	+	345	7.88e-67	FALSE	44.7987	0	1	329	9	0.0273556	22	329	115	0.349544	NA	0.953623
COPRS	17_30185827_30186826	ENHA_17_29878000_29879000;ENHA_17_29882000_29883000;ENHA_17_29883000_29884000;ENHA_17_29884000_29885000;ENHA_17_29885000_29886000;ENHA_17_30171000_30172000;ENHA_17_30172000_30173000;ENHA_17_30173000_30174000;ENHA_17_30174000_30175000;ENHA_17_30180000_30181000;ENHA_17_30181000_30182000	0	0	0	2	11	8	+	+	+	153	1.17e-09	FALSE	37.5387	0	0	312	9	0.0288462	19	312	109	0.349359	NA	0.954128
ISG20L2	1_156697732_156698731	ENHA_1_156424000_156425000;ENHA_1_156425000_156426000;ENHA_1_156426000_156427000;ENHA_1_156427000_156428000;ENHA_1_156428000_156429000;ENHA_1_156630000_156631000;ENHA_1_156631000_156632000;ENHA_1_156664000_156665000;ENHA_1_156665000_156666000	0	1	0	3	9	8	+	+	+	75	3.63e-08	FALSE	11.4042	0	0	252	9	0.0357143	21	252	88	0.349206	NA	0.954545
RRNAD1	1_156697762_156698761	ENHA_1_156424000_156425000;ENHA_1_156425000_156426000;ENHA_1_156426000_156427000;ENHA_1_156427000_156428000;ENHA_1_156428000_156429000;ENHA_1_156630000_156631000;ENHA_1_156631000_156632000;ENHA_1_156664000_156665000;ENHA_1_156665000_156666000	0	1	0	3	9	8	+	+	+	75	3.63e-08	FALSE	16.7884	0	0	252	9	0.0357143	21	252	88	0.349206	NA	0.954545
KDM2A	11_66886239_66887238	ENHA_11_66644000_66645000;ENHA_11_66645000_66646000;ENHA_11_66646000_66647000;ENHA_11_66647000_66648000;ENHA_11_66648000_66649000;ENHA_11_66649000_66650000;ENHA_11_66650000_66651000;ENHA_11_66651000_66652000;ENHA_11_66652000_66653000	0	1	0	1	9	8	+	+	+	39	8.37e-09	FALSE	15.0824	0	0	238	5	0.0210084	18	238	83	0.348739	NA	1.14699
SH3D21	1_36771493_36772492	ENHA_1_36609000_36610000;ENHA_1_36610000_36611000;ENHA_1_36611000_36612000;ENHA_1_36612000_36613000;ENHA_1_36619000_36620000;ENHA_1_36629000_36630000;ENHA_1_36630000_36631000;ENHA_1_36647000_36648000;ENHA_1_36653000_36654000;ENHA_1_36654000_36655000	0	1	0	3	10	8	+	+	+	53	1.67e-08	FALSE	3.18777	0	0	218	6	0.0275229	19	218	76	0.348624	NA	0.47807
PRMT2	21_48055006_48056005	ENHA_21_47772000_47773000;ENHA_21_47780000_47781000;ENHA_21_47781000_47782000;ENHA_21_47791000_47792000;ENHA_21_47792000_47793000;ENHA_21_47793000_47794000;ENHA_21_47794000_47795000;ENHA_21_47795000_47796000;ENHA_21_47796000_47797000;ENHA_21_47797000_47798000;ENHA_21_47798000_47799000;ENHA_21_47799000_47800000;ENHA_21_47800000_47801000;ENHA_21_47827000_47828000;ENHA_21_47828000_47829000;ENHA_21_4…	0	0	0	8	20	8	+	+	+	51	3.94e-18	FALSE	22.8593	0	0	330	7	0.0212121	21	330	115	0.348485	NA	0.409938
ANK3	10_62492785_62493784	ENHA_10_61633000_61634000;ENHA_10_61634000_61635000;ENHA_10_62051000_62052000;ENHA_10_62052000_62053000;ENHA_10_62056000_62057000;ENHA_10_62057000_62058000;ENHA_10_62058000_62059000;ENHA_10_62059000_62060000;ENHA_10_62199000_62200000;ENHA_10_62200000_62201000;ENHA_10_62201000_62202000;ENHA_10_62202000_62203000;ENHA_10_62203000_62204000;ENHA_10_62204000_62205000;ENHA_10_62205000_62206000;ENHA_10_6…	0	1	0	15	52	8	+	+	+	169	2.2e-32	FALSE	34.7035	0	1	293	5	0.0170648	16	293	102	0.348123	NA	1.14902
KANSL1-AS1	17_44270438_44271437	ENHA_17_43655000_43656000;ENHA_17_43656000_43657000;ENHA_17_43657000_43658000;ENHA_17_43658000_43659000;ENHA_17_43662000_43663000;ENHA_17_43663000_43664000;ENHA_17_44051000_44052000;ENHA_17_44122000_44123000;ENHA_17_44136000_44137000;ENHA_17_44186000_44187000;ENHA_17_44187000_44188000	0	1	0	8	11	8	+	+	+	72	3.29e-12	FALSE	NA	0	NA	273	5	0.018315	21	273	95	0.347985	NA	1.14947
PRKAR1B	7_766814_767813	ENHA_7_380000_381000;ENHA_7_381000_382000;ENHA_7_382000_383000;ENHA_7_383000_384000;ENHA_7_657000_658000;ENHA_7_658000_659000;ENHA_7_659000_660000;ENHA_7_660000_661000;ENHA_7_661000_662000;ENHA_7_662000_663000;ENHA_7_663000_664000;ENHA_7_664000_665000;ENHA_7_746000_747000	0	0	0	3	13	8	+	+	+	60	2.09e-06	FALSE	17.7842	0	0	319	8	0.0250784	20	319	111	0.347962	NA	0.718468
GLUD1	10_88854305_88855304	ENHA_10_88699000_88700000;ENHA_10_88700000_88701000;ENHA_10_88704000_88705000;ENHA_10_88753000_88754000;ENHA_10_88754000_88755000;ENHA_10_88767000_88768000;ENHA_10_88768000_88769000;ENHA_10_88820000_88821000;ENHA_10_88821000_88822000;ENHA_10_88822000_88823000	0	0	0	5	10	8	+	+	+	26	3.31e-08	FALSE	46.3995	0	0	322	11	0.0341615	22	322	112	0.347826	NA	0.784091
APBB2	4_41216136_41217135	ENHA_4_40736000_40737000;ENHA_4_40737000_40738000;ENHA_4_40742000_40743000;ENHA_4_40743000_40744000;ENHA_4_40744000_40745000;ENHA_4_40844000_40845000;ENHA_4_40845000_40846000;ENHA_4_40846000_40847000;ENHA_4_40910000_40911000;ENHA_4_40911000_40912000;ENHA_4_40920000_40921000;ENHA_4_40926000_40927000;ENHA_4_40927000_40928000;ENHA_4_40928000_40929000;ENHA_4_40929000_40930000;ENHA_4_40930000_40931000…	0	1	0	12	35	8	+	+	+	78	6.39e-66	FALSE	11.532	0	1	322	7	0.0217391	24	322	112	0.347826	NA	0.410714
ZFP36L1	14_69262461_69263460	ENHA_14_68401000_68402000;ENHA_14_68402000_68403000;ENHA_14_68408000_68409000;ENHA_14_68409000_68410000;ENHA_14_68410000_68411000;ENHA_14_68411000_68412000;ENHA_14_68412000_68413000;ENHA_14_68413000_68414000;ENHA_14_68414000_68415000;ENHA_14_68426000_68427000;ENHA_14_68427000_68428000;ENHA_14_68431000_68432000;ENHA_14_68437000_68438000;ENHA_14_68628000_68629000;ENHA_14_68633000_68634000;ENHA_14_6…	0	1	0	20	54	8	+	+	+	74	3.2e-20	FALSE	22.7301	1	1	348	10	0.0287356	26	348	121	0.347701	NA	0.575207
RASSF3	12_65003792_65004791	ENHA_12_64941000_64942000;ENHA_12_64942000_64943000;ENHA_12_64943000_64944000;ENHA_12_64944000_64945000;ENHA_12_64945000_64946000;ENHA_12_64946000_64947000;ENHA_12_64947000_64948000;ENHA_12_64948000_64949000;ENHA_12_64949000_64950000;ENHA_12_64950000_64951000;ENHA_12_64951000_64952000	0	1	0	3	11	8	+	+	+	125	2.28e-16	FALSE	110.103	0	1	325	10	0.0307692	23	325	113	0.347692	NA	0.575221
BRD9	5_892440_893439	ENHA_5_658000_659000;ENHA_5_659000_660000;ENHA_5_665000_666000;ENHA_5_666000_667000;ENHA_5_667000_668000;ENHA_5_668000_669000;ENHA_5_672000_673000;ENHA_5_680000_681000;ENHA_5_679000_680000;ENHA_5_716000_717000;ENHA_5_717000_718000	0	1	0	5	11	8	+	+	+	34	2.46e-09	FALSE	9.25076	0	0	282	10	0.035461	25	282	98	0.347518	NA	1.15102
NDUFV2-AS1	18_9136219_9137218	ENHA_18_9068000_9069000;ENHA_18_9073000_9074000;ENHA_18_9074000_9075000;ENHA_18_9075000_9076000;ENHA_18_9076000_9077000;ENHA_18_9077000_9078000;ENHA_18_9078000_9079000;ENHA_18_9079000_9080000;ENHA_18_9080000_9081000	0	0	0	1	9	8	+	+	+	35	2.31e-07	FALSE	NA	0	NA	354	9	0.0254237	25	354	123	0.347458	NA	0.639566
USP39	2_85829464_85830463	ENHA_2_85568000_85569000;ENHA_2_85569000_85570000;ENHA_2_85570000_85571000;ENHA_2_85571000_85572000;ENHA_2_85572000_85573000;ENHA_2_85591000_85592000;ENHA_2_85592000_85593000;ENHA_2_85593000_85594000;ENHA_2_85594000_85595000;ENHA_2_85595000_85596000;ENHA_2_85596000_85597000;ENHA_2_85597000_85598000;ENHA_2_85598000_85599000;ENHA_2_85603000_85604000;ENHA_2_85625000_85626000;ENHA_2_85626000_85627000…	0	1	0	3	20	8	+	+	+	29	1.35e-09	FALSE	17.1385	0	0	360	7	0.0194444	27	360	125	0.347222	NA	1.23429
FAM35A	10_88854421_88855420	ENHA_10_88699000_88700000;ENHA_10_88700000_88701000;ENHA_10_88704000_88705000;ENHA_10_88753000_88754000;ENHA_10_88754000_88755000;ENHA_10_88767000_88768000;ENHA_10_88768000_88769000;ENHA_10_88814000_88815000;ENHA_10_88820000_88821000;ENHA_10_88821000_88822000;ENHA_10_88822000_88823000	0	0	0	6	11	8	+	+	+	26	3.31e-08	FALSE	17.3031	0	1	337	12	0.0356083	23	337	117	0.347181	NA	0.720085
DNAAF5	7_765837_766836	ENHA_7_381000_382000;ENHA_7_382000_383000;ENHA_7_383000_384000;ENHA_7_659000_660000;ENHA_7_660000_661000;ENHA_7_661000_662000;ENHA_7_662000_663000;ENHA_7_663000_664000;ENHA_7_664000_665000;ENHA_7_665000_666000;ENHA_7_746000_747000;ENHA_7_753000_754000	0	0	0	3	12	8	+	+	+	60	2.09e-06	FALSE	NA	0	NA	418	11	0.0263158	32	418	145	0.34689	NA	1.04828
PPP1R2	3_195269725_195270724	ENHA_3_194593000_194594000;ENHA_3_194594000_194595000;ENHA_3_194595000_194596000;ENHA_3_194899000_194900000;ENHA_3_194900000_194901000;ENHA_3_194901000_194902000;ENHA_3_194902000_194903000;ENHA_3_194903000_194904000;ENHA_3_194904000_194905000;ENHA_3_194905000_194906000	0	0	0	2	10	8	+	+	+	15	0.00239632	FALSE	14.6547	0	0	346	11	0.0317919	31	346	120	0.346821	NA	1.31061
PLCB4	20_9049200_9050199	ENHA_20_8739000_8740000;ENHA_20_8740000_8741000;ENHA_20_8768000_8769000;ENHA_20_8772000_8773000;ENHA_20_8773000_8774000;ENHA_20_8774000_8775000;ENHA_20_8775000_8776000;ENHA_20_8776000_8777000;ENHA_20_8777000_8778000;ENHA_20_8778000_8779000;ENHA_20_8779000_8780000;ENHA_20_8780000_8781000;ENHA_20_8781000_8782000;ENHA_20_8790000_8791000;ENHA_20_8797000_8798000;ENHA_20_8835000_8836000	0	0	0	6	16	8	+	+	+	45	6.49e-19	FALSE	43.1413	0	1	251	5	0.0199203	22	251	87	0.346614	NA	1.15402
YY1	14_100704601_100705600	ENHA_14_100447000_100448000;ENHA_14_100448000_100449000;ENHA_14_100449000_100450000;ENHA_14_100450000_100451000;ENHA_14_100451000_100452000;ENHA_14_100505000_100506000;ENHA_14_100506000_100507000;ENHA_14_100507000_100508000;ENHA_14_100514000_100515000;ENHA_14_100566000_100567000;ENHA_14_100567000_100568000;ENHA_14_100568000_100569000;ENHA_14_100569000_100570000;ENHA_14_100570000_100571000;ENHA_14…	0	1	0	4	16	8	+	+	+	146	4.02e-09	FALSE	19.51	0	0	318	13	0.0408805	26	318	110	0.345912	NA	0.667133
ARPC1A	7_98922995_98923994	ENHA_7_98521000_98522000;ENHA_7_98520000_98521000;ENHA_7_98563000_98564000;ENHA_7_98564000_98565000;ENHA_7_98570000_98571000;ENHA_7_98571000_98572000;ENHA_7_98572000_98573000;ENHA_7_98573000_98574000;ENHA_7_98616000_98617000;ENHA_7_98617000_98618000;ENHA_7_98618000_98619000;ENHA_7_98619000_98620000;ENHA_7_98620000_98621000;ENHA_7_98621000_98622000;ENHA_7_98622000_98623000;ENHA_7_98623000_98624000…	0	0	0	11	37	8	+	+	+	39	2.68e-24	FALSE	67.9599	0	0	295	6	0.020339	22	295	102	0.345763	NA	0.964052
TMEM161B	5_87564197_87565196	ENHA_5_86980000_86981000;ENHA_5_86981000_86982000;ENHA_5_86982000_86983000;ENHA_5_86983000_86984000;ENHA_5_86984000_86985000;ENHA_5_86985000_86986000;ENHA_5_87437000_87438000;ENHA_5_87438000_87439000	0	0	0	2	8	8	+	+	+	21	5.48e-10	FALSE	5.60841	0	0	295	4	0.0135593	24	295	102	0.345763	NA	1.44608
TMEM161B-AS1	5_87564198_87565197	ENHA_5_86980000_86981000;ENHA_5_86981000_86982000;ENHA_5_86982000_86983000;ENHA_5_86983000_86984000;ENHA_5_86984000_86985000;ENHA_5_86985000_86986000;ENHA_5_87437000_87438000;ENHA_5_87438000_87439000	0	0	0	2	8	8	+	+	+	21	5.48e-10	FALSE	NA	0	NA	295	4	0.0135593	24	295	102	0.345763	NA	1.44608
DHRS12	13_52377799_52378798	ENHA_13_51695000_51696000;ENHA_13_51701000_51702000;ENHA_13_51970000_51971000;ENHA_13_51971000_51972000;ENHA_13_51972000_51973000;ENHA_13_51978000_51979000;ENHA_13_51979000_51980000;ENHA_13_52003000_52004000;ENHA_13_52093000_52094000;ENHA_13_52094000_52095000;ENHA_13_52095000_52096000;ENHA_13_52099000_52100000;ENHA_13_52119000_52120000;ENHA_13_52166000_52167000;ENHA_13_52184000_52185000;ENHA_13_5…	0	1	0	11	30	8	+	+	+	47	1.39e-23	FALSE	4.656	0	0	350	11	0.0314286	25	350	121	0.345714	NA	1.05184
TPRG1-AS1	3_188664929_188665928	ENHA_3_187753000_187754000;ENHA_3_187759000_187760000;ENHA_3_187760000_187761000;ENHA_3_187778000_187779000;ENHA_3_187779000_187780000;ENHA_3_187780000_187781000;ENHA_3_187926000_187927000;ENHA_3_187927000_187928000;ENHA_3_187928000_187929000;ENHA_3_187929000_187930000;ENHA_3_187930000_187931000;ENHA_3_188076000_188077000;ENHA_3_188077000_188078000;ENHA_3_188081000_188082000;ENHA_3_188086000_1880…	0	1	0	5	15	8	+	+	+	46	6.22e-40	FALSE	NA	0	NA	353	4	0.0113314	24	353	122	0.345609	NA	1.44672
LOC101928111	2_240322629_240323628	ENHA_2_240071000_240072000;ENHA_2_240072000_240073000;ENHA_2_240073000_240074000;ENHA_2_240074000_240075000;ENHA_2_240075000_240076000;ENHA_2_240076000_240077000;ENHA_2_240131000_240132000;ENHA_2_240132000_240133000;ENHA_2_240137000_240138000;ENHA_2_240187000_240188000;ENHA_2_240188000_240189000;ENHA_2_240196000_240197000;ENHA_2_240281000_240282000;ENHA_2_240287000_240288000	0	1	0	4	14	8	+	+	+	30	4.67e-09	FALSE	NA	0	NA	339	7	0.020649	18	339	117	0.345133	NA	0.827839
PACSIN2	22_43410685_43411684	ENHA_22_43201000_43202000;ENHA_22_43206000_43207000;ENHA_22_43207000_43208000;ENHA_22_43208000_43209000;ENHA_22_43209000_43210000;ENHA_22_43256000_43257000;ENHA_22_43257000_43258000;ENHA_22_43258000_43259000;ENHA_22_43259000_43260000;ENHA_22_43260000_43261000;ENHA_22_43261000_43262000;ENHA_22_43265000_43266000;ENHA_22_43271000_43272000;ENHA_22_43299000_43300000;ENHA_22_43300000_43301000;ENHA_22_4…	0	0	0	4	26	8	+	+	+	221	1.05e-09	FALSE	53.6911	0	0	397	11	0.0277078	33	397	137	0.345088	NA	1.31719
CCDC85C	14_100070228_100071227	ENHA_14_100022000_100023000;ENHA_14_100023000_100024000;ENHA_14_100033000_100034000;ENHA_14_100037000_100038000;ENHA_14_100038000_100039000;ENHA_14_100039000_100040000;ENHA_14_100040000_100041000;ENHA_14_100041000_100042000;ENHA_14_100042000_100043000;ENHA_14_100046000_100047000;ENHA_14_99986000_99987000;ENHA_14_99990000_99991000;ENHA_14_99991000_99992000	0	1	0	6	13	8	+	+	+	170	1.75e-25	FALSE	28.174	0	0	319	7	0.0219436	26	319	110	0.344828	NA	0.414286
ANKRD12	18_9136250_9137249	ENHA_18_9068000_9069000;ENHA_18_9073000_9074000;ENHA_18_9074000_9075000;ENHA_18_9075000_9076000;ENHA_18_9076000_9077000;ENHA_18_9077000_9078000;ENHA_18_9078000_9079000;ENHA_18_9079000_9080000;ENHA_18_9080000_9081000	0	0	0	1	9	8	+	+	+	35	2.31e-07	FALSE	3.6934	0	1	351	9	0.025641	25	351	121	0.344729	NA	0.644628
GEMIN8	X_14047536_14048535	ENHA_X_13681000_13682000;ENHA_X_13682000_13683000;ENHA_X_13683000_13684000;ENHA_X_13684000_13685000;ENHA_X_13685000_13686000;ENHA_X_13686000_13687000;ENHA_X_13687000_13688000;ENHA_X_13688000_13689000;ENHA_X_13689000_13690000;ENHA_X_13767000_13768000;ENHA_X_13768000_13769000;ENHA_X_13769000_13770000;ENHA_X_13777000_13778000;ENHA_X_13784000_13785000;ENHA_X_13785000_13786000;ENHA_X_13791000_13792000	0	1	0	3	16	8	+	+	+	23	2.67e-15	FALSE	10.2343	0	1	325	8	0.0246154	26	325	112	0.344615	NA	1.08817
CIPC	14_77564077_77565076	ENHA_14_77372000_77373000;ENHA_14_77373000_77374000;ENHA_14_77381000_77382000;ENHA_14_77385000_77386000;ENHA_14_77376000_77377000;ENHA_14_77377000_77378000;ENHA_14_77378000_77379000;ENHA_14_77379000_77380000;ENHA_14_77380000_77381000;ENHA_14_77382000_77383000;ENHA_14_77383000_77384000;ENHA_14_77384000_77385000;ENHA_14_77386000_77387000	0	1	0	3	13	8	+	+	+	58	9.23e-14	FALSE	NA	0	NA	328	10	0.0304878	24	328	113	0.344512	NA	0.580531
TBC1D16	17_78009158_78010157	ENHA_17_76996000_76997000;ENHA_17_77002000_77003000;ENHA_17_77003000_77004000;ENHA_17_77004000_77005000;ENHA_17_77005000_77006000;ENHA_17_77006000_77007000;ENHA_17_77639000_77640000;ENHA_17_77640000_77641000;ENHA_17_77765000_77766000;ENHA_17_77766000_77767000;ENHA_17_77767000_77768000;ENHA_17_77768000_77769000;ENHA_17_77784000_77785000;ENHA_17_77806000_77807000;ENHA_17_77810000_77811000	0	1	0	5	15	8	+	+	+	116	3.17e-29	FALSE	15.7858	0	0	299	6	0.0200669	22	299	103	0.344482	NA	0.967638
PRDM15	21_43299092_43300091	ENHA_21_42899000_42900000;ENHA_21_42903000_42904000;ENHA_21_42909000_42910000;ENHA_21_43282000_43283000;ENHA_21_43283000_43284000;ENHA_21_43284000_43285000;ENHA_21_43285000_43286000;ENHA_21_43286000_43287000;ENHA_21_43287000_43288000;ENHA_21_43288000_43289000;ENHA_21_43289000_43290000	0	0	0	2	11	8	+	+	+	95	2.29e-10	FALSE	2.02964	0	0	360	10	0.0277778	27	360	124	0.344444	NA	1.45161
GDI2	10_5855013_5856012	ENHA_10_5588000_5589000;ENHA_10_5589000_5590000;ENHA_10_5590000_5591000;ENHA_10_5591000_5592000;ENHA_10_5595000_5596000;ENHA_10_5596000_5597000;ENHA_10_5693000_5694000;ENHA_10_5698000_5699000;ENHA_10_5699000_5700000;ENHA_10_5700000_5701000;ENHA_10_5705000_5706000;ENHA_10_5706000_5707000	0	0	0	2	12	8	+	+	+	38	3.36e-06	FALSE	83.559	0	0	331	11	0.0332326	23	331	114	0.344411	NA	1.31978
MYL12A	18_3246979_3247978	ENHA_18_2561000_2562000;ENHA_18_2562000_2563000;ENHA_18_2563000_2564000;ENHA_18_2742000_2743000;ENHA_18_2743000_2744000;ENHA_18_2744000_2745000;ENHA_18_2745000_2746000;ENHA_18_2746000_2747000;ENHA_18_2747000_2748000;ENHA_18_2748000_2749000;ENHA_18_2749000_2750000;ENHA_18_2750000_2751000;ENHA_18_2751000_2752000;ENHA_18_2756000_2757000;ENHA_18_2757000_2758000;ENHA_18_2761000_2762000;ENHA_18_2762000…	0	1	0	12	35	8	+	+	+	55	4.8e-23	FALSE	73.0975	0	1	276	6	0.0217391	24	276	95	0.344203	NA	1.45263
ZCCHC2	18_60190157_60191156	ENHA_18_60093000_60094000;ENHA_18_60094000_60095000;ENHA_18_60151000_60152000;ENHA_18_60152000_60153000;ENHA_18_60153000_60154000;ENHA_18_60154000_60155000;ENHA_18_60155000_60156000;ENHA_18_60156000_60157000;ENHA_18_60157000_60158000;ENHA_18_60158000_60159000;ENHA_18_60159000_60160000;ENHA_18_60160000_60161000;ENHA_18_60161000_60162000;ENHA_18_60169000_60170000	0	0	0	3	14	8	+	+	+	95	7.72e-29	FALSE	3.19637	0	1	221	8	0.0361991	16	221	76	0.343891	NA	1.09046
FBXL14	12_1702832_1703831	ENHA_12_1051000_1052000;ENHA_12_1052000_1053000;ENHA_12_1053000_1054000;ENHA_12_1054000_1055000;ENHA_12_1055000_1056000;ENHA_12_1056000_1057000;ENHA_12_1057000_1058000;ENHA_12_1058000_1059000;ENHA_12_1059000_1060000;ENHA_12_1060000_1061000;ENHA_12_1327000_1328000;ENHA_12_1328000_1329000;ENHA_12_1329000_1330000;ENHA_12_1330000_1331000;ENHA_12_1331000_1332000;ENHA_12_1332000_1333000	0	1	0	2	16	8	+	+	+	22	2.81e-10	FALSE	3.30431	0	0	221	6	0.0271493	15	221	76	0.343891	NA	0.484649
UBE2H	7_129592301_129593300	ENHA_7_129465000_129466000;ENHA_7_129471000_129472000;ENHA_7_129472000_129473000;ENHA_7_129473000_129474000;ENHA_7_129474000_129475000;ENHA_7_129475000_129476000;ENHA_7_129476000_129477000;ENHA_7_129479000_129480000;ENHA_7_129480000_129481000;ENHA_7_129481000_129482000;ENHA_7_129499000_129500000;ENHA_7_129536000_129537000;ENHA_7_129537000_129538000;ENHA_7_129538000_129539000;ENHA_7_129539000_1295…	0	0	0	6	19	8	+	+	+	89	9.8e-11	FALSE	50.611	0	0	364	7	0.0192308	32	364	125	0.343407	NA	0.832
DLGAP1-AS1	18_3593611_3594610	ENHA_18_3341000_3342000;ENHA_18_3346000_3347000;ENHA_18_3396000_3397000;ENHA_18_3397000_3398000;ENHA_18_3398000_3399000;ENHA_18_3399000_3400000;ENHA_18_3400000_3401000;ENHA_18_3401000_3402000;ENHA_18_3402000_3403000;ENHA_18_3403000_3404000;ENHA_18_3404000_3405000;ENHA_18_3450000_3451000;ENHA_18_3451000_3452000;ENHA_18_3452000_3453000;ENHA_18_3453000_3454000;ENHA_18_3454000_3455000	0	1	0	7	16	8	+	+	+	175	6.49e-87	FALSE	NA	0	NA	373	10	0.0268097	28	373	128	0.343164	NA	1.16562
UBE3A	15_25683676_25684675	ENHA_15_25096000_25097000;ENHA_15_25097000_25098000;ENHA_15_25098000_25099000;ENHA_15_25099000_25100000;ENHA_15_25103000_25104000;ENHA_15_25104000_25105000;ENHA_15_25105000_25106000;ENHA_15_25106000_25107000;ENHA_15_25655000_25656000	0	1	0	2	9	8	+	+	+	87	3.17e-06	FALSE	20.4783	0	0	213	7	0.0328638	17	213	73	0.342723	NA	1.25049
HDAC4	2_240322144_240323143	ENHA_2_240070000_240071000;ENHA_2_240071000_240072000;ENHA_2_240072000_240073000;ENHA_2_240073000_240074000;ENHA_2_240074000_240075000;ENHA_2_240075000_240076000;ENHA_2_240076000_240077000;ENHA_2_240131000_240132000;ENHA_2_240132000_240133000;ENHA_2_240187000_240188000;ENHA_2_240188000_240189000;ENHA_2_240196000_240197000;ENHA_2_240281000_240282000;ENHA_2_240287000_240288000	0	1	0	4	14	8	+	+	+	30	4.67e-09	FALSE	7.94781	0	0	251	8	0.0318725	16	251	86	0.342629	NA	0.729651
SH2D4A	8_19170580_19171579	ENHA_8_18748000_18749000;ENHA_8_18762000_18763000;ENHA_8_18771000_18772000;ENHA_8_18777000_18778000;ENHA_8_18806000_18807000;ENHA_8_18807000_18808000;ENHA_8_18815000_18816000;ENHA_8_18816000_18817000;ENHA_8_18817000_18818000;ENHA_8_18818000_18819000;ENHA_8_18819000_18820000;ENHA_8_18862000_18863000;ENHA_8_18863000_18864000;ENHA_8_18864000_18865000;ENHA_8_18865000_18866000;ENHA_8_18866000_18867000…	0	1	0	11	20	8	+	+	+	148	1.56e-16	FALSE	10.6858	0	0	374	8	0.0213904	30	374	128	0.342246	NA	0.730469
SGMS1-AS1	10_52384210_52385209	ENHA_10_52122000_52123000;ENHA_10_52123000_52124000;ENHA_10_52124000_52125000;ENHA_10_52158000_52159000;ENHA_10_52159000_52160000;ENHA_10_52164000_52165000;ENHA_10_52165000_52166000;ENHA_10_52228000_52229000;ENHA_10_52229000_52230000;ENHA_10_52230000_52231000;ENHA_10_52231000_52232000;ENHA_10_52232000_52233000;ENHA_10_52233000_52234000;ENHA_10_52323000_52324000;ENHA_10_52324000_52325000;ENHA_10_5…	0	1	0	6	17	8	+	+	+	78	1.67e-23	FALSE	NA	0	NA	339	10	0.0294985	25	339	116	0.342183	NA	1.16897
FOSL2	2_28615278_28616277	ENHA_2_27915000_27916000;ENHA_2_27916000_27917000;ENHA_2_27917000_27918000;ENHA_2_27918000_27919000;ENHA_2_27930000_27931000;ENHA_2_27931000_27932000;ENHA_2_27932000_27933000;ENHA_2_27933000_27934000;ENHA_2_27934000_27935000;ENHA_2_27962000_27963000;ENHA_2_27963000_27964000;ENHA_2_27964000_27965000;ENHA_2_27965000_27966000;ENHA_2_27966000_27967000;ENHA_2_27967000_27968000;ENHA_2_27976000_27977000…	0	1	0	9	31	8	+	+	+	23	1.76e-13	FALSE	5.11505	1	1	266	8	0.0300752	23	266	91	0.342105	NA	1.09615
WNT7B	22_46372509_46373508	ENHA_22_45730000_45731000;ENHA_22_45731000_45732000;ENHA_22_45732000_45733000;ENHA_22_45933000_45934000;ENHA_22_45934000_45935000;ENHA_22_45935000_45936000;ENHA_22_45991000_45992000;ENHA_22_45995000_45996000;ENHA_22_45996000_45997000;ENHA_22_45997000_45998000;ENHA_22_45998000_45999000;ENHA_22_46139000_46140000;ENHA_22_46140000_46141000;ENHA_22_46291000_46292000;ENHA_22_46292000_46293000;ENHA_22_4…	0	1	0	5	16	8	+	+	+	45	2.66e-10	FALSE	6.77599	0	0	307	7	0.0228013	26	307	105	0.34202	NA	0.417687
CEP63	3_134204074_134205073	ENHA_3_133927000_133928000;ENHA_3_133933000_133934000;ENHA_3_133934000_133935000;ENHA_3_133935000_133936000;ENHA_3_133936000_133937000;ENHA_3_133937000_133938000;ENHA_3_133943000_133944000;ENHA_3_133947000_133948000;ENHA_3_133948000_133949000;ENHA_3_133949000_133950000;ENHA_3_133950000_133951000;ENHA_3_133951000_133952000;ENHA_3_133952000_133953000;ENHA_3_133981000_133982000;ENHA_3_133982000_1339…	0	1	0	3	19	8	+	+	+	21	2.17e-08	FALSE	12.5116	0	1	231	5	0.021645	12	231	79	0.341991	NA	1.16962
KLF11	2_10183181_10184180	ENHA_2_9931000_9932000;ENHA_2_9932000_9933000;ENHA_2_9940000_9941000;ENHA_2_9941000_9942000;ENHA_2_9942000_9943000;ENHA_2_9946000_9947000;ENHA_2_9971000_9972000;ENHA_2_9972000_9973000	0	1	0	3	8	8	+	+	+	23	4.79e-06	FALSE	4.6367	0	0	392	14	0.0357143	28	392	134	0.341837	NA	0.835821
ANKRD11	16_89556470_89557469	ENHA_16_89308000_89309000;ENHA_16_89399000_89400000;ENHA_16_89413000_89414000;ENHA_16_89427000_89428000;ENHA_16_89428000_89429000;ENHA_16_89461000_89462000;ENHA_16_89462000_89463000;ENHA_16_89463000_89464000;ENHA_16_89464000_89465000;ENHA_16_89478000_89479000;ENHA_16_89483000_89484000	0	0	0	8	11	8	+	+	+	59	1.49e-15	FALSE	18.3484	0	0	220	6	0.0272727	21	220	75	0.340909	NA	0.977778
CHSY1	15_101791638_101792637	ENHA_15_101439000_101440000;ENHA_15_101443000_101444000;ENHA_15_101444000_101445000;ENHA_15_101436000_101437000;ENHA_15_101437000_101438000;ENHA_15_101438000_101439000;ENHA_15_101445000_101446000;ENHA_15_101557000_101558000;ENHA_15_101558000_101559000;ENHA_15_101559000_101560000;ENHA_15_101560000_101561000;ENHA_15_101561000_101562000;ENHA_15_101617000_101618000;ENHA_15_101625000_101626000;ENHA_15…	0	1	0	8	28	8	+	+	+	277	2.66e-18	FALSE	7.28179	0	0	358	9	0.0251397	24	358	122	0.340782	NA	0.652095
APOO	X_23925558_23926557	ENHA_X_23816000_23817000;ENHA_X_23817000_23818000;ENHA_X_23818000_23819000;ENHA_X_23819000_23820000;ENHA_X_23824000_23825000;ENHA_X_23825000_23826000;ENHA_X_23826000_23827000	0	0	0	1	7	8	+	+	+	25	2.5e-06	FALSE	30.269	0	1	282	7	0.0248227	19	282	96	0.340426	NA	0.839286
FLJ20021	4_102268433_102269432	ENHA_4_101007000_101008000;ENHA_4_101011000_101012000;ENHA_4_101012000_101013000;ENHA_4_101013000_101014000;ENHA_4_101014000_101015000;ENHA_4_101018000_101019000;ENHA_4_101019000_101020000;ENHA_4_101020000_101021000;ENHA_4_101021000_101022000;ENHA_4_101415000_101416000;ENHA_4_101819000_101820000;ENHA_4_101820000_101821000;ENHA_4_101821000_101822000;ENHA_4_102024000_102025000;ENHA_4_102025000_1020…	0	1	0	19	52	8	+	+	+	79	3.89e-27	FALSE	NA	1	NA	238	4	0.0168067	19	238	81	0.340336	NA	0.734568
ITPK1	14_93581765_93582764	ENHA_14_93413000_93414000;ENHA_14_93414000_93415000;ENHA_14_93431000_93432000;ENHA_14_93432000_93433000;ENHA_14_93433000_93434000;ENHA_14_93434000_93435000;ENHA_14_93440000_93441000;ENHA_14_93441000_93442000;ENHA_14_93453000_93454000;ENHA_14_93454000_93455000;ENHA_14_93472000_93473000;ENHA_14_93473000_93474000;ENHA_14_93474000_93475000	0	1	0	6	13	8	+	+	+	100	8.84e-18	FALSE	81.5156	0	0	312	8	0.025641	25	312	106	0.339744	NA	1.10377
HIVEP1	6_12012223_12013222	ENHA_6_11650000_11651000;ENHA_6_11651000_11652000;ENHA_6_11652000_11653000;ENHA_6_11653000_11654000;ENHA_6_11654000_11655000;ENHA_6_11655000_11656000;ENHA_6_11656000_11657000;ENHA_6_11657000_11658000;ENHA_6_11658000_11659000;ENHA_6_11676000_11677000;ENHA_6_11683000_11684000;ENHA_6_11684000_11685000;ENHA_6_11685000_11686000;ENHA_6_11686000_11687000;ENHA_6_11687000_11688000;ENHA_6_11688000_11689000…	0	0	0	9	26	8	+	+	+	64	1.94e-17	FALSE	5.38443	0	0	215	6	0.027907	20	215	73	0.339535	NA	0.490868
LOC101929134	4_89444460_89445459	ENHA_4_88956000_88957000;ENHA_4_88974000_88975000;ENHA_4_88975000_88976000;ENHA_4_88976000_88977000;ENHA_4_89127000_89128000;ENHA_4_89128000_89129000;ENHA_4_89134000_89135000;ENHA_4_89139000_89140000;ENHA_4_89140000_89141000;ENHA_4_89141000_89142000;ENHA_4_89242000_89243000;ENHA_4_89251000_89252000;ENHA_4_89256000_89257000;ENHA_4_89257000_89258000;ENHA_4_89262000_89263000;ENHA_4_89328000_89329000…	0	1	0	7	18	8	+	+	+	61	3.78e-28	FALSE	NA	0	NA	283	5	0.0176678	20	283	96	0.339223	NA	0.589583
PYURF	4_89444453_89445452	ENHA_4_88956000_88957000;ENHA_4_88974000_88975000;ENHA_4_88975000_88976000;ENHA_4_88976000_88977000;ENHA_4_89127000_89128000;ENHA_4_89128000_89129000;ENHA_4_89134000_89135000;ENHA_4_89139000_89140000;ENHA_4_89140000_89141000;ENHA_4_89141000_89142000;ENHA_4_89242000_89243000;ENHA_4_89251000_89252000;ENHA_4_89256000_89257000;ENHA_4_89257000_89258000;ENHA_4_89262000_89263000;ENHA_4_89328000_89329000…	0	1	0	7	18	8	+	+	+	61	3.78e-28	FALSE	52.6159	0	0	283	5	0.0176678	20	283	96	0.339223	NA	0.589583
STK40	1_36851029_36852028	ENHA_1_36462000_36463000;ENHA_1_36466000_36467000;ENHA_1_36467000_36468000;ENHA_1_36468000_36469000;ENHA_1_36469000_36470000;ENHA_1_36470000_36471000;ENHA_1_36471000_36472000;ENHA_1_36475000_36476000;ENHA_1_36476000_36477000;ENHA_1_36609000_36610000;ENHA_1_36610000_36611000;ENHA_1_36611000_36612000;ENHA_1_36612000_36613000;ENHA_1_36613000_36614000;ENHA_1_36614000_36615000;ENHA_1_36629000_36630000…	0	0	0	5	18	8	+	+	+	46	7.71e-12	FALSE	12.8661	0	0	239	10	0.041841	18	239	81	0.338912	NA	0.590123
KLF3-AS1	4_38665750_38666749	ENHA_4_38089000_38090000;ENHA_4_38095000_38096000;ENHA_4_38163000_38164000;ENHA_4_38164000_38165000;ENHA_4_38172000_38173000;ENHA_4_38183000_38184000;ENHA_4_38197000_38198000;ENHA_4_38198000_38199000;ENHA_4_38203000_38204000;ENHA_4_38204000_38205000;ENHA_4_38205000_38206000;ENHA_4_38225000_38226000;ENHA_4_38230000_38231000;ENHA_4_38231000_38232000;ENHA_4_38223000_38224000;ENHA_4_38224000_38225000…	0	0	0	18	42	8	+	+	+	155	4.42e-21	FALSE	NA	1	NA	266	9	0.0338346	19	266	90	0.338346	NA	0.65679
GDPGP1	15_90776986_90777985	ENHA_15_90689000_90690000;ENHA_15_90690000_90691000;ENHA_15_90694000_90695000;ENHA_15_90695000_90696000;ENHA_15_90696000_90697000;ENHA_15_90697000_90698000;ENHA_15_90698000_90699000;ENHA_15_90699000_90700000;ENHA_15_90700000_90701000;ENHA_15_90701000_90702000;ENHA_15_90702000_90703000;ENHA_15_90703000_90704000;ENHA_15_90704000_90705000;ENHA_15_90710000_90711000;ENHA_15_90705000_90706000	0	1	0	4	15	8	+	+	+	43	1.14e-08	FALSE	8.3278	0	1	266	6	0.0225564	22	266	90	0.338346	NA	0.985185
MTFR1L	1_26145896_26146895	ENHA_1_25565000_25566000;ENHA_1_25566000_25567000;ENHA_1_25567000_25568000;ENHA_1_25568000_25569000;ENHA_1_25569000_25570000;ENHA_1_25570000_25571000;ENHA_1_25574000_25575000;ENHA_1_25575000_25576000;ENHA_1_25911000_25912000;ENHA_1_25912000_25913000;ENHA_1_25913000_25914000;ENHA_1_25914000_25915000;ENHA_1_25915000_25916000;ENHA_1_25916000_25917000;ENHA_1_25917000_25918000;ENHA_1_25918000_25919000…	0	1	0	2	17	8	+	+	+	22	0.000119575	FALSE	17.7793	0	0	284	8	0.028169	28	284	96	0.338028	NA	1.47917
ORAOV1	11_69489666_69490665	ENHA_11_68874000_68875000;ENHA_11_68875000_68876000;ENHA_11_68883000_68884000;ENHA_11_68884000_68885000;ENHA_11_68885000_68886000;ENHA_11_68886000_68887000;ENHA_11_69469000_69470000;ENHA_11_69470000_69471000;ENHA_11_69471000_69472000	0	1	0	5	9	8	+	+	+	168	3.76e-231	FALSE	4.77219	0	0	370	11	0.0297297	32	370	125	0.337838	NA	0.538182
ANXA11	10_81964934_81965933	ENHA_10_81925000_81926000;ENHA_10_81926000_81927000;ENHA_10_81927000_81928000;ENHA_10_81928000_81929000;ENHA_10_81929000_81930000;ENHA_10_81930000_81931000;ENHA_10_81931000_81932000;ENHA_10_81932000_81933000;ENHA_10_81933000_81934000;ENHA_10_81934000_81935000;ENHA_10_81935000_81936000;ENHA_10_81936000_81937000	0	1	0	2	12	8	+	+	+	67	5.56e-10	FALSE	40.9569	0	0	234	6	0.025641	15	234	79	0.337607	NA	0.987342
STAG1	3_136470746_136471745	ENHA_3_135991000_135992000;ENHA_3_136062000_136063000;ENHA_3_136063000_136064000;ENHA_3_136064000_136065000;ENHA_3_136071000_136072000;ENHA_3_136111000_136112000;ENHA_3_136112000_136113000;ENHA_3_136113000_136114000;ENHA_3_136114000_136115000;ENHA_3_136115000_136116000;ENHA_3_136116000_136117000;ENHA_3_136117000_136118000;ENHA_3_136118000_136119000;ENHA_3_136119000_136120000;ENHA_3_136120000_1361…	0	1	0	10	28	8	+	+	+	57	1.25e-26	FALSE	5.48905	0	1	371	9	0.0242588	25	371	125	0.336927	NA	0.659556
XKR9	8_71581099_71582098	ENHA_8_70806000_70807000;ENHA_8_70807000_70808000;ENHA_8_70888000_70889000;ENHA_8_70889000_70890000;ENHA_8_70890000_70891000;ENHA_8_70895000_70896000;ENHA_8_71036000_71037000;ENHA_8_71037000_71038000;ENHA_8_71038000_71039000;ENHA_8_71039000_71040000;ENHA_8_71040000_71041000;ENHA_8_71041000_71042000;ENHA_8_71042000_71043000;ENHA_8_71046000_71047000;ENHA_8_71047000_71048000;ENHA_8_71061000_71062000…	0	1	0	7	20	8	+	+	+	222	4.12e-33	FALSE	1.25284	0	0	327	9	0.0275229	23	327	110	0.336391	NA	0.660606
HOXC-AS2	12_54390070_54391069	ENHA_12_54094000_54095000;ENHA_12_54095000_54096000;ENHA_12_54096000_54097000;ENHA_12_54107000_54108000;ENHA_12_54142000_54143000;ENHA_12_54149000_54150000;ENHA_12_54150000_54151000;ENHA_12_54151000_54152000;ENHA_12_54159000_54160000;ENHA_12_54160000_54161000;ENHA_12_54161000_54162000;ENHA_12_54162000_54163000;ENHA_12_54163000_54164000;ENHA_12_54164000_54165000;ENHA_12_54165000_54166000;ENHA_12_5…	0	1	0	10	26	8	+	+	+	46	3.16e-22	FALSE	NA	0	NA	333	5	0.015015	23	333	112	0.336336	NA	0.594643
NAA40	11_63705941_63706940	ENHA_11_63597000_63598000;ENHA_11_63598000_63599000;ENHA_11_63599000_63600000;ENHA_11_63600000_63601000;ENHA_11_63601000_63602000;ENHA_11_63611000_63612000;ENHA_11_63612000_63613000;ENHA_11_63613000_63614000;ENHA_11_63614000_63615000;ENHA_11_63615000_63616000	0	1	0	2	10	8	+	+	+	48	3.22e-07	FALSE	5.70268	0	0	274	8	0.0291971	23	274	92	0.335766	NA	0.744565
ENOX1	13_44360617_44361616	ENHA_13_43498000_43499000;ENHA_13_43499000_43500000;ENHA_13_43666000_43667000;ENHA_13_43667000_43668000;ENHA_13_43672000_43673000;ENHA_13_43673000_43674000;ENHA_13_43674000_43675000;ENHA_13_43681000_43682000;ENHA_13_43879000_43880000;ENHA_13_43880000_43881000;ENHA_13_43942000_43943000;ENHA_13_43943000_43944000;ENHA_13_43944000_43945000;ENHA_13_43945000_43946000;ENHA_13_43946000_43947000;ENHA_13_4…	0	1	0	6	21	8	+	+	+	30	3.54e-16	FALSE	2.4707	0	1	301	6	0.0199336	21	301	101	0.335548	NA	0.993399
LOC646626	1_85741540_85742539	ENHA_1_84618000_84619000;ENHA_1_84622000_84623000;ENHA_1_84623000_84624000;ENHA_1_84624000_84625000;ENHA_1_84625000_84626000;ENHA_1_84626000_84627000;ENHA_1_84627000_84628000;ENHA_1_84628000_84629000;ENHA_1_84629000_84630000;ENHA_1_84630000_84631000;ENHA_1_84631000_84632000;ENHA_1_84632000_84633000;ENHA_1_84633000_84634000;ENHA_1_85301000_85302000;ENHA_1_85302000_85303000;ENHA_1_85412000_85413000…	0	0	0	5	21	8	+	+	+	214	2.81e-26	FALSE	NA	0	NA	212	5	0.0235849	15	212	71	0.334906	NA	0.597183
PRKD1	14_30396449_30397448	ENHA_14_30014000_30015000;ENHA_14_30015000_30016000;ENHA_14_30020000_30021000;ENHA_14_30021000_30022000;ENHA_14_30022000_30023000;ENHA_14_30107000_30108000;ENHA_14_30112000_30113000;ENHA_14_30113000_30114000;ENHA_14_30206000_30207000;ENHA_14_30275000_30276000;ENHA_14_30276000_30277000;ENHA_14_30277000_30278000	0	1	0	4	12	8	+	+	+	140	6.62e-34	FALSE	69.475	0	1	302	8	0.0264901	24	302	101	0.334437	NA	0.747525
OGFR	20_61435651_61436650	ENHA_20_61276000_61277000;ENHA_20_61277000_61278000;ENHA_20_61278000_61279000;ENHA_20_61279000_61280000;ENHA_20_61283000_61284000;ENHA_20_61284000_61285000;ENHA_20_61285000_61286000;ENHA_20_61286000_61287000	0	0	0	1	8	8	+	+	+	32	0.00600693	FALSE	15.5043	0	0	335	8	0.0238806	24	335	112	0.334328	NA	0.747768
JARID2-AS1	6_15248428_15249427	ENHA_6_14211000_14212000;ENHA_6_14220000_14221000;ENHA_6_14391000_14392000;ENHA_6_14456000_14457000;ENHA_6_14460000_14461000;ENHA_6_14470000_14471000;ENHA_6_14760000_14761000;ENHA_6_14774000_14775000;ENHA_6_14775000_14776000;ENHA_6_14776000_14777000;ENHA_6_14777000_14778000;ENHA_6_14778000_14779000;ENHA_6_14782000_14783000;ENHA_6_14792000_14793000;ENHA_6_14793000_14794000;ENHA_6_14794000_14795000…	0	1	0	11	28	8	+	+	+	42	6.11e-30	FALSE	NA	0	NA	303	10	0.0330033	21	303	101	0.333333	NA	1.2
ASB6	9_132403949_132404948	ENHA_9_131903000_131904000;ENHA_9_131925000_131926000;ENHA_9_131926000_131927000;ENHA_9_131927000_131928000;ENHA_9_131928000_131929000;ENHA_9_131929000_131930000;ENHA_9_131930000_131931000;ENHA_9_131931000_131932000	0	1	0	2	8	8	+	+	+	29	2.87e-17	FALSE	6.74018	0	0	288	9	0.03125	27	288	96	0.333333	NA	1
LOC101930370	4_174090304_174091303	ENHA_4_173935000_173936000;ENHA_4_173936000_173937000;ENHA_4_173937000_173938000;ENHA_4_173938000_173939000;ENHA_4_173939000_173940000;ENHA_4_173946000_173947000;ENHA_4_173960000_173961000;ENHA_4_173971000_173972000;ENHA_4_173972000_173973000;ENHA_4_173973000_173974000;ENHA_4_173974000_173975000;ENHA_4_173975000_173976000;ENHA_4_173976000_173977000;ENHA_4_173977000_173978000;ENHA_4_173978000_1739…	0	1	0	5	19	8	+	+	+	152	4.61e-84	FALSE	NA	0	NA	276	6	0.0217391	18	276	92	0.333333	NA	0.5
FAM120A	9_96213477_96214476	ENHA_9_96068000_96069000;ENHA_9_96075000_96076000;ENHA_9_96076000_96077000;ENHA_9_96086000_96087000;ENHA_9_96091000_96092000;ENHA_9_96092000_96093000;ENHA_9_96093000_96094000;ENHA_9_96094000_96095000;ENHA_9_96095000_96096000;ENHA_9_96096000_96097000;ENHA_9_96097000_96098000	0	0	0	3	11	8	+	+	+	62	2.96e-20	FALSE	46.8424	0	0	247	6	0.0242915	19	247	82	0.331984	NA	0.502033
HES1	3_193853430_193854429	ENHA_3_193466000_193467000;ENHA_3_193467000_193468000;ENHA_3_193468000_193469000;ENHA_3_193474000_193475000;ENHA_3_193475000_193476000;ENHA_3_193498000_193499000;ENHA_3_193499000_193500000;ENHA_3_193500000_193501000;ENHA_3_193501000_193502000;ENHA_3_193506000_193507000;ENHA_3_193507000_193508000;ENHA_3_193508000_193509000;ENHA_3_193543000_193544000;ENHA_3_193544000_193545000;ENHA_3_193545000_1935…	0	1	0	4	18	8	+	+	+	30	1.25e-19	FALSE	1.38784	0	1	184	2	0.0108696	16	184	61	0.331522	NA	1.5082
TIMM29	19_11038923_11039922	ENHA_19_11008000_11009000;ENHA_19_11009000_11010000;ENHA_19_11010000_11011000;ENHA_19_11011000_11012000;ENHA_19_11012000_11013000;ENHA_19_11013000_11014000;ENHA_19_11014000_11015000	0	0	0	1	7	8	+	+	+	74	0.000337136	FALSE	NA	0	NA	258	7	0.0271318	16	258	85	0.329457	NA	0.867227
LOC101929882	2_10183029_10184028	ENHA_2_9931000_9932000;ENHA_2_9932000_9933000;ENHA_2_9940000_9941000;ENHA_2_9941000_9942000;ENHA_2_9942000_9943000;ENHA_2_9946000_9947000;ENHA_2_9971000_9972000;ENHA_2_9972000_9973000	0	1	0	3	8	8	+	+	+	23	4.79e-06	FALSE	NA	0	NA	386	13	0.0336788	29	386	127	0.329016	NA	0.935191
ERCC6L2	9_98637399_98638398	ENHA_9_98045000_98046000;ENHA_9_98070000_98071000;ENHA_9_98186000_98187000;ENHA_9_98187000_98188000;ENHA_9_98188000_98189000;ENHA_9_98189000_98190000;ENHA_9_98190000_98191000;ENHA_9_98191000_98192000;ENHA_9_98192000_98193000;ENHA_9_98193000_98194000;ENHA_9_98247000_98248000;ENHA_9_98254000_98255000;ENHA_9_98266000_98267000;ENHA_9_98270000_98271000;ENHA_9_98429000_98430000;ENHA_9_98430000_98431000…	0	0	0	17	25	8	+	+	+	102	5.02e-60	FALSE	4.86556	0	0	329	9	0.0273556	34	329	108	0.328267	NA	1.35391
PPP3CA	4_102268129_102269128	ENHA_4_101011000_101012000;ENHA_4_101012000_101013000;ENHA_4_101013000_101014000;ENHA_4_101020000_101021000;ENHA_4_101415000_101416000;ENHA_4_101819000_101820000;ENHA_4_101820000_101821000;ENHA_4_101821000_101822000;ENHA_4_102025000_102026000;ENHA_4_102026000_102027000;ENHA_4_102047000_102048000;ENHA_4_102048000_102049000;ENHA_4_102049000_102050000;ENHA_4_102050000_102051000;ENHA_4_102051000_1020…	0	1	0	19	42	8	+	+	+	79	3.89e-27	FALSE	296.555	1	1	253	4	0.0158103	18	253	83	0.328063	NA	0.762048
HHIPL1	14_100070333_100071332	ENHA_14_100022000_100023000;ENHA_14_100023000_100024000;ENHA_14_100033000_100034000;ENHA_14_100034000_100035000;ENHA_14_100035000_100036000;ENHA_14_100036000_100037000;ENHA_14_100037000_100038000;ENHA_14_100038000_100039000;ENHA_14_100039000_100040000;ENHA_14_100040000_100041000;ENHA_14_100041000_100042000;ENHA_14_100042000_100043000;ENHA_14_100043000_100044000;ENHA_14_100044000_100045000;ENHA_14…	0	1	0	6	19	8	+	+	+	170	1.75e-25	FALSE	0.0245606	0	0	305	7	0.0229508	24	305	100	0.327869	NA	0.435714
ATP1B1	1_169075446_169076445	ENHA_1_168574000_168575000;ENHA_1_168575000_168576000;ENHA_1_168576000_168577000;ENHA_1_168586000_168587000;ENHA_1_168595000_168596000;ENHA_1_168596000_168597000;ENHA_1_168597000_168598000;ENHA_1_168598000_168599000;ENHA_1_168602000_168603000;ENHA_1_168644000_168645000;ENHA_1_168645000_168646000;ENHA_1_168646000_168647000;ENHA_1_168647000_168648000;ENHA_1_168708000_168709000;ENHA_1_168709000_1687…	0	1	0	14	31	8	+	+	+	86	5.55e-59	FALSE	181.512	0	1	238	2	0.00840336	19	238	78	0.327731	NA	1.52564
LINC00476	9_98637760_98638759	ENHA_9_98045000_98046000;ENHA_9_98070000_98071000;ENHA_9_98186000_98187000;ENHA_9_98187000_98188000;ENHA_9_98188000_98189000;ENHA_9_98189000_98190000;ENHA_9_98190000_98191000;ENHA_9_98191000_98192000;ENHA_9_98192000_98193000;ENHA_9_98193000_98194000;ENHA_9_98247000_98248000;ENHA_9_98254000_98255000;ENHA_9_98262000_98263000;ENHA_9_98263000_98264000;ENHA_9_98264000_98265000;ENHA_9_98265000_98266000…	0	0	0	17	29	8	+	+	+	102	5.02e-60	FALSE	NA	0	NA	287	7	0.0243902	29	287	94	0.327526	NA	1.74468
LOC643339	12_93771013_93772012	ENHA_12_93357000_93358000;ENHA_12_93358000_93359000;ENHA_12_93366000_93367000;ENHA_12_93414000_93415000;ENHA_12_93415000_93416000;ENHA_12_93421000_93422000;ENHA_12_93481000_93482000;ENHA_12_93485000_93486000;ENHA_12_93486000_93487000;ENHA_12_93487000_93488000;ENHA_12_93488000_93489000;ENHA_12_93489000_93490000;ENHA_12_93490000_93491000;ENHA_12_93491000_93492000;ENHA_12_93492000_93493000;ENHA_12_9…	0	1	0	13	32	8	+	+	+	39	1.46e-23	FALSE	NA	0	NA	226	4	0.0176991	15	226	74	0.327434	NA	1.52703
CXorf58	X_23925622_23926621	ENHA_X_23816000_23817000;ENHA_X_23817000_23818000;ENHA_X_23818000_23819000;ENHA_X_23819000_23820000;ENHA_X_23824000_23825000;ENHA_X_23825000_23826000;ENHA_X_23826000_23827000	0	0	0	1	7	8	+	+	+	25	2.5e-06	FALSE	0.0947817	0	1	263	7	0.026616	18	263	86	0.326996	NA	0.873754
LOC105376671	11_27492777_27493776	ENHA_11_27195000_27196000;ENHA_11_27196000_27197000;ENHA_11_27204000_27205000;ENHA_11_27205000_27206000;ENHA_11_27407000_27408000;ENHA_11_27415000_27416000;ENHA_11_27416000_27417000;ENHA_11_27417000_27418000;ENHA_11_27418000_27419000;ENHA_11_27419000_27420000;ENHA_11_27420000_27421000	0	0	0	3	11	8	+	+	+	57	6.39e-14	FALSE	NA	0	NA	315	9	0.0285714	19	315	102	0.32381	NA	0.343137
MIR3175	15_93447128_93448127	ENHA_15_93343000_93344000;ENHA_15_93344000_93345000;ENHA_15_93345000_93346000;ENHA_15_93349000_93350000;ENHA_15_93350000_93351000;ENHA_15_93354000_93355000;ENHA_15_93355000_93356000;ENHA_15_93359000_93360000;ENHA_15_93360000_93361000;ENHA_15_93361000_93362000;ENHA_15_93365000_93366000;ENHA_15_93372000_93373000;ENHA_15_93373000_93374000;ENHA_15_93374000_93375000;ENHA_15_93375000_93376000;ENHA_15_9…	0	1	0	5	16	8	+	+	+	624	1.19e-24	FALSE	NA	0	NA	356	8	0.0224719	31	356	115	0.323034	NA	1.16087
NFKBIA	14_35873461_35874460	ENHA_14_35520000_35521000;ENHA_14_35521000_35522000;ENHA_14_35591000_35592000;ENHA_14_35599000_35600000;ENHA_14_35667000_35668000;ENHA_14_35673000_35674000;ENHA_14_35685000_35686000;ENHA_14_35686000_35687000;ENHA_14_35687000_35688000;ENHA_14_35688000_35689000;ENHA_14_35698000_35699000;ENHA_14_35699000_35700000;ENHA_14_35700000_35701000;ENHA_14_35701000_35702000;ENHA_14_35702000_35703000;ENHA_14_3…	0	1	0	13	21	8	+	+	+	151	3.66e-30	FALSE	15.8192	0	1	273	4	0.014652	22	273	88	0.322344	NA	0
TAF15	17_34135958_34136957	ENHA_17_33582000_33583000;ENHA_17_33583000_33584000;ENHA_17_33584000_33585000;ENHA_17_33585000_33586000;ENHA_17_33936000_33937000;ENHA_17_33937000_33938000;ENHA_17_33938000_33939000;ENHA_17_33939000_33940000;ENHA_17_33940000_33941000;ENHA_17_33941000_33942000;ENHA_17_33942000_33943000;ENHA_17_33943000_33944000;ENHA_17_34017000_34018000;ENHA_17_34018000_34019000;ENHA_17_34034000_34035000;ENHA_17_3…	0	1	0	5	22	8	+	+	+	139	9.53e-14	FALSE	131.494	0	1	237	4	0.0168776	18	237	76	0.320675	NA	1.55921
PRKAA1	5_40797798_40798797	ENHA_5_39712000_39713000;ENHA_5_39713000_39714000;ENHA_5_39714000_39715000;ENHA_5_39715000_39716000;ENHA_5_39716000_39717000;ENHA_5_39717000_39718000;ENHA_5_39718000_39719000;ENHA_5_39719000_39720000;ENHA_5_39720000_39721000;ENHA_5_40308000_40309000;ENHA_5_40313000_40314000;ENHA_5_40777000_40778000	0	1	0	3	12	8	+	+	+	210	4.72e-11	FALSE	32.8725	0	0	299	11	0.0367893	26	299	94	0.314381	NA	0.867505
LOC101927762	10_978465_979464	ENHA_10_483000_484000;ENHA_10_586000_587000;ENHA_10_590000_591000;ENHA_10_594000_595000;ENHA_10_871000_872000;ENHA_10_872000_873000;ENHA_10_895000_896000;ENHA_10_896000_897000;ENHA_10_902000_903000;ENHA_10_903000_904000;ENHA_10_904000_905000;ENHA_10_905000_906000;ENHA_10_925000_926000;ENHA_10_941000_942000;ENHA_10_946000_947000	1	1	0	9	15	7	+	=	=	79	2.85e-12	FALSE	NA	0	NA	176	5	0.0284091	12	176	69	0.392045	0.364389	0
HSP90AB1	6_44213402_44214401	ENHA_6_43666000_43667000;ENHA_6_43667000_43668000;ENHA_6_43668000_43669000;ENHA_6_43673000_43674000;ENHA_6_43674000_43675000;ENHA_6_43711000_43712000;ENHA_6_43712000_43713000;ENHA_6_43713000_43714000;ENHA_6_44075000_44076000	1	1	0	3	9	7	+	=	=	27	1.56e-06	FALSE	692.371	0	1	184	3	0.0163043	13	184	72	0.391304	NA	0.851852
DLL1	6_170599198_170600197	ENHA_6_170468000_170469000;ENHA_6_170469000_170470000;ENHA_6_170475000_170476000;ENHA_6_170476000_170477000;ENHA_6_170494000_170495000;ENHA_6_170495000_170496000	1	0	0	2	6	7	+	=	=	19	6.6e-07	FALSE	1.20633	1	0	288	6	0.0208333	24	288	108	0.375	1	0.444444
FAM120B	6_170599290_170600289	ENHA_6_170468000_170469000;ENHA_6_170469000_170470000;ENHA_6_170475000_170476000;ENHA_6_170476000_170477000;ENHA_6_170494000_170495000;ENHA_6_170495000_170496000	1	0	0	2	6	7	+	=	=	19	6.6e-07	FALSE	4.74245	0	0	286	6	0.020979	25	286	105	0.367133	0.960501	0.453968
ANKLE1	19_17391953_17392952	ENHA_19_17179000_17180000;ENHA_19_17180000_17181000;ENHA_19_17184000_17185000;ENHA_19_17185000_17186000;ENHA_19_17186000_17187000	1	1	0	1	5	7	+	=	=	20	0.00473171	FALSE	0.0878126	0	0	179	3	0.0167598	13	179	65	0.363128	0.611966	0.917949
LOC283038	10_127371311_127372310	ENHA_10_126697000_126698000;ENHA_10_126698000_126699000;ENHA_10_126714000_126715000;ENHA_10_126720000_126721000;ENHA_10_126748000_126749000;ENHA_10_126749000_126750000;ENHA_10_126750000_126751000;ENHA_10_126773000_126774000;ENHA_10_126774000_126775000;ENHA_10_127322000_127323000;ENHA_10_127323000_127324000	1	0	0	5	11	7	+	=	=	54	1.91e-16	FALSE	NA	0	NA	281	8	0.0284698	20	281	102	0.362989	1.37745	0.688725
TEX36	10_127371214_127372213	ENHA_10_126697000_126698000;ENHA_10_126698000_126699000;ENHA_10_126714000_126715000;ENHA_10_126718000_126719000;ENHA_10_126719000_126720000;ENHA_10_126720000_126721000;ENHA_10_126721000_126722000;ENHA_10_126747000_126748000;ENHA_10_126748000_126749000;ENHA_10_126767000_126768000;ENHA_10_126774000_126775000;ENHA_10_126775000_126776000;ENHA_10_127322000_127323000;ENHA_10_127323000_127324000;ENHA_10…	1	0	0	5	15	7	+	=	=	54	1.91e-16	FALSE	0	0	NA	293	9	0.0307167	20	293	106	0.361775	1.65849	0.921384
CRTC2	1_153930633_153931632	ENHA_1_153751000_153752000;ENHA_1_153752000_153753000;ENHA_1_153758000_153759000;ENHA_1_153762000_153763000;ENHA_1_153763000_153764000;ENHA_1_153772000_153773000;ENHA_1_153773000_153774000;ENHA_1_153774000_153775000;ENHA_1_153775000_153776000;ENHA_1_153776000_153777000;ENHA_1_153777000_153778000;ENHA_1_153778000_153779000	1	1	0	2	12	7	+	=	=	33	2.14e-08	FALSE	7.40517	0	1	330	9	0.0272727	24	330	117	0.354545	1.05769	0.626781
LOC101929705	6_44041890_44042889	ENHA_6_43673000_43674000;ENHA_6_43708000_43709000;ENHA_6_43709000_43710000;ENHA_6_43710000_43711000;ENHA_6_43711000_43712000;ENHA_6_43712000_43713000;ENHA_6_43713000_43714000;ENHA_6_43763000_43764000;ENHA_6_43767000_43768000;ENHA_6_43764000_43765000;ENHA_6_43765000_43766000;ENHA_6_43766000_43767000;ENHA_6_43768000_43769000;ENHA_6_43811000_43812000;ENHA_6_43815000_43816000;ENHA_6_43816000_43817000…	1	1	0	8	20	7	+	=	=	30	8.55e-16	FALSE	NA	0	NA	236	9	0.0381356	19	236	81	0.34322	1.33089	0.971193
KRT18	12_53342154_53343153	ENHA_12_52521000_52522000;ENHA_12_52530000_52531000;ENHA_12_53299000_53300000;ENHA_12_53300000_53301000;ENHA_12_53301000_53302000;ENHA_12_53302000_53303000	1	1	0	4	6	7	+	=	=	143	9.89e-22	FALSE	210.917	1	0	208	6	0.0288462	21	208	70	0.336538	1.18857	0.495238
FAM83E	19_49116195_49117194	ENHA_19_48983000_48984000;ENHA_19_48984000_48985000;ENHA_19_48985000_48986000;ENHA_19_48986000_48987000;ENHA_19_48987000_48988000;ENHA_19_48988000_48989000;ENHA_19_48989000_48990000;ENHA_19_48990000_48991000;ENHA_19_48991000_48992000;ENHA_19_48992000_48993000;ENHA_19_48993000_48994000;ENHA_19_49005000_49006000;ENHA_19_49006000_49007000	0	1	0	4	13	7	+	=	=	38	1.85e-10	FALSE	1.84181	0	0	231	7	0.030303	19	231	98	0.424242	NA	0.336735
SRXN1	20_633515_634514	ENHA_20_338000_339000;ENHA_20_345000_346000;ENHA_20_346000_347000;ENHA_20_347000_348000;ENHA_20_352000_353000;ENHA_20_583000_584000;ENHA_20_584000_585000	0	1	0	4	7	7	+	=	=	55	6.26e-08	FALSE	27.8515	0	1	240	7	0.0291667	21	240	97	0.404167	NA	1.06038
TYMS	18_657103_658102	ENHA_18_216000_217000;ENHA_18_217000_218000;ENHA_18_290000_291000;ENHA_18_291000_292000;ENHA_18_292000_293000;ENHA_18_293000_294000	0	1	0	2	6	7	+	=	=	13	0.00178352	FALSE	27.3901	0	0	240	6	0.025	18	240	97	0.404167	NA	0.824742
PYM1	12_56321198_56322197	ENHA_12_56153000_56154000;ENHA_12_56154000_56155000;ENHA_12_56155000_56156000;ENHA_12_56304000_56305000;ENHA_12_56305000_56306000;ENHA_12_56309000_56310000;ENHA_12_56310000_56311000;ENHA_12_56311000_56312000	0	1	0	2	8	7	+	=	=	178	3.01e-07	FALSE	NA	0	NA	208	6	0.0288462	15	208	84	0.403846	NA	0.825397
N4BP1	16_48643621_48644620	ENHA_16_48200000_48201000;ENHA_16_48201000_48202000;ENHA_16_48286000_48287000;ENHA_16_48291000_48292000;ENHA_16_48292000_48293000;ENHA_16_48293000_48294000;ENHA_16_48294000_48295000;ENHA_16_48312000_48313000;ENHA_16_48313000_48314000;ENHA_16_48314000_48315000;ENHA_16_48319000_48320000;ENHA_16_48320000_48321000;ENHA_16_48326000_48327000;ENHA_16_48334000_48335000;ENHA_16_48335000_48336000;ENHA_16_4…	0	0	0	6	18	7	+	=	=	46	9.15e-20	FALSE	3.62606	0	1	216	6	0.0277778	17	216	87	0.402778	NA	0.827586
CCDC82	11_96122584_96123583	ENHA_11_95794000_95795000;ENHA_11_95877000_95878000;ENHA_11_95878000_95879000;ENHA_11_95879000_95880000;ENHA_11_95880000_95881000;ENHA_11_95881000_95882000;ENHA_11_95882000_95883000	0	1	0	2	7	7	+	=	=	18	5.31e-06	FALSE	0.68724	1	1	239	6	0.0251046	21	239	96	0.401674	NA	0.829861
SWT1	1_185125691_185126690	ENHA_1_184771000_184772000;ENHA_1_184772000_184773000;ENHA_1_184773000_184774000;ENHA_1_184774000_184775000;ENHA_1_184775000_184776000;ENHA_1_184776000_184777000;ENHA_1_184777000_184778000	0	1	0	1	7	7	+	=	=	20	1.8e-08	FALSE	0.921392	0	0	200	3	0.015	16	200	79	0.395	NA	1.68776
TRMT1L	1_185125731_185126730	ENHA_1_184771000_184772000;ENHA_1_184772000_184773000;ENHA_1_184773000_184774000;ENHA_1_184774000_184775000;ENHA_1_184775000_184776000;ENHA_1_184776000_184777000;ENHA_1_184777000_184778000	0	1	0	1	7	7	+	=	=	20	1.8e-08	FALSE	6.20456	0	0	200	3	0.015	16	200	79	0.395	NA	1.68776
TSPAN1	1_46640248_46641247	ENHA_1_46145000_46146000;ENHA_1_46351000_46352000;ENHA_1_46352000_46353000;ENHA_1_46432000_46433000;ENHA_1_46436000_46437000;ENHA_1_46437000_46438000;ENHA_1_46438000_46439000;ENHA_1_46439000_46440000;ENHA_1_46440000_46441000;ENHA_1_46444000_46445000;ENHA_1_46445000_46446000;ENHA_1_46446000_46447000;ENHA_1_46483000_46484000;ENHA_1_46484000_46485000;ENHA_1_46485000_46486000;ENHA_1_46486000_46487000…	0	1	0	8	22	7	+	=	=	127	1.87e-41	FALSE	9.57719	1	0	137	2	0.0145985	10	137	54	0.394161	NA	1.26852
NNAT	20_36149107_36150106	ENHA_20_35811000_35812000;ENHA_20_35815000_35816000;ENHA_20_35816000_35817000;ENHA_20_35822000_35823000;ENHA_20_35823000_35824000;ENHA_20_35827000_35828000;ENHA_20_35828000_35829000;ENHA_20_35829000_35830000;ENHA_20_35926000_35927000;ENHA_20_35927000_35928000;ENHA_20_35928000_35929000;ENHA_20_35929000_35930000;ENHA_20_35930000_35931000;ENHA_20_35931000_35932000;ENHA_20_35932000_35933000;ENHA_20_3…	0	0	0	4	19	7	+	=	=	64	1.98e-50	FALSE	0.410932	1	1	188	3	0.0159574	17	188	74	0.393617	NA	0.846847
LAMA3	18_21268906_21269905	ENHA_18_21163000_21164000;ENHA_18_21187000_21188000;ENHA_18_21203000_21204000;ENHA_18_21204000_21205000;ENHA_18_21205000_21206000;ENHA_18_21206000_21207000;ENHA_18_21207000_21208000;ENHA_18_21208000_21209000;ENHA_18_21209000_21210000;ENHA_18_21210000_21211000	0	1	0	6	10	7	+	=	=	329	2.52e-90	FALSE	10.7124	1	1	211	5	0.0236967	17	211	83	0.393365	NA	0.508434
MEIG1	10_15000937_15001936	ENHA_10_14613000_14614000;ENHA_10_14614000_14615000;ENHA_10_14615000_14616000;ENHA_10_14616000_14617000;ENHA_10_14617000_14618000;ENHA_10_14618000_14619000;ENHA_10_14619000_14620000;ENHA_10_14620000_14621000;ENHA_10_14621000_14622000;ENHA_10_14622000_14623000;ENHA_10_14948000_14949000;ENHA_10_14949000_14950000;ENHA_10_14950000_14951000;ENHA_10_14954000_14955000	0	1	0	3	14	7	+	=	=	51	0.000652709	FALSE	0.529613	0	0	181	3	0.0165746	15	181	71	0.392265	NA	1.69953
JRKL	11_96122657_96123656	ENHA_11_95794000_95795000;ENHA_11_95877000_95878000;ENHA_11_95878000_95879000;ENHA_11_95879000_95880000;ENHA_11_95880000_95881000;ENHA_11_95881000_95882000;ENHA_11_95882000_95883000	0	1	0	2	7	7	+	=	=	18	5.31e-06	FALSE	2.01503	0	0	240	8	0.0333333	20	240	94	0.391667	NA	0.638298
TAF5	10_105127209_105128208	ENHA_10_104535000_104536000;ENHA_10_104536000_104537000;ENHA_10_104541000_104542000	0	0	0	1	3	7	+	=	=	11	0.00877775	FALSE	2.19603	0	1	184	2	0.0108696	16	184	72	0.391304	NA	1.27778
CREB3L4	1_153939814_153940813	ENHA_1_153751000_153752000;ENHA_1_153752000_153753000;ENHA_1_153758000_153759000;ENHA_1_153762000_153763000;ENHA_1_153763000_153764000;ENHA_1_153764000_153765000;ENHA_1_153765000_153766000;ENHA_1_153779000_153780000;ENHA_1_153784000_153785000	0	1	0	2	9	7	+	=	=	33	2.14e-08	FALSE	36.1249	1	1	179	2	0.0111732	12	179	70	0.391061	NA	0
CYP2R1	11_14913252_14914251	ENHA_11_14542000_14543000;ENHA_11_14543000_14544000;ENHA_11_14558000_14559000;ENHA_11_14566000_14567000;ENHA_11_14642000_14643000;ENHA_11_14856000_14857000;ENHA_11_14857000_14858000	0	0	0	4	7	7	+	=	=	52	4.37e-38	FALSE	4.17609	0	1	220	3	0.0136364	15	220	86	0.390909	NA	0.852713
LINC01560	X_47341614_47342613	ENHA_X_47158000_47159000;ENHA_X_47159000_47160000;ENHA_X_47160000_47161000;ENHA_X_47161000_47162000;ENHA_X_47162000_47163000	0	0	0	1	5	7	+	=	=	105	6.35e-16	FALSE	NA	0	NA	238	6	0.0252101	20	238	93	0.390756	NA	0.853047
EEF2	19_3984962_3985961	ENHA_19_3641000_3642000;ENHA_19_3642000_3643000;ENHA_19_3643000_3644000;ENHA_19_3644000_3645000;ENHA_19_3645000_3646000;ENHA_19_3646000_3647000	0	1	0	1	6	7	+	=	=	12	0.00914468	FALSE	1792.28	1	1	215	5	0.0232558	17	215	84	0.390698	NA	1.53571
SLC22A3	6_160768904_160769903	ENHA_6_160591000_160592000;ENHA_6_160592000_160593000;ENHA_6_160593000_160594000;ENHA_6_160594000_160595000;ENHA_6_160595000_160596000;ENHA_6_160596000_160597000;ENHA_6_160597000_160598000;ENHA_6_160598000_160599000	0	0	0	2	8	7	+	=	=	69	3.86e-32	FALSE	66.1248	0	1	192	4	0.0208333	14	192	75	0.390625	NA	1.28
TNFRSF10B	8_22926201_22927200	ENHA_8_22603000_22604000;ENHA_8_22604000_22605000;ENHA_8_22605000_22606000;ENHA_8_22606000_22607000;ENHA_8_22607000_22608000;ENHA_8_22608000_22609000;ENHA_8_22857000_22858000;ENHA_8_22858000_22859000;ENHA_8_22880000_22881000	0	0	0	3	9	7	+	=	=	95	2.6e-05	FALSE	35.3468	1	0	223	5	0.0224215	19	223	87	0.390135	NA	0.512644
SEC23B	20_18487687_18488686	ENHA_20_18378000_18379000;ENHA_20_18379000_18380000;ENHA_20_18380000_18381000;ENHA_20_18381000_18382000;ENHA_20_18382000_18383000;ENHA_20_18393000_18394000;ENHA_20_18394000_18395000;ENHA_20_18395000_18396000;ENHA_20_18407000_18408000;ENHA_20_18408000_18409000;ENHA_20_18409000_18410000;ENHA_20_18410000_18411000	0	0	0	3	12	7	+	=	=	58	9.89e-09	FALSE	53.069	1	0	249	4	0.0160643	20	249	97	0.389558	NA	0.641753
LRFN1	19_39805477_39806476	ENHA_19_39645000_39646000;ENHA_19_39649000_39650000;ENHA_19_39651000_39652000;ENHA_19_39657000_39658000;ENHA_19_39658000_39659000	0	0	0	2	5	7	+	=	=	31	2.14e-08	FALSE	5.47844	0	1	221	6	0.0271493	17	221	86	0.38914	NA	0.428295
CTBP1-AS2	4_1242727_1243726	ENHA_4_1147000_1148000;ENHA_4_1148000_1149000;ENHA_4_1149000_1150000;ENHA_4_1150000_1151000;ENHA_4_1151000_1152000;ENHA_4_1152000_1153000;ENHA_4_1153000_1154000;ENHA_4_1154000_1155000;ENHA_4_1155000_1156000;ENHA_4_1156000_1157000	0	0	0	1	10	7	+	=	=	42	0.00803209	FALSE	NA	0	NA	239	4	0.0167364	15	239	93	0.389121	NA	1.28495
NECAB3	20_32261765_32262764	ENHA_20_31961000_31962000;ENHA_20_31962000_31963000;ENHA_20_31963000_31964000;ENHA_20_31968000_31969000;ENHA_20_32041000_32042000;ENHA_20_32047000_32048000;ENHA_20_32048000_32049000;ENHA_20_32049000_32050000;ENHA_20_32050000_32051000	0	1	0	2	9	7	+	=	=	20	1.1e-05	FALSE	32.5237	0	1	206	5	0.0242718	16	206	80	0.38835	NA	1.03
FLJ37453	1_16174143_16175142	ENHA_1_16161000_16162000;ENHA_1_16162000_16163000;ENHA_1_16163000_16164000;ENHA_1_16164000_16165000;ENHA_1_16165000_16166000;ENHA_1_16166000_16167000;ENHA_1_16167000_16168000;ENHA_1_16168000_16169000;ENHA_1_16169000_16170000;ENHA_1_16170000_16171000;ENHA_1_16171000_16172000	0	0	0	1	11	7	+	=	=	141	6.14e-08	FALSE	NA	0	NA	214	6	0.0280374	17	214	83	0.38785	NA	1.28916
NSMAF	8_59571905_59572904	ENHA_8_59522000_59523000;ENHA_8_59523000_59524000;ENHA_8_59524000_59525000;ENHA_8_59549000_59550000;ENHA_8_59550000_59551000;ENHA_8_59551000_59552000;ENHA_8_59552000_59553000;ENHA_8_59553000_59554000;ENHA_8_59554000_59555000;ENHA_8_59555000_59556000;ENHA_8_59556000_59557000	0	0	0	3	11	7	+	=	=	209	3.57e-24	FALSE	6.24984	0	0	209	4	0.0191388	14	209	81	0.38756	NA	0.645062
CDC42EP4	17_71307644_71308643	ENHA_17_71275000_71276000;ENHA_17_71276000_71277000;ENHA_17_71284000_71285000;ENHA_17_71285000_71286000;ENHA_17_71286000_71287000	0	0	0	2	5	7	+	=	=	106	3.92e-14	FALSE	11.4131	0	0	243	6	0.0246914	18	243	94	0.386831	NA	0.861702
SCAMP4	19_1904712_1905711	ENHA_19_1872000_1873000;ENHA_19_1873000_1874000;ENHA_19_1874000_1875000;ENHA_19_1875000_1876000;ENHA_19_1876000_1877000;ENHA_19_1877000_1878000	0	0	0	2	6	7	+	=	=	344	1.43e-53	FALSE	59.5687	0	1	163	2	0.0122699	11	163	63	0.386503	NA	1.29365
RHPN1	8_144450524_144451523	ENHA_8_144415000_144416000;ENHA_8_144416000_144417000;ENHA_8_144417000_144418000;ENHA_8_144418000_144419000;ENHA_8_144419000_144420000;ENHA_8_144420000_144421000;ENHA_8_144421000_144422000	0	0	0	1	7	7	+	=	=	15	0.00482263	FALSE	9.24459	0	1	207	3	0.0144928	16	207	80	0.386473	NA	0.8625
CCDC116	22_21986585_21987584	ENHA_22_21923000_21924000;ENHA_22_21924000_21925000;ENHA_22_21936000_21937000;ENHA_22_21935000_21936000;ENHA_22_21937000_21938000;ENHA_22_21938000_21939000	0	0	0	4	6	7	+	=	=	127	3.12e-13	FALSE	0.0401622	0	0	303	4	0.0132013	27	303	117	0.386139	NA	1.29487
SMC4	3_160116591_160117590	ENHA_3_159767000_159768000;ENHA_3_159768000_159769000;ENHA_3_159769000_159770000;ENHA_3_159770000_159771000;ENHA_3_159771000_159772000;ENHA_3_159772000_159773000;ENHA_3_159795000_159796000;ENHA_3_159796000_159797000;ENHA_3_159797000_159798000;ENHA_3_159798000_159799000;ENHA_3_159891000_159892000;ENHA_3_159892000_159893000;ENHA_3_159893000_159894000;ENHA_3_159894000_159895000;ENHA_3_159895000_1598…	0	0	0	4	23	7	+	=	=	22	2.89e-08	FALSE	26.2638	0	1	210	4	0.0190476	17	210	81	0.385714	NA	1.2963
APEH	3_49710934_49711933	ENHA_3_49553000_49554000;ENHA_3_49577000_49578000;ENHA_3_49578000_49579000;ENHA_3_49579000_49580000;ENHA_3_49601000_49602000;ENHA_3_49626000_49627000	0	1	0	8	6	7	+	=	=	94	3.31e-71	FALSE	93.8083	0	0	249	6	0.0240964	18	249	96	0.385542	NA	0.864583
MIR6773	16_68266903_68267902	ENHA_16_68080000_68081000;ENHA_16_68081000_68082000;ENHA_16_68082000_68083000;ENHA_16_68099000_68100000;ENHA_16_68100000_68101000;ENHA_16_68101000_68102000;ENHA_16_68102000_68103000;ENHA_16_68103000_68104000;ENHA_16_68104000_68105000;ENHA_16_68116000_68117000;ENHA_16_68121000_68122000;ENHA_16_68122000_68123000;ENHA_16_68128000_68129000;ENHA_16_68129000_68130000;ENHA_16_68130000_68131000;ENHA_16_6…	0	1	0	4	18	7	+	=	=	35	5.26e-11	FALSE	NA	0	NA	249	6	0.0240964	18	249	96	0.385542	NA	0.432292
WASHC3	12_102455403_102456402	ENHA_12_102335000_102336000;ENHA_12_102336000_102337000;ENHA_12_102337000_102338000;ENHA_12_102338000_102339000;ENHA_12_102339000_102340000;ENHA_12_102340000_102341000;ENHA_12_102341000_102342000	0	1	0	1	7	7	+	=	=	13	0.00354514	FALSE	NA	0	NA	166	4	0.0240964	13	166	64	0.385542	NA	1.29688
CHPT1	12_102090916_102091915	ENHA_12_101878000_101879000;ENHA_12_101885000_101886000;ENHA_12_101923000_101924000;ENHA_12_101924000_101925000;ENHA_12_101925000_101926000;ENHA_12_101926000_101927000;ENHA_12_101927000_101928000;ENHA_12_101928000_101929000;ENHA_12_101929000_101930000;ENHA_12_102002000_102003000;ENHA_12_102010000_102011000;ENHA_12_102011000_102012000;ENHA_12_102001000_102002000	0	1	0	5	13	7	+	=	=	162	9.45e-17	FALSE	84.2969	0	1	192	4	0.0208333	14	192	74	0.385417	NA	0
FOXJ2	12_8184858_8185857	ENHA_12_7888000_7889000;ENHA_12_8054000_8055000;ENHA_12_8055000_8056000;ENHA_12_8056000_8057000;ENHA_12_8057000_8058000;ENHA_12_8058000_8059000;ENHA_12_8059000_8060000;ENHA_12_8060000_8061000;ENHA_12_8065000_8066000	0	0	0	2	9	7	+	=	=	21	1.41e-06	FALSE	3.50711	0	1	231	7	0.030303	18	231	89	0.385281	NA	0.741573
PHF2	9_96338408_96339407	ENHA_9_96092000_96093000;ENHA_9_96093000_96094000;ENHA_9_96094000_96095000;ENHA_9_96095000_96096000;ENHA_9_96096000_96097000	0	0	0	1	5	7	+	=	=	16	0.00220012	FALSE	10.1746	0	0	174	6	0.0344828	14	174	67	0.385057	NA	0.865672
NUTF2	16_67880134_67881133	ENHA_16_67708000_67709000;ENHA_16_67709000_67710000;ENHA_16_67710000_67711000;ENHA_16_67711000_67712000;ENHA_16_67712000_67713000;ENHA_16_67713000_67714000	0	1	0	2	6	7	+	=	=	58	7.81e-16	FALSE	51.7871	0	0	174	4	0.0229885	12	174	67	0.385057	NA	0.649254
GTF3C6	6_111279262_111280261	ENHA_6_110811000_110812000;ENHA_6_110812000_110813000;ENHA_6_110837000_110838000;ENHA_6_110838000_110839000;ENHA_6_110839000_110840000;ENHA_6_110840000_110841000;ENHA_6_110849000_110850000;ENHA_6_110850000_110851000;ENHA_6_110851000_110852000;ENHA_6_110856000_110857000;ENHA_6_110865000_110866000;ENHA_6_110857000_110858000;ENHA_6_110918000_110919000;ENHA_6_110919000_110920000;ENHA_6_110920000_1109…	0	1	0	19	33	7	+	=	=	120	4.62e-81	FALSE	121.787	0	1	286	9	0.0314685	17	286	110	0.384615	NA	1.15556
FAM96A	15_64385708_64386707	ENHA_15_63701000_63702000;ENHA_15_63767000_63768000;ENHA_15_63808000_63809000;ENHA_15_63809000_63810000;ENHA_15_63810000_63811000;ENHA_15_63815000_63816000;ENHA_15_63909000_63910000;ENHA_15_63966000_63967000;ENHA_15_63967000_63968000;ENHA_15_63968000_63969000;ENHA_15_63969000_63970000;ENHA_15_63970000_63971000;ENHA_15_64012000_64013000;ENHA_15_64058000_64059000;ENHA_15_64059000_64060000;ENHA_15_6…	0	1	0	8	19	7	+	=	=	95	1.38e-13	FALSE	48.6655	0	0	195	6	0.0307692	17	195	75	0.384615	NA	0.433333
SNRPD3	22_24951117_24952116	ENHA_22_24211000_24212000;ENHA_22_24589000_24590000;ENHA_22_24593000_24594000;ENHA_22_24594000_24595000;ENHA_22_24599000_24600000;ENHA_22_24605000_24606000;ENHA_22_24686000_24687000;ENHA_22_24687000_24688000;ENHA_22_24688000_24689000;ENHA_22_24689000_24690000;ENHA_22_24700000_24701000;ENHA_22_24721000_24722000;ENHA_22_24782000_24783000;ENHA_22_24786000_24787000;ENHA_22_24796000_24797000;ENHA_22_2…	0	0	0	8	18	7	+	=	=	25	1.26e-07	FALSE	134.776	0	0	190	3	0.0157895	14	190	73	0.384211	NA	0.86758
SPINT1	15_41135745_41136744	ENHA_15_41080000_41081000;ENHA_15_41081000_41082000;ENHA_15_41082000_41083000;ENHA_15_41096000_41097000	0	0	0	3	4	7	+	=	=	153	2.16e-05	FALSE	101.878	0	0	276	6	0.0217391	19	276	106	0.384058	NA	0.867925
SRF	6_43138532_43139531	ENHA_6_42087000_42088000;ENHA_6_43058000_43059000;ENHA_6_43059000_43060000;ENHA_6_43119000_43120000	0	1	0	3	4	7	+	=	=	222	1.61e-26	FALSE	12.1554	0	0	185	2	0.0108108	16	185	71	0.383784	NA	1.30282
CERNA1	15_52471722_52472721	ENHA_15_52275000_52276000;ENHA_15_52285000_52286000;ENHA_15_52286000_52287000;ENHA_15_52287000_52288000;ENHA_15_52288000_52289000	0	1	0	2	5	7	+	=	=	38	2.26e-15	FALSE	NA	0	NA	232	4	0.0172414	16	232	89	0.383621	NA	1.30337
SEPT9	17_75276991_75277990	ENHA_17_74822000_74823000;ENHA_17_74823000_74824000;ENHA_17_74824000_74825000;ENHA_17_74825000_74826000;ENHA_17_74830000_74831000;ENHA_17_74836000_74837000;ENHA_17_75106000_75107000;ENHA_17_75107000_75108000	0	1	0	2	8	7	+	=	=	1032	3.86e-33	FALSE	73.0906	0	0	240	6	0.025	22	240	92	0.383333	NA	0.869565
NSUN6	10_18940067_18941066	ENHA_10_18829000_18830000;ENHA_10_18833000_18834000;ENHA_10_18834000_18835000;ENHA_10_18890000_18891000;ENHA_10_18891000_18892000;ENHA_10_18899000_18900000;ENHA_10_18900000_18901000;ENHA_10_18901000_18902000	0	0	0	3	8	7	+	=	=	62	1.8e-07	FALSE	4.09919	0	0	167	2	0.011976	14	167	64	0.383234	NA	0
TESK2	1_45956341_45957340	ENHA_1_45813000_45814000;ENHA_1_45814000_45815000;ENHA_1_45815000_45816000;ENHA_1_45816000_45817000;ENHA_1_45817000_45818000;ENHA_1_45826000_45827000;ENHA_1_45865000_45866000;ENHA_1_45866000_45867000;ENHA_1_45867000_45868000;ENHA_1_45868000_45869000;ENHA_1_45869000_45870000	0	1	0	3	11	7	+	=	=	50	1.75e-30	FALSE	3.78422	0	1	274	7	0.0255474	20	274	105	0.383212	NA	0.745578
EPHA1-AS1	7_143104405_143105404	ENHA_7_142941000_142942000;ENHA_7_142942000_142943000;ENHA_7_142943000_142944000;ENHA_7_142999000_143000000;ENHA_7_143000000_143001000;ENHA_7_143001000_143002000;ENHA_7_143002000_143003000;ENHA_7_143003000_143004000	0	1	0	2	8	7	+	=	=	26	1.64e-10	FALSE	NA	0	NA	201	3	0.0149254	14	201	77	0.383085	NA	0
ARTN	1_44398491_44399490	ENHA_1_44222000_44223000;ENHA_1_44223000_44224000;ENHA_1_44224000_44225000;ENHA_1_44225000_44226000;ENHA_1_44226000_44227000;ENHA_1_44227000_44228000;ENHA_1_44228000_44229000;ENHA_1_44229000_44230000;ENHA_1_44230000_44231000	0	1	0	1	9	7	+	=	=	20	1.42e-05	FALSE	2.47271	0	1	188	4	0.0212766	13	188	72	0.382979	NA	0.652778
MYOCD	17_12568706_12569705	ENHA_17_12030000_12031000;ENHA_17_12031000_12032000;ENHA_17_12032000_12033000;ENHA_17_12033000_12034000;ENHA_17_12146000_12147000;ENHA_17_12147000_12148000;ENHA_17_12155000_12156000;ENHA_17_12156000_12157000;ENHA_17_12157000_12158000;ENHA_17_12164000_12165000;ENHA_17_12187000_12188000;ENHA_17_12193000_12194000	0	1	0	4	12	7	+	=	=	15	2.51e-05	FALSE	0	1	NA	222	9	0.0405405	17	222	85	0.382883	NA	0.870588
DBI	2_120123999_120124998	ENHA_2_120041000_120042000;ENHA_2_120042000_120043000;ENHA_2_120043000_120044000;ENHA_2_120044000_120045000;ENHA_2_120045000_120046000;ENHA_2_120075000_120076000	0	0	0	2	6	7	+	=	=	86	1.27e-12	FALSE	173.948	0	0	337	11	0.0326409	22	337	129	0.382789	NA	0.712474
CDK19	6_111136589_111137588	ENHA_6_110839000_110840000;ENHA_6_110840000_110841000;ENHA_6_110845000_110846000;ENHA_6_110846000_110847000;ENHA_6_110857000_110858000;ENHA_6_110977000_110978000;ENHA_6_110978000_110979000;ENHA_6_110984000_110985000;ENHA_6_110985000_110986000;ENHA_6_110986000_110987000;ENHA_6_110987000_110988000;ENHA_6_111003000_111004000;ENHA_6_111004000_111005000	0	0	0	6	13	7	+	=	=	94	3.34e-20	FALSE	30.4068	0	1	183	3	0.0163934	13	183	70	0.382514	NA	0.871429
RHPN1-AS1	8_144450306_144451305	ENHA_8_144415000_144416000;ENHA_8_144416000_144417000;ENHA_8_144417000_144418000;ENHA_8_144418000_144419000;ENHA_8_144419000_144420000;ENHA_8_144420000_144421000;ENHA_8_144421000_144422000	0	0	0	1	7	7	+	=	=	15	0.00482263	FALSE	NA	0	NA	225	3	0.0133333	17	225	86	0.382222	NA	0.872093
C2orf76	2_120123905_120124904	ENHA_2_120041000_120042000;ENHA_2_120042000_120043000;ENHA_2_120043000_120044000;ENHA_2_120044000_120045000;ENHA_2_120045000_120046000;ENHA_2_120075000_120076000	0	0	0	2	6	7	+	=	=	86	1.27e-12	FALSE	16.778	0	1	335	11	0.0328358	21	335	128	0.38209	NA	0.713778
FAM219B	15_75198736_75199735	ENHA_15_74813000_74814000;ENHA_15_74814000_74815000;ENHA_15_74815000_74816000;ENHA_15_74816000_74817000;ENHA_15_74817000_74818000;ENHA_15_74936000_74937000	0	1	0	2	6	7	+	=	=	31	6.44e-10	FALSE	21.2795	0	0	199	6	0.0301508	15	199	76	0.38191	NA	0.872807
EIF2B5	3_183852309_183853308	ENHA_3_183184000_183185000;ENHA_3_183185000_183186000;ENHA_3_183186000_183187000;ENHA_3_183187000_183188000;ENHA_3_183188000_183189000;ENHA_3_183189000_183190000;ENHA_3_183190000_183191000;ENHA_3_183191000_183192000;ENHA_3_183624000_183625000;ENHA_3_183630000_183631000;ENHA_3_183631000_183632000;ENHA_3_183674000_183675000;ENHA_3_183675000_183676000;ENHA_3_183676000_183677000;ENHA_3_183677000_1836…	0	1	0	8	23	7	+	=	=	184	9.75e-22	FALSE	19.1047	0	0	186	3	0.016129	13	186	71	0.38172	NA	1.74648
AMD1	6_111135323_111136322	ENHA_6_110839000_110840000;ENHA_6_110840000_110841000;ENHA_6_110845000_110846000;ENHA_6_110846000_110847000;ENHA_6_110857000_110858000;ENHA_6_110977000_110978000;ENHA_6_110978000_110979000;ENHA_6_110984000_110985000;ENHA_6_110985000_110986000;ENHA_6_110986000_110987000;ENHA_6_110987000_110988000;ENHA_6_111003000_111004000;ENHA_6_111004000_111005000	0	0	0	7	13	7	+	=	=	94	3.34e-20	FALSE	132.154	0	1	152	4	0.0263158	13	152	58	0.381579	NA	1.31034
ELAVL3	19_11591304_11592303	ENHA_19_11238000_11239000;ENHA_19_11239000_11240000;ENHA_19_11240000_11241000;ENHA_19_11241000_11242000;ENHA_19_11242000_11243000;ENHA_19_11243000_11244000;ENHA_19_11244000_11245000;ENHA_19_11245000_11246000;ENHA_19_11252000_11253000	0	1	0	2	9	7	+	=	=	20	0.000171514	FALSE	0.208213	0	0	228	5	0.0219298	16	228	87	0.381579	NA	1.04828
CEBPG	19_33864074_33865073	ENHA_19_33668000_33669000;ENHA_19_33669000_33670000;ENHA_19_33670000_33671000;ENHA_19_33671000_33672000;ENHA_19_33672000_33673000;ENHA_19_33785000_33786000;ENHA_19_33796000_33797000;ENHA_19_33797000_33798000;ENHA_19_33798000_33799000;ENHA_19_33802000_33803000	0	1	0	3	10	7	+	=	=	72	1.73e-12	FALSE	15.3188	0	0	215	5	0.0232558	16	215	82	0.381395	NA	1.04878
ANKRD13A	12_110436734_110437733	ENHA_12_110376000_110377000;ENHA_12_110377000_110378000;ENHA_12_110378000_110379000;ENHA_12_110379000_110380000;ENHA_12_110385000_110386000;ENHA_12_110386000_110387000	0	0	0	1	6	7	+	=	=	29	0.00589276	FALSE	20.5815	0	0	202	5	0.0247525	18	202	77	0.381188	NA	1.04935
UPF3A	13_115046558_115047557	ENHA_13_114827000_114828000;ENHA_13_114828000_114829000;ENHA_13_114829000_114830000;ENHA_13_114830000_114831000;ENHA_13_115026000_115027000;ENHA_13_115032000_115033000;ENHA_13_115036000_115037000	0	0	0	2	7	7	+	=	=	38	0.000320158	FALSE	13.0473	0	0	202	4	0.019802	13	202	77	0.381188	NA	0
PRRT2	16_29822908_29823907	ENHA_16_29734000_29735000;ENHA_16_29735000_29736000;ENHA_16_29736000_29737000;ENHA_16_29737000_29738000;ENHA_16_29738000_29739000;ENHA_16_29739000_29740000;ENHA_16_29740000_29741000;ENHA_16_29741000_29742000;ENHA_16_29742000_29743000;ENHA_16_29743000_29744000;ENHA_16_29771000_29772000;ENHA_16_29777000_29778000;ENHA_16_29778000_29779000	0	1	0	2	13	7	+	=	=	194	6.35e-23	FALSE	0.894282	1	1	252	2	0.00793651	21	252	96	0.380952	NA	1.3125
DNAJC21	5_34929197_34930196	ENHA_5_34468000_34469000;ENHA_5_34469000_34470000;ENHA_5_34470000_34471000;ENHA_5_34471000_34472000;ENHA_5_34475000_34476000;ENHA_5_34476000_34477000;ENHA_5_34481000_34482000;ENHA_5_34489000_34490000;ENHA_5_34490000_34491000;ENHA_5_34511000_34512000;ENHA_5_34512000_34513000	0	0	0	4	11	7	+	=	=	46	3.34e-32	FALSE	13.2917	0	0	176	4	0.0227273	11	176	67	0.380682	NA	1.31343
SUV39H2	10_14920281_14921280	ENHA_10_14614000_14615000;ENHA_10_14620000_14621000;ENHA_10_14621000_14622000;ENHA_10_14904000_14905000	0	0	0	4	4	7	+	=	=	171	2.13e-15	FALSE	4.64426	0	0	255	10	0.0392157	22	255	97	0.380392	NA	0.78866
DDX17	22_38901846_38902845	ENHA_22_38283000_38284000;ENHA_22_38284000_38285000;ENHA_22_38285000_38286000;ENHA_22_38286000_38287000;ENHA_22_38406000_38407000;ENHA_22_38407000_38408000;ENHA_22_38408000_38409000;ENHA_22_38409000_38410000;ENHA_22_38416000_38417000;ENHA_22_38417000_38418000;ENHA_22_38418000_38419000	0	0	0	3	11	7	+	=	=	14	0.00099882	FALSE	79.1586	1	0	213	5	0.0234742	19	213	81	0.380282	NA	1.57778
ICK	6_52926101_52927100	ENHA_6_52591000_52592000;ENHA_6_52651000_52652000;ENHA_6_52652000_52653000;ENHA_6_52653000_52654000;ENHA_6_52654000_52655000;ENHA_6_52655000_52656000;ENHA_6_52656000_52657000;ENHA_6_52742000_52743000;ENHA_6_52748000_52749000;ENHA_6_52749000_52750000;ENHA_6_52878000_52879000	0	1	0	5	11	7	+	=	=	42	1.09e-22	FALSE	8.22321	0	1	213	5	0.0234742	13	213	81	0.380282	NA	1.05185
HOMEZ	14_23754810_23755809	ENHA_14_23600000_23601000;ENHA_14_23596000_23597000;ENHA_14_23597000_23598000;ENHA_14_23598000_23599000;ENHA_14_23599000_23600000;ENHA_14_23601000_23602000;ENHA_14_23602000_23603000;ENHA_14_23603000_23604000;ENHA_14_23604000_23605000;ENHA_14_23605000_23606000	0	1	0	2	10	7	+	=	=	21	0.00149934	FALSE	2.7034	0	0	213	3	0.0140845	20	213	81	0.380282	NA	0.876543
GRB7	17_37893653_37894652	ENHA_17_37775000_37776000;ENHA_17_37779000_37780000;ENHA_17_37809000_37810000;ENHA_17_37862000_37863000;ENHA_17_37863000_37864000	0	1	0	3	5	7	+	=	=	212	3.44e-07	FALSE	2.92485	0	1	216	5	0.0231481	16	216	82	0.37963	NA	0.526829
ZFP41	8_144328597_144329596	ENHA_8_144137000_144138000;ENHA_8_144138000_144139000;ENHA_8_144198000_144199000;ENHA_8_144199000_144200000;ENHA_8_144200000_144201000	0	0	0	2	5	7	+	=	=	19	0.00010786	FALSE	4.92523	0	0	274	6	0.0218978	16	274	104	0.379562	NA	1.31731
KDELR2	7_6523350_6524349	ENHA_7_6036000_6037000;ENHA_7_6042000_6043000;ENHA_7_6051000_6052000;ENHA_7_6052000_6053000;ENHA_7_6053000_6054000;ENHA_7_6054000_6055000;ENHA_7_6055000_6056000;ENHA_7_6056000_6057000;ENHA_7_6057000_6058000;ENHA_7_6061000_6062000;ENHA_7_6497000_6498000;ENHA_7_6498000_6499000;ENHA_7_6499000_6500000	0	0	0	3	13	7	+	=	=	154	8.06e-13	FALSE	50.9485	1	0	195	4	0.0205128	13	195	74	0.379487	NA	1.31757
ANAPC7	12_110841036_110842035	ENHA_12_110402000_110403000;ENHA_12_110403000_110404000;ENHA_12_110408000_110409000;ENHA_12_110478000_110479000;ENHA_12_110487000_110488000;ENHA_12_110481000_110482000;ENHA_12_110482000_110483000;ENHA_12_110486000_110487000;ENHA_12_110488000_110489000;ENHA_12_110709000_110710000	0	0	0	4	10	7	+	=	=	97	3.54e-11	FALSE	21.094	0	0	253	8	0.0316206	18	253	96	0.379447	NA	0.988281
PFDN4	20_52824001_52825000	ENHA_20_52704000_52705000;ENHA_20_52705000_52706000;ENHA_20_52706000_52707000;ENHA_20_52707000_52708000;ENHA_20_52708000_52709000;ENHA_20_52715000_52716000;ENHA_20_52766000_52767000	0	1	0	3	7	7	+	=	=	64	3.44e-11	FALSE	9.00244	0	1	182	5	0.0274725	13	182	69	0.379121	NA	0.527536
SNORD14B	11_17096916_17097915	ENHA_11_16825000_16826000;ENHA_11_16826000_16827000;ENHA_11_16833000_16834000;ENHA_11_16834000_16835000;ENHA_11_16835000_16836000;ENHA_11_16836000_16837000;ENHA_11_16843000_16844000;ENHA_11_16914000_16915000;ENHA_11_16915000_16916000;ENHA_11_16916000_16917000;ENHA_11_16921000_16922000;ENHA_11_16941000_16942000;ENHA_11_16949000_16950000;ENHA_11_16958000_16959000;ENHA_11_16962000_16963000;ENHA_11_1…	0	0	0	11	22	7	+	=	=	80	6.27e-25	FALSE	NA	0	NA	182	5	0.0274725	15	182	69	0.379121	NA	1.58261
MAP2K3	17_21187467_21188466	ENHA_17_20998000_20999000;ENHA_17_21003000_21004000;ENHA_17_21004000_21005000;ENHA_17_21010000_21011000;ENHA_17_21011000_21012000	0	1	0	1	5	7	+	=	=	19	0.000951166	FALSE	39.5448	0	0	248	7	0.0282258	19	248	94	0.379032	NA	0.3769
UBE2C	20_44440714_44441713	ENHA_20_43966000_43967000;ENHA_20_43967000_43968000;ENHA_20_43968000_43969000;ENHA_20_43969000_43970000;ENHA_20_43970000_43971000;ENHA_20_43971000_43972000;ENHA_20_43972000_43973000;ENHA_20_43973000_43974000;ENHA_20_43974000_43975000;ENHA_20_43975000_43976000;ENHA_20_43976000_43977000	0	0	0	1	11	7	+	=	=	13	0.00136664	FALSE	41.812	1	1	248	7	0.0282258	16	248	94	0.379032	NA	0.753799
SAFB	19_5622545_5623544	ENHA_19_4914000_4915000;ENHA_19_4915000_4916000;ENHA_19_4916000_4917000;ENHA_19_4917000_4918000;ENHA_19_4992000_4993000	0	0	0	2	5	7	+	=	=	713	9.76e-13	FALSE	45.4213	0	1	190	6	0.0315789	14	190	72	0.378947	NA	0.87963
MIR4516	16_2182619_2183618	ENHA_16_2089000_2090000;ENHA_16_2101000_2102000;ENHA_16_2102000_2103000;ENHA_16_2103000_2104000;ENHA_16_2104000_2105000;ENHA_16_2105000_2106000;ENHA_16_2106000_2107000;ENHA_16_2107000_2108000;ENHA_16_2108000_2109000;ENHA_16_2109000_2110000;ENHA_16_2110000_2111000;ENHA_16_2114000_2115000;ENHA_16_2115000_2116000	0	1	0	2	13	7	+	=	=	31	1.05e-05	FALSE	NA	0	NA	285	7	0.0245614	22	285	108	0.378947	NA	0.376984
PAWR	12_80084291_80085290	ENHA_12_79927000_79928000;ENHA_12_79928000_79929000;ENHA_12_79929000_79930000;ENHA_12_79930000_79931000;ENHA_12_79934000_79935000;ENHA_12_79955000_79956000;ENHA_12_79961000_79962000;ENHA_12_79962000_79963000;ENHA_12_80053000_80054000;ENHA_12_80054000_80055000;ENHA_12_80055000_80056000;ENHA_12_80056000_80057000	0	1	0	6	12	7	+	=	=	86	1.72e-39	FALSE	12.4652	0	1	227	6	0.0264317	21	227	86	0.378855	NA	0.879845
ADAMTS6	5_64777248_64778247	ENHA_5_63915000_63916000;ENHA_5_63916000_63917000;ENHA_5_63917000_63918000;ENHA_5_63918000_63919000;ENHA_5_63919000_63920000;ENHA_5_63920000_63921000;ENHA_5_64108000_64109000;ENHA_5_64115000_64116000;ENHA_5_64116000_64117000;ENHA_5_64117000_64118000;ENHA_5_64205000_64206000;ENHA_5_64206000_64207000;ENHA_5_64207000_64208000;ENHA_5_64208000_64209000;ENHA_5_64212000_64213000;ENHA_5_64213000_64214000…	0	1	0	8	18	7	+	=	=	80	5.67e-92	FALSE	0.0533885	0	1	235	8	0.0340426	17	235	89	0.378723	NA	0.990169
RPS13	11_17098721_17099720	ENHA_11_16827000_16828000;ENHA_11_16834000_16835000;ENHA_11_16835000_16836000;ENHA_11_16836000_16837000;ENHA_11_16843000_16844000;ENHA_11_16914000_16915000;ENHA_11_16915000_16916000;ENHA_11_16916000_16917000;ENHA_11_16921000_16922000;ENHA_11_16941000_16942000;ENHA_11_16949000_16950000;ENHA_11_16957000_16958000;ENHA_11_16958000_16959000;ENHA_11_16968000_16969000;ENHA_11_16978000_16979000;ENHA_11_1…	0	0	0	12	17	7	+	=	=	80	6.27e-25	FALSE	846.862	0	1	214	6	0.0280374	15	214	81	0.378505	NA	1.32099
GPAA1	8_145137023_145138022	ENHA_8_145027000_145028000;ENHA_8_145028000_145029000;ENHA_8_145029000_145030000;ENHA_8_145030000_145031000;ENHA_8_145031000_145032000;ENHA_8_145078000_145079000	0	0	0	2	6	7	+	=	=	99	2.21e-08	FALSE	69.023	0	0	230	7	0.0304348	24	230	87	0.378261	NA	1.133
BLZF1	1_169336616_169337615	ENHA_1_168568000_168569000;ENHA_1_168569000_168570000;ENHA_1_168570000_168571000;ENHA_1_168571000_168572000;ENHA_1_168572000_168573000;ENHA_1_168573000_168574000;ENHA_1_168579000_168580000;ENHA_1_168656000_168657000;ENHA_1_168662000_168663000;ENHA_1_168663000_168664000;ENHA_1_168664000_168665000;ENHA_1_168665000_168666000;ENHA_1_168707000_168708000;ENHA_1_168708000_168709000	0	1	0	4	14	7	+	=	=	27	2.41e-06	FALSE	9.18479	0	0	238	4	0.0168067	23	238	90	0.378151	NA	1.32222
LGI4	19_35625679_35626678	ENHA_19_35554000_35555000;ENHA_19_35555000_35556000;ENHA_19_35559000_35560000	0	1	0	1	3	7	+	=	=	26	0.007765	FALSE	0.159868	1	0	246	3	0.0121951	25	246	93	0.378049	NA	0.88172
SLC39A6	18_33708858_33709857	ENHA_18_33677000_33678000;ENHA_18_33678000_33679000;ENHA_18_33679000_33680000;ENHA_18_33693000_33694000;ENHA_18_33694000_33695000;ENHA_18_33695000_33696000;ENHA_18_33696000_33697000;ENHA_18_33700000_33701000;ENHA_18_33701000_33702000	0	0	0	3	9	7	+	=	=	172	4.57e-16	FALSE	50.3362	1	0	299	9	0.0301003	24	299	113	0.377926	NA	1.17601
SKA3	13_21750242_21751241	ENHA_13_21588000_21589000;ENHA_13_21589000_21590000;ENHA_13_21590000_21591000;ENHA_13_21591000_21592000;ENHA_13_21592000_21593000	0	0	0	1	5	7	+	=	=	30	0.000337312	FALSE	2.50572	0	1	172	4	0.0232558	16	172	65	0.377907	NA	0
ASH1L-AS1	1_155531271_155532270	ENHA_1_155343000_155344000;ENHA_1_155344000_155345000;ENHA_1_155345000_155346000;ENHA_1_155346000_155347000;ENHA_1_155359000_155360000;ENHA_1_155364000_155365000;ENHA_1_155365000_155366000;ENHA_1_155366000_155367000;ENHA_1_155452000_155453000;ENHA_1_155474000_155475000;ENHA_1_155475000_155476000;ENHA_1_155493000_155494000;ENHA_1_155494000_155495000	0	0	0	9	13	7	+	=	=	67	1.17e-16	FALSE	NA	0	NA	217	5	0.0230415	21	217	82	0.37788	NA	0.529268
LINC01089	12_122240891_122241890	ENHA_12_121903000_121904000;ENHA_12_121907000_121908000;ENHA_12_121908000_121909000;ENHA_12_121916000_121917000;ENHA_12_122126000_122127000;ENHA_12_122136000_122137000	0	1	0	2	6	7	+	=	=	91	2.25e-12	FALSE	NA	1	NA	233	4	0.0171674	18	233	88	0.377682	NA	0.661932
FAM220A	7_6388091_6389090	ENHA_7_6036000_6037000;ENHA_7_6053000_6054000;ENHA_7_6054000_6055000;ENHA_7_6055000_6056000;ENHA_7_6056000_6057000	0	1	0	2	5	7	+	=	=	18	1.73e-06	FALSE	6.29727	0	0	228	7	0.0307018	17	228	86	0.377193	NA	0.757475
ZPBP2	17_38023954_38024953	ENHA_17_37859000_37860000;ENHA_17_37860000_37861000;ENHA_17_37861000_37862000;ENHA_17_37862000_37863000;ENHA_17_37863000_37864000;ENHA_17_37911000_37912000;ENHA_17_37912000_37913000;ENHA_17_37916000_37917000;ENHA_17_37917000_37918000	0	1	0	2	9	7	+	=	=	37	8.1e-09	FALSE	0	0	NA	244	8	0.0327869	22	244	92	0.377049	NA	0.663043
UNC119	17_26879182_26880181	ENHA_17_26823000_26824000;ENHA_17_26824000_26825000;ENHA_17_26825000_26826000;ENHA_17_26826000_26827000	0	1	0	1	4	7	+	=	=	24	0.000307143	FALSE	13.7972	0	0	162	3	0.0185185	12	162	61	0.376543	NA	0
NCOR2	12_125051511_125052510	ENHA_12_124844000_124845000;ENHA_12_124845000_124846000;ENHA_12_124873000_124874000;ENHA_12_124874000_124875000;ENHA_12_124875000_124876000;ENHA_12_125004000_125005000;ENHA_12_125005000_125006000	0	1	0	3	7	7	+	=	=	67	3.55e-15	FALSE	67.2301	0	0	255	6	0.0235294	19	255	96	0.376471	NA	0.442708
PSMC5	17_61904269_61905268	ENHA_17_61507000_61508000;ENHA_17_61508000_61509000;ENHA_17_61509000_61510000;ENHA_17_61510000_61511000;ENHA_17_61511000_61512000;ENHA_17_61512000_61513000;ENHA_17_61513000_61514000	0	1	0	1	7	7	+	=	=	22	6.86e-06	FALSE	110.017	0	0	218	5	0.0229358	13	218	82	0.376147	NA	1.06341
ZBTB2	6_151712336_151713335	ENHA_6_151326000_151327000;ENHA_6_151330000_151331000;ENHA_6_151331000_151332000;ENHA_6_151336000_151337000;ENHA_6_151347000_151348000;ENHA_6_151348000_151349000;ENHA_6_151349000_151350000	0	0	0	2	7	7	+	=	=	186	8.72e-10	FALSE	1.56096	0	1	290	8	0.0275862	18	290	109	0.375862	NA	0.997706
PRAC1	17_46799383_46800382	ENHA_17_46097000_46098000;ENHA_17_46104000_46105000;ENHA_17_46105000_46106000;ENHA_17_46106000_46107000;ENHA_17_46158000_46159000;ENHA_17_46165000_46166000;ENHA_17_46166000_46167000;ENHA_17_46750000_46751000;ENHA_17_46751000_46752000;ENHA_17_46752000_46753000;ENHA_17_46753000_46754000;ENHA_17_46754000_46755000;ENHA_17_46755000_46756000;ENHA_17_46756000_46757000	0	1	0	4	14	7	+	=	=	380	2.59e-108	FALSE	895.622	1	1	181	3	0.0165746	15	181	68	0.375691	NA	0.887255
VPS13A	9_79791860_79792859	ENHA_9_79410000_79411000;ENHA_9_79411000_79412000;ENHA_9_79412000_79413000;ENHA_9_79413000_79414000;ENHA_9_79414000_79415000;ENHA_9_79415000_79416000	0	1	0	1	6	7	+	=	=	22	6.08e-07	FALSE	7.45069	0	0	205	5	0.0243902	14	205	77	0.37561	NA	1.06494
COG1	17_71188672_71189671	ENHA_17_70574000_70575000;ENHA_17_70575000_70576000;ENHA_17_70576000_70577000;ENHA_17_70577000_70578000;ENHA_17_70680000_70681000;ENHA_17_70681000_70682000;ENHA_17_70682000_70683000;ENHA_17_70683000_70684000;ENHA_17_70684000_70685000	0	0	0	2	9	7	+	=	=	18	7.72e-10	FALSE	11.9918	0	1	213	6	0.028169	17	213	80	0.375587	NA	0.8875
MSX1	4_4860891_4861890	ENHA_4_4509000_4510000;ENHA_4_4510000_4511000;ENHA_4_4511000_4512000;ENHA_4_4512000_4513000;ENHA_4_4513000_4514000;ENHA_4_4514000_4515000;ENHA_4_4515000_4516000;ENHA_4_4646000_4647000;ENHA_4_4647000_4648000	0	1	0	2	9	7	+	=	=	17	9.92e-05	FALSE	3.66827	0	1	213	4	0.0187793	19	213	80	0.375587	NA	0.665625
NME7	1_169336702_169337701	ENHA_1_168568000_168569000;ENHA_1_168569000_168570000;ENHA_1_168570000_168571000;ENHA_1_168571000_168572000;ENHA_1_168572000_168573000;ENHA_1_168573000_168574000;ENHA_1_168579000_168580000;ENHA_1_168656000_168657000;ENHA_1_168662000_168663000;ENHA_1_168663000_168664000;ENHA_1_168664000_168665000;ENHA_1_168665000_168666000;ENHA_1_168707000_168708000;ENHA_1_168708000_168709000	0	1	0	4	14	7	+	=	=	27	2.41e-06	FALSE	14.3181	0	1	269	4	0.0148699	25	269	101	0.375465	NA	1.33168
ZNF713	7_55954469_55955468	ENHA_7_55836000_55837000;ENHA_7_55837000_55838000;ENHA_7_55838000_55839000;ENHA_7_55839000_55840000;ENHA_7_55840000_55841000;ENHA_7_55841000_55842000;ENHA_7_55842000_55843000;ENHA_7_55843000_55844000;ENHA_7_55844000_55845000;ENHA_7_55845000_55846000	0	0	0	1	10	7	+	=	=	14	0.00199051	FALSE	0.232687	0	0	285	8	0.0280702	26	285	107	0.375439	NA	0.665888
SCLY	2_238969064_238970063	ENHA_2_238806000_238807000;ENHA_2_238807000_238808000;ENHA_2_238808000_238809000;ENHA_2_238809000_238810000;ENHA_2_238813000_238814000	0	0	0	1	5	7	+	=	=	19	0.000792884	FALSE	8.60102	0	0	264	8	0.030303	22	264	99	0.375	NA	1.33333
ASXL2	2_26100813_26101812	ENHA_2_25841000_25842000;ENHA_2_25842000_25843000;ENHA_2_25887000_25888000;ENHA_2_25888000_25889000;ENHA_2_25894000_25895000;ENHA_2_25895000_25896000;ENHA_2_25896000_25897000	0	0	0	2	7	7	+	=	=	16	0.000961595	FALSE	2.46566	0	1	184	4	0.0217391	14	184	69	0.375	NA	1.33333
PROSC	8_37619600_37620599	ENHA_8_36727000_36728000;ENHA_8_36728000_36729000;ENHA_8_36964000_36965000;ENHA_8_36965000_36966000;ENHA_8_36969000_36970000;ENHA_8_36970000_36971000;ENHA_8_36971000_36972000;ENHA_8_37160000_37161000;ENHA_8_37161000_37162000;ENHA_8_37218000_37219000	0	0	0	5	10	7	+	=	=	25	2.26e-11	FALSE	20.9901	0	1	192	4	0.0208333	15	192	72	0.375	NA	0.666667
THAP4	2_242576226_242577225	ENHA_2_242033000_242034000;ENHA_2_242034000_242035000;ENHA_2_242035000_242036000;ENHA_2_242036000_242037000;ENHA_2_242066000_242067000;ENHA_2_242067000_242068000	0	0	0	2	6	7	+	=	=	13	0.00138532	FALSE	34.7073	0	0	248	5	0.0201613	20	248	93	0.375	NA	0.533333
TMEM14B	6_10747491_10748490	ENHA_6_10470000_10471000;ENHA_6_10471000_10472000;ENHA_6_10472000_10473000;ENHA_6_10473000_10474000;ENHA_6_10479000_10480000;ENHA_6_10480000_10481000;ENHA_6_10481000_10482000;ENHA_6_10511000_10512000;ENHA_6_10512000_10513000	0	0	0	2	9	7	+	=	=	43	2.55e-21	FALSE	70.7138	0	0	216	4	0.0185185	15	216	81	0.375	NA	0
ATF7	12_54019700_54020699	ENHA_12_53933000_53934000;ENHA_12_53951000_53952000;ENHA_12_53952000_53953000;ENHA_12_53953000_53954000;ENHA_12_53954000_53955000;ENHA_12_53955000_53956000;ENHA_12_53956000_53957000;ENHA_12_53957000_53958000;ENHA_12_53983000_53984000;ENHA_12_53984000_53985000;ENHA_12_53985000_53986000	0	0	0	4	11	7	+	=	=	135	5.07e-14	FALSE	13.7458	0	0	192	3	0.015625	14	192	72	0.375	NA	0.888889
YDJC	22_21983841_21984840	ENHA_22_21923000_21924000;ENHA_22_21924000_21925000;ENHA_22_21925000_21926000;ENHA_22_21935000_21936000;ENHA_22_21936000_21937000	0	0	0	3	5	7	+	=	=	127	1.4e-13	FALSE	14.3598	0	0	243	8	0.0329218	21	243	91	0.374486	NA	1.00137
MBTPS1	16_84150049_84151048	ENHA_16_84131000_84132000;ENHA_16_84132000_84133000;ENHA_16_84133000_84134000;ENHA_16_84134000_84135000;ENHA_16_84140000_84141000;ENHA_16_84141000_84142000	0	0	0	1	6	7	+	=	=	84	0.00204305	FALSE	18.5813	0	0	211	7	0.0331754	18	211	79	0.374408	NA	0.76311
P3H4	17_39967952_39968951	ENHA_17_39929000_39930000;ENHA_17_39930000_39931000;ENHA_17_39931000_39932000;ENHA_17_39932000_39933000;ENHA_17_39933000_39934000;ENHA_17_39934000_39935000;ENHA_17_39935000_39936000	0	1	0	1	7	7	+	=	=	72	0.00687224	FALSE	NA	0	NA	211	6	0.028436	16	211	79	0.374408	NA	1.33544
PSMD9	12_122326136_122327135	ENHA_12_122125000_122126000;ENHA_12_122126000_122127000;ENHA_12_122251000_122252000;ENHA_12_122278000_122279000;ENHA_12_122279000_122280000;ENHA_12_122280000_122281000	0	1	0	4	6	7	+	=	=	110	1.18e-11	FALSE	61.5508	0	0	171	5	0.0292398	16	171	64	0.374269	NA	1.06875
ACBD3	1_226373924_226374923	ENHA_1_226311000_226312000;ENHA_1_226319000_226320000;ENHA_1_226320000_226321000;ENHA_1_226321000_226322000;ENHA_1_226322000_226323000	0	1	0	3	5	7	+	=	=	85	2.36e-09	FALSE	15.8196	0	0	171	4	0.0233918	11	171	64	0.374269	NA	0
ACER2	9_19408424_19409423	ENHA_9_19204000_19205000;ENHA_9_19209000_19210000;ENHA_9_19210000_19211000;ENHA_9_19211000_19212000;ENHA_9_19212000_19213000;ENHA_9_19213000_19214000;ENHA_9_19214000_19215000;ENHA_9_19215000_19216000;ENHA_9_19216000_19217000	0	0	0	1	9	7	+	=	=	90	0.00306753	FALSE	3.23666	0	1	270	7	0.0259259	15	270	101	0.374074	NA	0.381895
LOC100506679	22_43434090_43435089	ENHA_22_43200000_43201000;ENHA_22_43201000_43202000;ENHA_22_43202000_43203000;ENHA_22_43240000_43241000;ENHA_22_43241000_43242000;ENHA_22_43242000_43243000;ENHA_22_43259000_43260000;ENHA_22_43265000_43266000;ENHA_22_43319000_43320000;ENHA_22_43320000_43321000;ENHA_22_43321000_43322000;ENHA_22_43322000_43323000;ENHA_22_43323000_43324000;ENHA_22_43331000_43332000	0	1	0	4	14	7	+	=	=	33	4.99e-05	FALSE	NA	0	NA	262	3	0.0114504	21	262	98	0.374046	NA	0.891156
TUBGCP3	13_113242000_113242999	ENHA_13_113150000_113151000;ENHA_13_113151000_113152000;ENHA_13_113152000_113153000;ENHA_13_113153000_113154000;ENHA_13_113154000_113155000;ENHA_13_113155000_113156000;ENHA_13_113156000_113157000;ENHA_13_113157000_113158000;ENHA_13_113158000_113159000;ENHA_13_113159000_113160000	0	1	0	1	10	7	+	=	=	15	0.00547036	FALSE	6.18717	0	1	238	5	0.0210084	16	238	89	0.37395	NA	0.534831
RNASET2	6_167369578_167370577	ENHA_6_167301000_167302000;ENHA_6_167306000_167307000;ENHA_6_167307000_167308000;ENHA_6_167308000_167309000;ENHA_6_167309000_167310000;ENHA_6_167310000_167311000;ENHA_6_167311000_167312000;ENHA_6_167312000_167313000	0	0	0	1	8	7	+	=	=	13	0.00190401	FALSE	29.3175	0	1	230	4	0.0173913	18	230	86	0.373913	NA	0
USP3	15_63796209_63797208	ENHA_15_63658000_63659000;ENHA_15_63659000_63660000;ENHA_15_63664000_63665000;ENHA_15_63696000_63697000;ENHA_15_63701000_63702000;ENHA_15_63767000_63768000	0	1	0	3	6	7	+	=	=	196	8.07e-21	FALSE	12.6044	0	0	190	5	0.0263158	17	190	71	0.373684	NA	1.07042
CPSF1	8_145634234_145635233	ENHA_8_145028000_145029000;ENHA_8_145029000_145030000;ENHA_8_145030000_145031000;ENHA_8_145031000_145032000;ENHA_8_145078000_145079000	0	0	0	2	5	7	+	=	=	16	1.36e-05	FALSE	23.4847	0	0	281	7	0.024911	25	281	105	0.373665	NA	1.14694
TMED2	12_124068577_124069576	ENHA_12_123357000_123358000;ENHA_12_123358000_123359000;ENHA_12_123654000_123655000;ENHA_12_123655000_123656000;ENHA_12_123656000_123657000;ENHA_12_123657000_123658000;ENHA_12_123658000_123659000;ENHA_12_123659000_123660000;ENHA_12_123736000_123737000;ENHA_12_123737000_123738000;ENHA_12_123738000_123739000;ENHA_12_123820000_123821000	0	1	0	4	12	7	+	=	=	35	1.66e-17	FALSE	284.156	1	0	265	7	0.0264151	21	265	99	0.373585	NA	0.764791
ATP6V0E1	5_172410262_172411261	ENHA_5_172152000_172153000;ENHA_5_172153000_172154000;ENHA_5_172154000_172155000;ENHA_5_172155000_172156000;ENHA_5_172156000_172157000;ENHA_5_172157000_172158000;ENHA_5_172158000_172159000;ENHA_5_172159000_172160000;ENHA_5_172160000_172161000;ENHA_5_172165000_172166000	0	1	0	1	10	7	+	=	=	51	1.63e-10	FALSE	79.2333	0	0	265	6	0.0226415	19	265	99	0.373585	NA	0.892256
BRD4	19_15442855_15443854	ENHA_19_15379000_15380000;ENHA_19_15380000_15381000;ENHA_19_15381000_15382000;ENHA_19_15382000_15383000;ENHA_19_15393000_15394000	0	0	0	2	5	7	+	=	=	126	1.8e-16	FALSE	27.8774	0	0	241	7	0.0290456	20	241	90	0.373444	NA	0.765079
BCL7C	16_30905124_30906123	ENHA_16_30788000_30789000;ENHA_16_30835000_30836000;ENHA_16_30836000_30837000;ENHA_16_30867000_30868000	0	1	0	3	4	7	+	=	=	73	1.49e-19	FALSE	22.2299	0	0	209	5	0.0239234	15	209	78	0.373206	NA	0.535897
FDX1	11_110300160_110301159	ENHA_11_110074000_110075000;ENHA_11_110075000_110076000;ENHA_11_110076000_110077000;ENHA_11_110077000_110078000;ENHA_11_110078000_110079000;ENHA_11_110079000_110080000;ENHA_11_110080000_110081000	0	1	0	1	7	7	+	=	=	14	0.000222388	FALSE	10.2675	0	1	244	3	0.0122951	17	244	91	0.372951	NA	1.78755
MIA3	1_222790943_222791942	ENHA_1_222638000_222639000;ENHA_1_222639000_222640000;ENHA_1_222640000_222641000;ENHA_1_222641000_222642000;ENHA_1_222774000_222775000;ENHA_1_222775000_222776000	0	0	0	2	6	7	+	=	=	224	3.1e-15	FALSE	59.7276	0	1	236	6	0.0254237	22	236	88	0.372881	NA	0.893939
IDUA	4_980284_981283	ENHA_4_786000_787000;ENHA_4_791000_792000;ENHA_4_792000_793000;ENHA_4_793000_794000;ENHA_4_794000_795000;ENHA_4_795000_796000;ENHA_4_796000_797000	0	0	0	1	7	7	+	=	=	123	3.88e-08	FALSE	13.6198	0	1	177	3	0.0169492	16	177	66	0.372881	NA	0
C1RL	12_7261375_7262374	ENHA_12_7098000_7099000;ENHA_12_7185000_7186000;ENHA_12_7186000_7187000;ENHA_12_7187000_7188000;ENHA_12_7188000_7189000	0	0	0	2	5	7	+	=	=	42	8.12e-11	FALSE	15.7912	0	0	228	6	0.0263158	19	228	85	0.372807	NA	0.894118
FBXW11	5_171433378_171434377	ENHA_5_170837000_170838000;ENHA_5_170838000_170839000;ENHA_5_170839000_170840000;ENHA_5_170840000_170841000;ENHA_5_170841000_170842000;ENHA_5_170842000_170843000;ENHA_5_170843000_170844000;ENHA_5_170844000_170845000;ENHA_5_170845000_170846000;ENHA_5_170846000_170847000;ENHA_5_171340000_171341000;ENHA_5_171341000_171342000;ENHA_5_171347000_171348000;ENHA_5_171364000_171365000;ENHA_5_171368000_1713…	0	1	0	9	19	7	+	=	=	71	5.55e-29	FALSE	16.4278	0	0	212	6	0.0283019	17	212	79	0.372642	NA	0.447257
HPD	12_122326018_122327017	ENHA_12_122125000_122126000;ENHA_12_122126000_122127000;ENHA_12_122251000_122252000;ENHA_12_122278000_122279000;ENHA_12_122279000_122280000;ENHA_12_122280000_122281000	0	1	0	4	6	7	+	=	=	110	1.18e-11	FALSE	0	1	1	212	3	0.0141509	18	212	79	0.372642	NA	0.894515
CRB3	19_6463287_6464286	ENHA_19_6234000_6235000;ENHA_19_6235000_6236000;ENHA_19_6236000_6237000;ENHA_19_6237000_6238000;ENHA_19_6238000_6239000	0	1	0	1	5	7	+	=	=	22	0.008856	FALSE	31.073	1	0	204	5	0.0245098	16	204	76	0.372549	NA	1.07368
RNF8	6_37321247_37322246	ENHA_6_37307000_37308000;ENHA_6_37308000_37309000;ENHA_6_37309000_37310000;ENHA_6_37310000_37311000;ENHA_6_37311000_37312000;ENHA_6_37312000_37313000;ENHA_6_37313000_37314000;ENHA_6_37314000_37315000	0	0	0	1	8	7	+	=	=	33	0.000938888	FALSE	13.0871	0	0	204	3	0.0147059	16	204	76	0.372549	NA	0.894737
TOB2	22_41842528_41843527	ENHA_22_41412000_41413000;ENHA_22_41413000_41414000;ENHA_22_41414000_41415000;ENHA_22_41418000_41419000;ENHA_22_41419000_41420000;ENHA_22_41420000_41421000;ENHA_22_41421000_41422000;ENHA_22_41685000_41686000;ENHA_22_41778000_41779000;ENHA_22_41815000_41816000	0	1	0	5	10	7	+	=	=	328	3.1e-23	FALSE	15.8654	0	0	239	6	0.0251046	17	239	89	0.372385	NA	0.447566
XRCC2	7_152372751_152373750	ENHA_7_152014000_152015000;ENHA_7_152035000_152036000;ENHA_7_152107000_152108000;ENHA_7_152108000_152109000;ENHA_7_152109000_152110000;ENHA_7_152110000_152111000;ENHA_7_152111000_152112000;ENHA_7_152112000_152113000;ENHA_7_152113000_152114000;ENHA_7_152114000_152115000	0	0	0	3	10	7	+	=	=	64	1.35e-06	FALSE	1.50558	0	1	188	6	0.0319149	17	188	70	0.37234	NA	0.895238
PSKH1	16_67926674_67927673	ENHA_16_67438000_67439000;ENHA_16_67439000_67440000;ENHA_16_67708000_67709000;ENHA_16_67713000_67714000;ENHA_16_67719000_67720000;ENHA_16_67720000_67721000;ENHA_16_67711000_67712000;ENHA_16_67712000_67713000;ENHA_16_67721000_67722000;ENHA_16_67722000_67723000	0	1	0	3	10	7	+	=	=	90	1.57e-06	FALSE	11.8093	0	0	266	5	0.018797	24	266	99	0.37218	NA	1.61212
AAK1	2_69870478_69871477	ENHA_2_69710000_69711000;ENHA_2_69711000_69712000;ENHA_2_69712000_69713000;ENHA_2_69788000_69789000;ENHA_2_69793000_69794000;ENHA_2_69794000_69795000;ENHA_2_69795000_69796000;ENHA_2_69796000_69797000;ENHA_2_69799000_69800000;ENHA_2_69800000_69801000	0	0	0	3	10	7	+	=	=	84	7e-10	FALSE	5.38616	0	0	215	4	0.0186047	21	215	80	0.372093	NA	2.01562
ANXA4	2_69870436_69871435	ENHA_2_69710000_69711000;ENHA_2_69711000_69712000;ENHA_2_69712000_69713000;ENHA_2_69788000_69789000;ENHA_2_69793000_69794000;ENHA_2_69794000_69795000;ENHA_2_69795000_69796000;ENHA_2_69796000_69797000;ENHA_2_69799000_69800000;ENHA_2_69800000_69801000	0	0	0	3	10	7	+	=	=	84	7e-10	FALSE	11.6384	0	1	215	4	0.0186047	21	215	80	0.372093	NA	2.01562
WDFY3-AS2	4_85887470_85888469	ENHA_4_85568000_85569000;ENHA_4_85569000_85570000;ENHA_4_85570000_85571000;ENHA_4_85574000_85575000;ENHA_4_85575000_85576000;ENHA_4_85581000_85582000;ENHA_4_85613000_85614000;ENHA_4_85614000_85615000;ENHA_4_85615000_85616000;ENHA_4_85616000_85617000;ENHA_4_85737000_85738000;ENHA_4_85738000_85739000;ENHA_4_85745000_85746000;ENHA_4_85814000_85815000;ENHA_4_85821000_85822000;ENHA_4_85837000_85838000…	0	0	0	5	18	7	+	=	=	21	1.47e-06	FALSE	NA	0	NA	156	3	0.0192308	13	156	58	0.371795	NA	0.896552
SPATA2L	16_89767622_89768621	ENHA_16_88823000_88824000;ENHA_16_88824000_88825000;ENHA_16_88825000_88826000;ENHA_16_88826000_88827000;ENHA_16_88827000_88828000;ENHA_16_88828000_88829000;ENHA_16_88829000_88830000	0	1	0	1	7	7	+	=	=	13	5.2e-05	FALSE	11.5023	0	0	269	3	0.0111524	21	269	100	0.371747	NA	0
DGKA	12_56324445_56325444	ENHA_12_56146000_56147000;ENHA_12_56153000_56154000;ENHA_12_56154000_56155000;ENHA_12_56304000_56305000;ENHA_12_56305000_56306000	0	1	0	2	5	7	+	=	=	178	3.01e-07	FALSE	2.0623	1	1	191	4	0.0209424	13	191	71	0.371728	NA	0.672535
FBXL12	19_9929280_9930279	ENHA_19_9903000_9904000;ENHA_19_9904000_9905000;ENHA_19_9905000_9906000;ENHA_19_9906000_9907000;ENHA_19_9907000_9908000;ENHA_19_9908000_9909000	0	0	0	1	6	7	+	=	=	70	0.00192938	FALSE	6.27821	0	0	183	5	0.0273224	13	183	68	0.371585	NA	1.07647
SSU72	1_1509763_1510762	ENHA_1_1501000_1502000;ENHA_1_1502000_1503000;ENHA_1_1503000_1504000;ENHA_1_1504000_1505000;ENHA_1_1505000_1506000;ENHA_1_1506000_1507000	0	0	0	1	6	7	+	=	=	510	7.16e-07	FALSE	102.13	0	0	218	6	0.0275229	20	218	81	0.37156	NA	1.34568
SLCO4A1	20_61273296_61274295	ENHA_20_61199000_61200000;ENHA_20_61200000_61201000;ENHA_20_61201000_61202000;ENHA_20_61211000_61212000	0	0	0	1	4	7	+	=	=	149	4.92e-06	FALSE	9.18847	1	0	237	3	0.0126582	15	237	88	0.371308	NA	0
RTN4RL1	17_1928140_1929139	ENHA_17_1809000_1810000;ENHA_17_1810000_1811000;ENHA_17_1811000_1812000;ENHA_17_1812000_1813000;ENHA_17_1813000_1814000;ENHA_17_1814000_1815000;ENHA_17_1815000_1816000;ENHA_17_1816000_1817000;ENHA_17_1817000_1818000;ENHA_17_1818000_1819000;ENHA_17_1901000_1902000;ENHA_17_1902000_1903000	0	1	0	3	12	7	+	=	=	233	5.34e-21	FALSE	3.3914	0	1	229	6	0.0262009	17	229	85	0.371179	NA	0.898039
ORC3	6_88299284_88300283	ENHA_6_88282000_88283000;ENHA_6_88283000_88284000;ENHA_6_88284000_88285000;ENHA_6_88285000_88286000;ENHA_6_88286000_88287000;ENHA_6_88287000_88288000;ENHA_6_88288000_88289000;ENHA_6_88289000_88290000;ENHA_6_88290000_88291000;ENHA_6_88291000_88292000	0	0	0	1	10	7	+	=	=	34	0.00431039	FALSE	5.14511	0	1	248	7	0.0282258	18	248	92	0.370968	NA	0.770186
RARS2	6_88299251_88300250	ENHA_6_88282000_88283000;ENHA_6_88283000_88284000;ENHA_6_88284000_88285000;ENHA_6_88285000_88286000;ENHA_6_88286000_88287000;ENHA_6_88287000_88288000;ENHA_6_88288000_88289000;ENHA_6_88289000_88290000;ENHA_6_88290000_88291000;ENHA_6_88291000_88292000	0	0	0	1	10	7	+	=	=	34	0.00431039	FALSE	6.60445	0	0	248	7	0.0282258	18	248	92	0.370968	NA	0.770186
ASH2L	8_37962510_37963509	ENHA_8_37641000_37642000;ENHA_8_37642000_37643000;ENHA_8_37643000_37644000;ENHA_8_37644000_37645000;ENHA_8_37645000_37646000;ENHA_8_37646000_37647000;ENHA_8_37647000_37648000	0	0	0	1	7	7	+	=	=	17	0.00176359	FALSE	20.3296	0	0	186	4	0.0215054	13	186	69	0.370968	NA	0.673913
MORC3	21_37691986_37692985	ENHA_21_37571000_37572000;ENHA_21_37617000_37618000;ENHA_21_37618000_37619000;ENHA_21_37619000_37620000;ENHA_21_37630000_37631000;ENHA_21_37671000_37672000;ENHA_21_37675000_37676000;ENHA_21_37676000_37677000	0	0	0	5	8	7	+	=	=	114	2.48e-07	FALSE	3.63113	0	1	213	6	0.028169	18	213	79	0.370892	NA	1.3481
LRBA	4_151936150_151937149	ENHA_4_151832000_151833000;ENHA_4_151833000_151834000;ENHA_4_151834000_151835000;ENHA_4_151835000_151836000;ENHA_4_151836000_151837000;ENHA_4_151837000_151838000;ENHA_4_151838000_151839000;ENHA_4_151896000_151897000;ENHA_4_151902000_151903000	0	0	0	2	9	7	+	=	=	59	6.38e-11	FALSE	34.2326	1	1	240	6	0.025	16	240	89	0.370833	NA	0.898876
ZZZ3	1_78148613_78149612	ENHA_1_77631000_77632000;ENHA_1_77638000_77639000;ENHA_1_77639000_77640000;ENHA_1_77640000_77641000;ENHA_1_77641000_77642000;ENHA_1_77642000_77643000;ENHA_1_77643000_77644000;ENHA_1_77644000_77645000	0	0	0	2	8	7	+	=	=	16	0.000137933	FALSE	9.92273	0	0	259	6	0.023166	17	259	96	0.370656	NA	1.34896
SETD1A	16_30968114_30969113	ENHA_16_30072000_30073000;ENHA_16_30076000_30077000;ENHA_16_30077000_30078000;ENHA_16_30081000_30082000;ENHA_16_30788000_30789000	0	1	0	2	5	7	+	=	=	34	3.89e-06	FALSE	7.66733	0	0	189	7	0.037037	14	189	70	0.37037	NA	0.771429
SZRD1	1_16693024_16694023	ENHA_1_16572000_16573000;ENHA_1_16573000_16574000;ENHA_1_16574000_16575000;ENHA_1_16575000_16576000;ENHA_1_16576000_16577000;ENHA_1_16586000_16587000;ENHA_1_16587000_16588000;ENHA_1_16588000_16589000;ENHA_1_16589000_16590000;ENHA_1_16590000_16591000;ENHA_1_16591000_16592000;ENHA_1_16592000_16593000;ENHA_1_16593000_16594000;ENHA_1_16594000_16595000;ENHA_1_16595000_16596000	0	1	0	2	15	7	+	=	=	30	1.7e-08	FALSE	31.6039	0	0	189	5	0.026455	14	189	70	0.37037	NA	0.54
RNF168	3_196230140_196231139	ENHA_3_195795000_195796000;ENHA_3_195800000_195801000;ENHA_3_195801000_195802000;ENHA_3_195977000_195978000;ENHA_3_195978000_195979000;ENHA_3_195979000_195980000;ENHA_3_195980000_195981000;ENHA_3_195981000_195982000;ENHA_3_195982000_195983000;ENHA_3_195983000_195984000;ENHA_3_195984000_195985000;ENHA_3_195985000_195986000;ENHA_3_195986000_195987000	0	0	0	3	13	7	+	=	=	26	4.59e-11	FALSE	3.9923	0	0	235	3	0.012766	17	235	87	0.370213	NA	0.900383
KIAA0368	9_114246526_114247525	ENHA_9_114206000_114207000;ENHA_9_114207000_114208000;ENHA_9_114208000_114209000;ENHA_9_114209000_114210000;ENHA_9_114215000_114216000;ENHA_9_114216000_114217000;ENHA_9_114226000_114227000;ENHA_9_114227000_114228000;ENHA_9_114228000_114229000;ENHA_9_114229000_114230000;ENHA_9_114230000_114231000;ENHA_9_114231000_114232000;ENHA_9_114233000_114234000	0	0	0	3	13	7	+	=	=	217	3.27e-06	FALSE	36.8058	0	0	208	6	0.0288462	13	208	77	0.370192	NA	0.900433
AJUBA	14_23451352_23452351	ENHA_14_23026000_23027000;ENHA_14_23027000_23028000;ENHA_14_23028000_23029000;ENHA_14_23029000_23030000;ENHA_14_23030000_23031000;ENHA_14_23031000_23032000	0	1	0	2	6	7	+	=	=	26	1.88e-14	FALSE	12.6794	1	1	181	2	0.0110497	15	181	67	0.370166	NA	0
HUWE1	X_53713175_53714174	ENHA_X_53681000_53682000;ENHA_X_53682000_53683000;ENHA_X_53683000_53684000;ENHA_X_53684000_53685000;ENHA_X_53685000_53686000;ENHA_X_53686000_53687000;ENHA_X_53691000_53692000	0	0	0	1	7	7	+	=	=	56	0.00405577	FALSE	23.1548	0	0	227	6	0.0264317	18	227	84	0.370044	NA	1.35119
DPH2	1_44435152_44436151	ENHA_1_44205000_44206000;ENHA_1_44206000_44207000;ENHA_1_44207000_44208000;ENHA_1_44211000_44212000	0	0	0	1	4	7	+	=	=	14	0.00218865	FALSE	9.04293	0	1	192	6	0.03125	17	192	71	0.369792	NA	1.35211
CEP57L1	6_109415855_109416854	ENHA_6_108897000_108898000;ENHA_6_108901000_108902000;ENHA_6_108902000_108903000;ENHA_6_108903000_108904000;ENHA_6_108904000_108905000;ENHA_6_108915000_108916000	0	0	0	2	6	7	+	=	=	43	3.3e-09	FALSE	7.04224	0	1	165	4	0.0242424	12	165	61	0.369697	NA	1.35246
MIR6845	8_144919489_144920488	ENHA_8_144846000_144847000;ENHA_8_144850000_144851000;ENHA_8_144854000_144855000;ENHA_8_144855000_144856000;ENHA_8_144856000_144857000;ENHA_8_144857000_144858000;ENHA_8_144858000_144859000	0	0	0	1	7	7	+	=	=	54	1.42e-12	FALSE	NA	0	NA	211	3	0.014218	20	211	78	0.369668	NA	0.901709
SMIM19	8_42395797_42396796	ENHA_8_42329000_42330000;ENHA_8_42333000_42334000;ENHA_8_42334000_42335000;ENHA_8_42335000_42336000	0	0	0	1	4	7	+	=	=	33	0.000460549	FALSE	24.9624	0	0	257	7	0.0272374	19	257	95	0.36965	NA	0.772932
SIX5	19_46271998_46272997	ENHA_19_46221000_46222000;ENHA_19_46222000_46223000;ENHA_19_46247000_46248000;ENHA_19_46248000_46249000	0	0	0	2	4	7	+	=	=	88	5.77e-13	FALSE	7.42908	0	1	276	7	0.0253623	23	276	102	0.369565	NA	0.386555
CENPT	16_67880862_67881861	ENHA_16_67708000_67709000;ENHA_16_67712000_67713000;ENHA_16_67713000_67714000;ENHA_16_67718000_67719000;ENHA_16_67719000_67720000	0	1	0	2	5	7	+	=	=	58	7.81e-16	FALSE	15.076	1	0	184	4	0.0217391	17	184	68	0.369565	NA	0
GID4	17_17942110_17943109	ENHA_17_17598000_17599000;ENHA_17_17729000_17730000;ENHA_17_17730000_17731000;ENHA_17_17779000_17780000;ENHA_17_17780000_17781000;ENHA_17_17781000_17782000;ENHA_17_17782000_17783000;ENHA_17_17783000_17784000;ENHA_17_17784000_17785000	0	1	0	3	9	7	+	=	=	47	5.89e-13	FALSE	3.28443	0	0	249	8	0.0321285	20	249	92	0.369478	NA	0.67663
SNRNP48	6_7589931_7590930	ENHA_6_7418000_7419000;ENHA_6_7419000_7420000;ENHA_6_7420000_7421000;ENHA_6_7421000_7422000;ENHA_6_7422000_7423000;ENHA_6_7423000_7424000;ENHA_6_7424000_7425000;ENHA_6_7425000_7426000;ENHA_6_7426000_7427000	0	0	0	1	9	7	+	=	=	15	0.000953798	FALSE	10.0369	0	1	203	7	0.0344828	15	203	75	0.369458	NA	0.773333
SREBF1	17_17739826_17740825	ENHA_17_17442000_17443000;ENHA_17_17443000_17444000;ENHA_17_17598000_17599000;ENHA_17_17622000_17623000;ENHA_17_17623000_17624000;ENHA_17_17624000_17625000;ENHA_17_17736000_17737000	0	0	0	4	7	7	+	=	=	426	1.28e-49	FALSE	100.477	0	1	203	5	0.0246305	17	203	75	0.369458	NA	0.541333
MRPS26	20_3026174_3027173	ENHA_20_3005000_3006000;ENHA_20_3006000_3007000;ENHA_20_3007000_3008000;ENHA_20_3008000_3009000	0	0	0	1	4	7	+	=	=	62	0.00416523	FALSE	66.6774	0	0	203	4	0.0197044	19	203	75	0.369458	NA	0.676667
C2orf68	2_85838680_85839679	ENHA_2_85568000_85569000;ENHA_2_85569000_85570000;ENHA_2_85570000_85571000;ENHA_2_85571000_85572000;ENHA_2_85572000_85573000;ENHA_2_85622000_85623000;ENHA_2_85623000_85624000;ENHA_2_85624000_85625000;ENHA_2_85625000_85626000;ENHA_2_85631000_85632000	0	1	0	2	10	7	+	=	=	36	9.84e-15	FALSE	6.70651	0	0	203	3	0.0147783	20	203	75	0.369458	NA	0.902222
PRAC2	17_46800029_46801028	ENHA_17_46098000_46099000;ENHA_17_46106000_46107000;ENHA_17_46158000_46159000;ENHA_17_46165000_46166000;ENHA_17_46750000_46751000;ENHA_17_46754000_46755000;ENHA_17_46755000_46756000;ENHA_17_46756000_46757000;ENHA_17_46757000_46758000	0	1	0	5	9	7	+	=	=	380	2.59e-108	FALSE	NA	1	NA	203	2	0.00985222	17	203	75	0.369458	NA	1.35333
VAV2	9_136856947_136857946	ENHA_9_136648000_136649000;ENHA_9_136653000_136654000;ENHA_9_136657000_136658000;ENHA_9_136703000_136704000;ENHA_9_136704000_136705000	0	1	0	3	5	7	+	=	=	18	8.91e-10	FALSE	9.41967	0	1	279	8	0.0286738	24	279	103	0.369176	NA	0.677184
ASRGL1	11_62104273_62105272	ENHA_11_61591000_61592000;ENHA_11_61596000_61597000;ENHA_11_61597000_61598000;ENHA_11_62093000_62094000;ENHA_11_62098000_62099000;ENHA_11_62099000_62100000;ENHA_11_62100000_62101000;ENHA_11_62101000_62102000	0	1	0	2	8	7	+	=	=	170	1.66e-07	FALSE	5.53349	0	1	233	7	0.0300429	16	233	86	0.369099	NA	1.16113
KLC2	11_66024264_66025263	ENHA_11_65848000_65849000;ENHA_11_65849000_65850000;ENHA_11_65850000_65851000;ENHA_11_65958000_65959000;ENHA_11_65991000_65992000;ENHA_11_65998000_65999000	0	1	0	3	6	7	+	=	=	63	1.29e-27	FALSE	18.0176	0	0	233	7	0.0300429	21	233	86	0.369099	NA	1.16113
SLK	10_105726442_105727441	ENHA_10_105650000_105651000;ENHA_10_105651000_105652000;ENHA_10_105652000_105653000;ENHA_10_105653000_105654000;ENHA_10_105654000_105655000;ENHA_10_105655000_105656000	0	0	0	1	6	7	+	=	=	43	7.28e-09	FALSE	5.21328	0	1	168	6	0.0357143	11	168	62	0.369048	NA	0.451613
MIR1538	16_69599272_69600271	ENHA_16_69431000_69432000;ENHA_16_69432000_69433000;ENHA_16_69516000_69517000;ENHA_16_69517000_69518000;ENHA_16_69518000_69519000;ENHA_16_69519000_69520000;ENHA_16_69520000_69521000	0	0	0	2	7	7	+	=	=	93	9.03e-49	FALSE	NA	0	NA	168	5	0.0297619	14	168	62	0.369048	NA	1.08387
MIR6741	1_226109343_226110342	ENHA_1_225599000_225600000;ENHA_1_225606000_225607000;ENHA_1_225611000_225612000;ENHA_1_225636000_225637000;ENHA_1_225643000_225644000;ENHA_1_225644000_225645000;ENHA_1_225645000_225646000;ENHA_1_225646000_225647000;ENHA_1_225647000_225648000;ENHA_1_225697000_225698000;ENHA_1_225721000_225722000;ENHA_1_226003000_226004000;ENHA_1_226004000_226005000;ENHA_1_226005000_226006000;ENHA_1_226006000_2260…	0	0	0	7	20	7	+	=	=	56	7.91e-10	FALSE	NA	0	NA	141	4	0.0283688	11	141	52	0.368794	NA	1.35577
APP	21_27542947_27543946	ENHA_21_27276000_27277000;ENHA_21_27281000_27282000;ENHA_21_27285000_27286000;ENHA_21_27286000_27287000;ENHA_21_27287000_27288000;ENHA_21_27288000_27289000;ENHA_21_27289000_27290000;ENHA_21_27290000_27291000;ENHA_21_27308000_27309000;ENHA_21_27309000_27310000;ENHA_21_27310000_27311000;ENHA_21_27311000_27312000;ENHA_21_27383000_27384000;ENHA_21_27397000_27398000	0	1	0	4	14	7	+	=	=	33	1.69e-11	FALSE	130.479	0	1	179	6	0.0335196	13	179	66	0.368715	NA	0.90404
DUSP13	10_76868471_76869470	ENHA_10_75643000_75644000;ENHA_10_75904000_75905000;ENHA_10_75911000_75912000;ENHA_10_75938000_75939000;ENHA_10_75989000_75990000;ENHA_10_76005000_76006000;ENHA_10_76010000_76011000;ENHA_10_76015000_76016000;ENHA_10_76020000_76021000;ENHA_10_76021000_76022000;ENHA_10_76022000_76023000;ENHA_10_76023000_76024000;ENHA_10_76024000_76025000;ENHA_10_76025000_76026000;ENHA_10_76026000_76027000;ENHA_10_7…	0	1	0	8	17	7	+	=	=	16	1.65e-08	FALSE	0	0	0	274	8	0.0291971	19	274	101	0.368613	NA	1.01733
SPG21	15_65281785_65282784	ENHA_15_65232000_65233000;ENHA_15_65237000_65238000;ENHA_15_65238000_65239000;ENHA_15_65239000_65240000;ENHA_15_65240000_65241000;ENHA_15_65241000_65242000	0	0	0	1	6	7	+	=	=	38	0.00258318	FALSE	39.1874	0	0	277	6	0.0216606	20	277	102	0.368231	NA	0.905229
RPL30	8_99057319_99058318	ENHA_8_98668000_98669000;ENHA_8_98669000_98670000;ENHA_8_98670000_98671000;ENHA_8_98671000_98672000;ENHA_8_98672000_98673000;ENHA_8_98709000_98710000;ENHA_8_98710000_98711000;ENHA_8_98711000_98712000;ENHA_8_98712000_98713000;ENHA_8_98719000_98720000;ENHA_8_98802000_98803000;ENHA_8_98809000_98810000;ENHA_8_98810000_98811000;ENHA_8_98811000_98812000;ENHA_8_98817000_98818000;ENHA_8_98818000_98819000	0	1	0	6	16	7	+	=	=	22	1.26e-07	FALSE	1705.21	0	0	258	8	0.0310078	22	258	95	0.368217	NA	1.01842
LOC730668	22_46401995_46402994	ENHA_22_45992000_45993000;ENHA_22_45993000_45994000;ENHA_22_45994000_45995000;ENHA_22_45995000_45996000;ENHA_22_45996000_45997000;ENHA_22_45997000_45998000;ENHA_22_45998000_45999000	0	0	0	1	7	7	+	=	=	361	0.000167117	FALSE	NA	0	NA	239	6	0.0251046	15	239	88	0.368201	NA	0.452652
ZMIZ2	7_44787664_44788663	ENHA_7_44659000_44660000;ENHA_7_44660000_44661000;ENHA_7_44661000_44662000;ENHA_7_44662000_44663000;ENHA_7_44667000_44668000;ENHA_7_44673000_44674000;ENHA_7_44674000_44675000;ENHA_7_44675000_44676000	0	0	0	3	8	7	+	=	=	124	2e-10	FALSE	19.9375	0	0	201	5	0.0248756	16	201	74	0.368159	NA	0.543243
ZNF41	X_47342169_47343168	ENHA_X_47158000_47159000;ENHA_X_47159000_47160000;ENHA_X_47160000_47161000;ENHA_X_47161000_47162000;ENHA_X_47162000_47163000	0	0	0	1	5	7	+	=	=	105	6.35e-16	FALSE	1.71538	0	0	250	9	0.036	21	250	92	0.368	NA	0.905797
AGTRAP	1_11795641_11796640	ENHA_1_11213000_11214000;ENHA_1_11214000_11215000;ENHA_1_11215000_11216000;ENHA_1_11216000_11217000;ENHA_1_11742000_11743000;ENHA_1_11743000_11744000	0	0	0	2	6	7	+	=	=	90	2.34e-10	FALSE	86.1808	0	0	231	6	0.025974	20	231	85	0.367965	NA	0.905882
RNF139	8_125486507_125487506	ENHA_8_124853000_124854000;ENHA_8_124854000_124855000;ENHA_8_124855000_124856000;ENHA_8_124935000_124936000;ENHA_8_124936000_124937000;ENHA_8_124937000_124938000;ENHA_8_124938000_124939000;ENHA_8_124939000_124940000	0	1	0	2	8	7	+	=	=	138	1.26e-07	FALSE	6.76811	0	0	212	6	0.0283019	17	212	78	0.367925	NA	0.905983
ADAM10	15_59041678_59042677	ENHA_15_58556000_58557000;ENHA_15_58562000_58563000;ENHA_15_58563000_58564000;ENHA_15_58564000_58565000;ENHA_15_58565000_58566000;ENHA_15_58566000_58567000;ENHA_15_58625000_58626000;ENHA_15_58626000_58627000;ENHA_15_58677000_58678000;ENHA_15_58678000_58679000;ENHA_15_58897000_58898000;ENHA_15_58898000_58899000	0	1	0	5	12	7	+	=	=	34	1.05e-19	FALSE	81.9068	1	0	310	6	0.0193548	22	310	114	0.367742	NA	0.906433
IMPACT	18_22006108_22007107	ENHA_18_21795000_21796000;ENHA_18_21796000_21797000;ENHA_18_21797000_21798000;ENHA_18_21937000_21938000;ENHA_18_21938000_21939000;ENHA_18_21939000_21940000;ENHA_18_21940000_21941000;ENHA_18_21941000_21942000	0	1	0	2	8	7	+	=	=	20	0.0028611	FALSE	31.6822	0	0	155	2	0.0129032	12	155	57	0.367742	NA	1.35965
ZFAT	8_135724793_135725792	ENHA_8_134735000_134736000;ENHA_8_134736000_134737000;ENHA_8_134737000_134738000;ENHA_8_134738000_134739000;ENHA_8_134739000_134740000;ENHA_8_134740000_134741000;ENHA_8_134741000_134742000;ENHA_8_134742000_134743000;ENHA_8_134743000_134744000;ENHA_8_134858000_134859000;ENHA_8_134864000_134865000;ENHA_8_134911000_134912000;ENHA_8_134912000_134913000	0	0	0	3	13	7	+	=	=	40	2.95e-20	FALSE	1.76235	0	0	223	7	0.0313901	21	223	82	0.367713	NA	0.777003
GGCX	2_85788158_85789157	ENHA_2_85568000_85569000;ENHA_2_85569000_85570000;ENHA_2_85597000_85598000;ENHA_2_85598000_85599000;ENHA_2_85599000_85600000;ENHA_2_85621000_85622000;ENHA_2_85622000_85623000;ENHA_2_85623000_85624000;ENHA_2_85624000_85625000;ENHA_2_85625000_85626000	0	1	0	4	10	7	+	=	=	51	2.01e-17	FALSE	7.39767	0	0	204	3	0.0147059	22	204	75	0.367647	NA	0
MANF	3_51422167_51423166	ENHA_3_50639000_50640000;ENHA_3_50640000_50641000;ENHA_3_50641000_50642000;ENHA_3_50642000_50643000;ENHA_3_50643000_50644000;ENHA_3_50644000_50645000;ENHA_3_50645000_50646000;ENHA_3_50646000_50647000;ENHA_3_50654000_50655000	0	1	0	2	9	7	+	=	=	22	5.24e-14	FALSE	79.4604	0	0	234	4	0.017094	15	234	86	0.367521	NA	0.680233
RAD1	5_34915281_34916280	ENHA_5_34470000_34471000;ENHA_5_34471000_34472000;ENHA_5_34479000_34480000;ENHA_5_34480000_34481000;ENHA_5_34481000_34482000;ENHA_5_34488000_34489000;ENHA_5_34489000_34490000;ENHA_5_34511000_34512000;ENHA_5_34512000_34513000;ENHA_5_34518000_34519000;ENHA_5_34526000_34527000;ENHA_5_34583000_34584000;ENHA_5_34588000_34589000	0	1	0	12	13	7	+	=	=	86	1.62e-73	FALSE	6.1765	0	0	283	10	0.0353357	21	283	104	0.367491	NA	0.816346
MFSD14A	1_100503288_100504287	ENHA_1_100296000_100297000;ENHA_1_100297000_100298000;ENHA_1_100301000_100302000;ENHA_1_100315000_100316000;ENHA_1_100316000_100317000;ENHA_1_100453000_100454000;ENHA_1_100454000_100455000	0	0	0	4	7	7	+	=	=	96	9.78e-10	FALSE	NA	0	NA	313	10	0.0319489	25	313	115	0.367412	NA	0.816522
INPP5A	10_134350782_134351781	ENHA_10_134222000_134223000;ENHA_10_134271000_134272000;ENHA_10_134272000_134273000;ENHA_10_134278000_134279000;ENHA_10_134279000_134280000	0	1	0	2	5	7	+	=	=	228	1.33e-52	FALSE	10.817	0	0	313	5	0.0159744	24	313	115	0.367412	NA	0.544348
C22orf24	22_32340849_32341848	ENHA_22_32046000_32047000;ENHA_22_32047000_32048000;ENHA_22_32048000_32049000;ENHA_22_32049000_32050000;ENHA_22_32050000_32051000;ENHA_22_32051000_32052000	0	1	0	1	6	7	+	=	=	12	0.00332016	FALSE	0.020053	0	0	207	5	0.0241546	15	207	76	0.36715	NA	1.08947
ADRB1	10_115803305_115804304	ENHA_10_115719000_115720000;ENHA_10_115720000_115721000	0	0	0	1	2	7	+	=	=	37	2.75e-06	FALSE	0.427569	1	1	188	5	0.0265957	13	188	69	0.367021	NA	0.544928
ATG4B	2_242576526_242577525	ENHA_2_242033000_242034000;ENHA_2_242034000_242035000;ENHA_2_242035000_242036000;ENHA_2_242036000_242037000;ENHA_2_242066000_242067000;ENHA_2_242067000_242068000	0	0	0	2	6	7	+	=	=	13	0.00138532	FALSE	16.8261	1	0	248	4	0.016129	21	248	91	0.366935	NA	0.681319
PLEKHN1	1_901376_902375	ENHA_1_840000_841000;ENHA_1_841000_842000;ENHA_1_847000_848000;ENHA_1_848000_849000;ENHA_1_849000_850000	0	1	0	1	5	7	+	=	=	11	0.00748916	FALSE	3.91276	0	0	240	7	0.0291667	14	240	88	0.366667	NA	0.779221
CYC1	8_145149437_145150436	ENHA_8_145027000_145028000;ENHA_8_145028000_145029000;ENHA_8_145029000_145030000;ENHA_8_145078000_145079000;ENHA_8_145079000_145080000;ENHA_8_145099000_145100000	0	0	0	4	6	7	+	=	=	114	9.58e-25	FALSE	181.806	0	0	330	7	0.0212121	26	330	121	0.366667	NA	1.16883
FLJ31356	2_28617040_28618039	ENHA_2_27915000_27916000;ENHA_2_27916000_27917000;ENHA_2_27917000_27918000;ENHA_2_27918000_27919000;ENHA_2_27928000_27929000;ENHA_2_27929000_27930000;ENHA_2_27930000_27931000;ENHA_2_27931000_27932000;ENHA_2_27932000_27933000;ENHA_2_27933000_27934000;ENHA_2_27962000_27963000;ENHA_2_27967000_27968000;ENHA_2_27968000_27969000;ENHA_2_27969000_27970000;ENHA_2_27974000_27975000;ENHA_2_27975000_27976000…	0	1	0	9	26	7	+	=	=	23	1.76e-13	FALSE	NA	0	NA	210	4	0.0190476	14	210	77	0.366667	NA	1.36364
PSPN	19_6375428_6376427	ENHA_19_6199000_6200000;ENHA_19_6200000_6201000;ENHA_19_6201000_6202000;ENHA_19_6202000_6203000;ENHA_19_6203000_6204000;ENHA_19_6236000_6237000;ENHA_19_6237000_6238000;ENHA_19_6238000_6239000	0	0	0	2	8	7	+	=	=	41	2.54e-08	FALSE	0.597239	0	1	240	3	0.0125	21	240	88	0.366667	NA	0
RIPK4	21_43186750_43187749	ENHA_21_42894000_42895000;ENHA_21_42895000_42896000;ENHA_21_42903000_42904000;ENHA_21_42956000_42957000;ENHA_21_43028000_43029000;ENHA_21_43029000_43030000;ENHA_21_43030000_43031000;ENHA_21_43034000_43035000;ENHA_21_43101000_43102000	0	1	0	5	9	7	+	=	=	21	1.91e-08	FALSE	6.15998	0	0	221	6	0.0271493	20	221	81	0.366516	NA	0.454733
FNBP1	9_132804974_132805973	ENHA_9_132647000_132648000;ENHA_9_132724000_132725000;ENHA_9_132725000_132726000;ENHA_9_132726000_132727000;ENHA_9_132727000_132728000;ENHA_9_132728000_132729000;ENHA_9_132729000_132730000;ENHA_9_132787000_132788000;ENHA_9_132788000_132789000	0	1	0	4	9	7	+	=	=	124	2.45e-11	FALSE	8.37141	0	0	221	4	0.0180995	21	221	81	0.366516	NA	0.682099
MIR4258	1_154947668_154948667	ENHA_1_154392000_154393000;ENHA_1_154431000_154432000;ENHA_1_154435000_154436000;ENHA_1_154436000_154437000;ENHA_1_154437000_154438000;ENHA_1_154438000_154439000;ENHA_1_154439000_154440000;ENHA_1_154576000_154577000;ENHA_1_154580000_154581000;ENHA_1_154581000_154582000;ENHA_1_154582000_154583000;ENHA_1_154616000_154617000;ENHA_1_154617000_154618000;ENHA_1_154618000_154619000;ENHA_1_154619000_1546…	0	0	0	6	16	7	+	=	=	24	3.89e-07	FALSE	NA	0	NA	191	3	0.0157068	14	191	70	0.366492	NA	0.909524
EIF2AK1	7_6098361_6099360	ENHA_7_6051000_6052000;ENHA_7_6052000_6053000;ENHA_7_6053000_6054000;ENHA_7_6054000_6055000;ENHA_7_6055000_6056000;ENHA_7_6056000_6057000	0	0	0	1	6	7	+	=	=	150	4.75e-16	FALSE	109.379	1	0	322	7	0.0217391	25	322	118	0.36646	NA	1.16949
MARK1	1_220701024_220702023	ENHA_1_220393000_220394000;ENHA_1_220401000_220402000;ENHA_1_220402000_220403000;ENHA_1_220471000_220472000;ENHA_1_220472000_220473000;ENHA_1_220473000_220474000;ENHA_1_220474000_220475000	0	0	0	2	7	7	+	=	=	324	7.46e-14	FALSE	3.18105	0	0	202	7	0.0346535	16	202	74	0.366337	NA	1.16988
TTC39B	9_15306859_15307858	ENHA_9_15206000_15207000;ENHA_9_15207000_15208000;ENHA_9_15208000_15209000;ENHA_9_15209000_15210000;ENHA_9_15210000_15211000;ENHA_9_15211000_15212000;ENHA_9_15215000_15216000	0	0	0	1	7	7	+	=	=	21	9.33e-06	FALSE	2.9899	0	1	202	5	0.0247525	18	202	74	0.366337	NA	0.545946
GNB1	1_1822057_1823056	ENHA_1_1686000_1687000;ENHA_1_1692000_1693000;ENHA_1_1699000_1700000;ENHA_1_1757000_1758000;ENHA_1_1763000_1764000;ENHA_1_1792000_1793000	0	0	0	4	6	7	+	=	=	86	0.00016234	FALSE	151.882	0	0	273	9	0.032967	22	273	100	0.3663	NA	0.606667
STK32C	10_134144880_134145879	ENHA_10_133972000_133973000;ENHA_10_133977000_133978000;ENHA_10_133978000_133979000;ENHA_10_134037000_134038000;ENHA_10_134038000_134039000;ENHA_10_134074000_134075000;ENHA_10_134075000_134076000;ENHA_10_134076000_134077000;ENHA_10_134080000_134081000	0	0	0	3	9	7	+	=	=	21	9.23e-05	FALSE	14.6961	0	1	213	5	0.0234742	16	213	78	0.366197	NA	1.09231
TOX4	14_21944834_21945833	ENHA_14_21923000_21924000;ENHA_14_21924000_21925000;ENHA_14_21925000_21926000;ENHA_14_21926000_21927000;ENHA_14_21927000_21928000;ENHA_14_21928000_21929000;ENHA_14_21929000_21930000;ENHA_14_21935000_21936000;ENHA_14_21936000_21937000	0	1	0	1	9	7	+	=	=	57	0.00144608	FALSE	22.8182	0	0	213	4	0.0187793	16	213	78	0.366197	NA	0.682692
MNX1-AS1	7_156803050_156804049	ENHA_7_156773000_156774000;ENHA_7_156778000_156779000;ENHA_7_156779000_156780000;ENHA_7_156780000_156781000;ENHA_7_156781000_156782000;ENHA_7_156782000_156783000;ENHA_7_156783000_156784000;ENHA_7_156784000_156785000;ENHA_7_156785000_156786000	0	0	0	1	9	7	+	=	=	108	1.61e-33	FALSE	NA	1	NA	254	6	0.023622	18	254	93	0.366142	NA	0.455197
NAIF1	9_130829100_130830099	ENHA_9_130309000_130310000;ENHA_9_130330000_130331000;ENHA_9_130331000_130332000;ENHA_9_130332000_130333000;ENHA_9_130333000_130334000;ENHA_9_130334000_130335000;ENHA_9_130335000_130336000;ENHA_9_130336000_130337000;ENHA_9_130337000_130338000;ENHA_9_130338000_130339000;ENHA_9_130339000_130340000;ENHA_9_130340000_130341000;ENHA_9_130341000_130342000;ENHA_9_130720000_130721000;ENHA_9_130729000_1307…	0	0	0	5	18	7	+	=	=	180	1.72e-17	FALSE	2.81112	0	0	183	4	0.0218579	13	183	67	0.36612	NA	0.682836
RAB1A	2_65356936_65357935	ENHA_2_65328000_65329000;ENHA_2_65329000_65330000;ENHA_2_65330000_65331000;ENHA_2_65331000_65332000;ENHA_2_65332000_65333000;ENHA_2_65333000_65334000	0	0	0	1	6	7	+	=	=	34	0.00669359	FALSE	52.7672	0	0	295	4	0.0135593	26	295	108	0.366102	NA	2.04861
GOLPH3	5_32173926_32174925	ENHA_5_32093000_32094000;ENHA_5_32094000_32095000;ENHA_5_32095000_32096000;ENHA_5_32109000_32110000;ENHA_5_32114000_32115000;ENHA_5_32146000_32147000;ENHA_5_32147000_32148000	0	1	0	3	7	7	+	=	=	268	2.65e-36	FALSE	26.7117	0	0	246	6	0.0243902	24	246	90	0.365854	NA	1.36667
SYT7	11_61347845_61348844	ENHA_11_61236000_61237000;ENHA_11_61237000_61238000;ENHA_11_61238000_61239000;ENHA_11_61239000_61240000;ENHA_11_61240000_61241000;ENHA_11_61241000_61242000;ENHA_11_61256000_61257000;ENHA_11_61257000_61258000	0	1	0	2	8	7	+	=	=	37	6.62e-06	FALSE	19.0491	0	1	257	5	0.0194553	20	257	94	0.365759	NA	0.546809
PARTICL	2_85765510_85766509	ENHA_2_85568000_85569000;ENHA_2_85569000_85570000;ENHA_2_85570000_85571000;ENHA_2_85571000_85572000;ENHA_2_85597000_85598000;ENHA_2_85598000_85599000;ENHA_2_85622000_85623000;ENHA_2_85623000_85624000;ENHA_2_85624000_85625000;ENHA_2_85625000_85626000;ENHA_2_85667000_85668000;ENHA_2_85668000_85669000;ENHA_2_85669000_85670000;ENHA_2_85670000_85671000;ENHA_2_85671000_85672000;ENHA_2_85672000_85673000…	0	1	0	6	19	7	+	=	=	56	1.89e-15	FALSE	NA	0	NA	216	3	0.0138889	18	216	79	0.365741	NA	1.82278
TDRD9	14_104394316_104395315	ENHA_14_104196000_104197000;ENHA_14_104197000_104198000;ENHA_14_104287000_104288000;ENHA_14_104288000_104289000;ENHA_14_104289000_104290000;ENHA_14_104290000_104291000;ENHA_14_104291000_104292000;ENHA_14_104292000_104293000;ENHA_14_104293000_104294000;ENHA_14_104298000_104299000	0	1	0	2	10	7	+	=	=	34	6.42e-10	FALSE	0.00414782	0	0	175	4	0.0228571	16	175	64	0.365714	NA	1.36719
SLC43A2	17_1531681_1532680	ENHA_17_1459000_1460000;ENHA_17_1460000_1461000;ENHA_17_1466000_1467000;ENHA_17_1471000_1472000;ENHA_17_1472000_1473000;ENHA_17_1476000_1477000;ENHA_17_1482000_1483000	0	1	0	2	7	7	+	=	=	37	3.95e-06	FALSE	18.0363	0	1	268	5	0.0186567	23	268	98	0.365672	NA	1.09388
UBE2I	16_1358653_1359652	ENHA_16_1349000_1350000;ENHA_16_1353000_1354000;ENHA_16_1354000_1355000;ENHA_16_1355000_1356000;ENHA_16_1356000_1357000	0	1	0	1	5	7	+	=	=	219	0.00132628	FALSE	57.2838	0	0	227	6	0.0264317	21	227	83	0.365639	NA	1.36747
RBCK1	20_388193_389192	ENHA_20_347000_348000;ENHA_20_348000_349000	0	1	0	2	2	7	+	=	=	284	1.26e-05	FALSE	74.5817	0	0	186	4	0.0215054	16	186	68	0.365591	NA	0.683824
BPTF	17_65821279_65822278	ENHA_17_65776000_65777000;ENHA_17_65777000_65778000;ENHA_17_65778000_65779000;ENHA_17_65779000_65780000;ENHA_17_65780000_65781000;ENHA_17_65785000_65786000;ENHA_17_65786000_65787000	0	1	0	1	7	7	+	=	=	40	7.7e-08	FALSE	13.8229	0	0	290	7	0.0241379	23	290	106	0.365517	NA	0.781671
ARIH2	3_48955752_48956751	ENHA_3_48778000_48779000;ENHA_3_48779000_48780000;ENHA_3_48796000_48797000;ENHA_3_48797000_48798000;ENHA_3_48798000_48799000;ENHA_3_48799000_48800000;ENHA_3_48800000_48801000;ENHA_3_48801000_48802000;ENHA_3_48802000_48803000;ENHA_3_48803000_48804000;ENHA_3_48804000_48805000;ENHA_3_48805000_48806000	0	0	0	2	12	7	+	=	=	44	2.39e-10	FALSE	22.6168	0	0	301	11	0.0365449	24	301	110	0.365449	NA	0.995041
FAM160B1	10_116581002_116582001	ENHA_10_116226000_116227000;ENHA_10_116227000_116228000;ENHA_10_116231000_116232000;ENHA_10_116266000_116267000;ENHA_10_116267000_116268000;ENHA_10_116268000_116269000;ENHA_10_116275000_116276000;ENHA_10_116540000_116541000;ENHA_10_116541000_116542000	0	1	0	3	9	7	+	=	=	44	0.000345294	FALSE	5.06578	0	0	301	7	0.0232558	21	301	110	0.365449	NA	0.781818
FTSJ3	17_61904532_61905531	ENHA_17_61507000_61508000;ENHA_17_61508000_61509000;ENHA_17_61509000_61510000;ENHA_17_61510000_61511000;ENHA_17_61511000_61512000;ENHA_17_61512000_61513000;ENHA_17_61513000_61514000	0	1	0	1	7	7	+	=	=	22	6.86e-06	FALSE	19.8173	0	1	208	5	0.0240385	13	208	76	0.365385	NA	1.09474
LRRC27	10_134145113_134146112	ENHA_10_133972000_133973000;ENHA_10_133977000_133978000;ENHA_10_133978000_133979000;ENHA_10_134037000_134038000;ENHA_10_134038000_134039000;ENHA_10_134074000_134075000;ENHA_10_134075000_134076000;ENHA_10_134076000_134077000;ENHA_10_134080000_134081000	0	0	0	3	9	7	+	=	=	21	9.23e-05	FALSE	4.95388	0	1	219	6	0.0273973	17	219	80	0.365297	NA	0.9125
YWHAH	22_32339978_32340977	ENHA_22_32046000_32047000;ENHA_22_32047000_32048000;ENHA_22_32048000_32049000;ENHA_22_32049000_32050000;ENHA_22_32050000_32051000;ENHA_22_32051000_32052000;ENHA_22_32052000_32053000;ENHA_22_32053000_32054000	0	1	0	1	8	7	+	=	=	12	0.00332016	FALSE	13.5645	0	1	230	6	0.026087	19	230	84	0.365217	NA	0.912698
EP300	22_41488113_41489112	ENHA_22_41048000_41049000;ENHA_22_41049000_41050000;ENHA_22_41351000_41352000;ENHA_22_41352000_41353000;ENHA_22_41353000_41354000;ENHA_22_41354000_41355000;ENHA_22_41355000_41356000;ENHA_22_41356000_41357000;ENHA_22_41357000_41358000;ENHA_22_41419000_41420000	0	0	0	3	10	7	+	=	=	109	4.13e-21	FALSE	7.88138	0	0	178	5	0.0280899	12	178	65	0.365169	NA	1.09538
C9orf50	9_132382556_132383555	ENHA_9_131878000_131879000;ENHA_9_131885000_131886000;ENHA_9_131903000_131904000;ENHA_9_131930000_131931000	0	1	0	6	4	7	+	=	=	97	1.87e-102	FALSE	0	0	NA	189	6	0.031746	17	189	69	0.365079	NA	0.913043
PTPN21	14_89020624_89021623	ENHA_14_88930000_88931000;ENHA_14_88931000_88932000;ENHA_14_88932000_88933000;ENHA_14_88936000_88937000;ENHA_14_88972000_88973000;ENHA_14_88973000_88974000;ENHA_14_88974000_88975000;ENHA_14_88989000_88990000	0	1	0	4	8	7	+	=	=	47	1.28e-07	FALSE	0.75719	0	1	200	6	0.03	13	200	73	0.365	NA	0.456621
IFT80	3_160116821_160117820	ENHA_3_159767000_159768000;ENHA_3_159768000_159769000;ENHA_3_159769000_159770000;ENHA_3_159770000_159771000;ENHA_3_159771000_159772000;ENHA_3_159772000_159773000;ENHA_3_159796000_159797000;ENHA_3_159797000_159798000;ENHA_3_159891000_159892000;ENHA_3_159892000_159893000;ENHA_3_159893000_159894000;ENHA_3_159894000_159895000;ENHA_3_159895000_159896000;ENHA_3_159896000_159897000;ENHA_3_159897000_1598…	0	0	0	4	21	7	+	=	=	22	2.89e-08	FALSE	8.59046	0	0	211	4	0.0189573	16	211	77	0.364929	NA	1.37013
GDE1	16_19532968_19533967	ENHA_16_19090000_19091000;ENHA_16_19091000_19092000;ENHA_16_19098000_19099000;ENHA_16_19099000_19100000;ENHA_16_19100000_19101000;ENHA_16_19101000_19102000;ENHA_16_19196000_19197000;ENHA_16_19201000_19202000;ENHA_16_19397000_19398000;ENHA_16_19406000_19407000;ENHA_16_19408000_19409000;ENHA_16_19409000_19410000;ENHA_16_19407000_19408000;ENHA_16_19441000_19442000	0	1	0	8	14	7	+	=	=	67	3.01e-25	FALSE	18.8784	0	0	222	6	0.027027	18	222	81	0.364865	NA	0.45679
SH3RF1	4_170191750_170192749	ENHA_4_169942000_169943000;ENHA_4_169943000_169944000;ENHA_4_169944000_169945000;ENHA_4_169948000_169949000;ENHA_4_169991000_169992000;ENHA_4_170036000_170037000;ENHA_4_170037000_170038000	0	1	0	3	7	7	+	=	=	27	9.02e-08	FALSE	9.30512	1	0	222	6	0.027027	17	222	81	0.364865	NA	0.45679
HSPA14	10_14879658_14880657	ENHA_10_14611000_14612000;ENHA_10_14612000_14613000;ENHA_10_14613000_14614000;ENHA_10_14614000_14615000;ENHA_10_14615000_14616000;ENHA_10_14616000_14617000;ENHA_10_14620000_14621000	0	0	0	2	7	7	+	=	=	24	4.11e-08	FALSE	10.8973	0	0	222	5	0.0225225	20	222	81	0.364865	NA	1.0963
MAT2A	2_85765600_85766599	ENHA_2_85568000_85569000;ENHA_2_85569000_85570000;ENHA_2_85570000_85571000;ENHA_2_85571000_85572000;ENHA_2_85597000_85598000;ENHA_2_85598000_85599000;ENHA_2_85622000_85623000;ENHA_2_85623000_85624000;ENHA_2_85624000_85625000;ENHA_2_85625000_85626000;ENHA_2_85626000_85627000;ENHA_2_85627000_85628000;ENHA_2_85669000_85670000;ENHA_2_85670000_85671000;ENHA_2_85671000_85672000;ENHA_2_85672000_85673000…	0	1	0	6	18	7	+	=	=	56	1.89e-15	FALSE	63.7955	0	0	222	3	0.0135135	20	222	81	0.364865	NA	1.82716
FIZ1	19_56110394_56111393	ENHA_19_55567000_55568000;ENHA_19_56014000_56015000;ENHA_19_56033000_56034000;ENHA_19_56034000_56035000;ENHA_19_56035000_56036000	0	1	0	3	5	7	+	=	=	32	3.49e-06	FALSE	8.11645	0	0	192	5	0.0260417	14	192	70	0.364583	NA	1.09714
TPD52	8_81083395_81084394	ENHA_8_80980000_80981000;ENHA_8_80981000_80982000;ENHA_8_80993000_80994000;ENHA_8_80994000_80995000;ENHA_8_80995000_80996000;ENHA_8_80996000_80997000;ENHA_8_80997000_80998000;ENHA_8_81004000_81005000;ENHA_8_81005000_81006000;ENHA_8_81034000_81035000	0	1	0	6	10	7	+	=	=	176	8.8e-47	FALSE	48.0765	1	0	203	5	0.0246305	14	203	74	0.364532	NA	0.548649
UBC	12_125399088_125400087	ENHA_12_124807000_124808000;ENHA_12_124808000_124809000;ENHA_12_124809000_124810000;ENHA_12_124810000_124811000;ENHA_12_124838000_124839000;ENHA_12_124842000_124843000;ENHA_12_124843000_124844000;ENHA_12_124844000_124845000;ENHA_12_124845000_124846000	0	1	0	2	9	7	+	=	=	261	8.21e-09	FALSE	286.68	0	0	203	2	0.00985222	15	203	74	0.364532	NA	0
PLA2G16	11_63381442_63382441	ENHA_11_62642000_62643000;ENHA_11_62650000_62651000;ENHA_11_62651000_62652000;ENHA_11_62652000_62653000;ENHA_11_62653000_62654000;ENHA_11_62677000_62678000;ENHA_11_62686000_62687000	0	0	0	2	7	7	+	=	=	15	6.93e-06	FALSE	20.9904	0	1	214	7	0.0327103	13	214	78	0.364486	NA	0.391941
CDNF	10_14879484_14880483	ENHA_10_14611000_14612000;ENHA_10_14612000_14613000;ENHA_10_14613000_14614000;ENHA_10_14614000_14615000;ENHA_10_14615000_14616000;ENHA_10_14616000_14617000;ENHA_10_14620000_14621000	0	0	0	2	7	7	+	=	=	24	4.11e-08	FALSE	1.74045	0	1	225	5	0.0222222	20	225	82	0.364444	NA	1.09756
PSMG4	6_3258661_3259660	ENHA_6_3136000_3137000;ENHA_6_3137000_3138000;ENHA_6_3138000_3139000;ENHA_6_3139000_3140000;ENHA_6_3140000_3141000	0	1	0	2	5	7	+	=	=	78	3.48e-36	FALSE	26.2517	0	1	225	5	0.0222222	20	225	82	0.364444	NA	0.54878
MIR26B	2_219266868_219267867	ENHA_2_219167000_219168000;ENHA_2_219178000_219179000;ENHA_2_219179000_219180000;ENHA_2_219181000_219182000;ENHA_2_219182000_219183000;ENHA_2_219183000_219184000;ENHA_2_219188000_219189000	0	1	0	4	7	7	+	=	=	227	5.31e-61	FALSE	NA	0	NA	173	4	0.0231214	13	173	63	0.364162	NA	1.37302
FXYD1	19_35629192_35630191	ENHA_19_35555000_35556000;ENHA_19_35556000_35557000;ENHA_19_35557000_35558000;ENHA_19_35558000_35559000;ENHA_19_35559000_35560000	0	1	0	1	5	7	+	=	=	26	0.007765	FALSE	0.283473	1	0	184	4	0.0217391	15	184	67	0.36413	NA	0
TMEM2	9_74383301_74384300	ENHA_9_74262000_74263000;ENHA_9_74263000_74264000;ENHA_9_74264000_74265000;ENHA_9_74270000_74271000;ENHA_9_74271000_74272000;ENHA_9_74272000_74273000;ENHA_9_74273000_74274000;ENHA_9_74279000_74280000	0	0	0	2	8	7	+	=	=	162	1.38e-08	FALSE	2.74528	0	1	195	2	0.0102564	16	195	71	0.364103	NA	0
UBTD2	5_171710296_171711295	ENHA_5_171356000_171357000;ENHA_5_171357000_171358000;ENHA_5_171358000_171359000;ENHA_5_171359000_171360000;ENHA_5_171360000_171361000;ENHA_5_171361000_171362000;ENHA_5_171362000_171363000;ENHA_5_171363000_171364000;ENHA_5_171364000_171365000;ENHA_5_171365000_171366000;ENHA_5_171366000_171367000;ENHA_5_171367000_171368000	0	1	0	1	12	7	+	=	=	11	0.00213868	FALSE	4.57611	0	1	217	5	0.0230415	18	217	79	0.364055	NA	1.09873
NEO1	15_73344324_73345323	ENHA_15_73027000_73028000;ENHA_15_73028000_73029000;ENHA_15_73029000_73030000;ENHA_15_73030000_73031000	0	0	0	1	4	7	+	=	=	12	0.00592825	FALSE	11.1961	0	1	209	7	0.0334928	19	209	76	0.363636	NA	0.785714
LOC105371907	17_75277480_75278479	ENHA_17_74822000_74823000;ENHA_17_74823000_74824000;ENHA_17_74824000_74825000;ENHA_17_74825000_74826000;ENHA_17_74830000_74831000;ENHA_17_74836000_74837000;ENHA_17_75106000_75107000;ENHA_17_75107000_75108000	0	1	0	2	8	7	+	=	=	1032	3.86e-33	FALSE	NA	0	NA	198	6	0.030303	18	198	72	0.363636	NA	0.916667
CCNI	4_77996626_77997625	ENHA_4_77426000_77427000;ENHA_4_77427000_77428000;ENHA_4_77431000_77432000;ENHA_4_77432000_77433000;ENHA_4_77433000_77434000;ENHA_4_77796000_77797000;ENHA_4_77797000_77798000;ENHA_4_77798000_77799000;ENHA_4_77799000_77800000;ENHA_4_77800000_77801000;ENHA_4_77801000_77802000;ENHA_4_77802000_77803000;ENHA_4_77803000_77804000	0	0	0	2	13	7	+	=	=	242	4.23e-60	FALSE	181.596	0	0	220	6	0.0272727	18	220	80	0.363636	NA	1.375
NDUFAF5	20_13765171_13766170	ENHA_20_12945000_12946000;ENHA_20_13633000_13634000;ENHA_20_13634000_13635000;ENHA_20_13635000_13636000;ENHA_20_13636000_13637000;ENHA_20_13637000_13638000;ENHA_20_13638000_13639000;ENHA_20_13639000_13640000;ENHA_20_13640000_13641000;ENHA_20_13641000_13642000	0	1	0	2	10	7	+	=	=	24	6.59e-06	FALSE	4.22163	0	0	187	5	0.026738	13	187	68	0.363636	NA	0.55
CDHR5	11_624568_625567	ENHA_11_601000_602000;ENHA_11_602000_603000;ENHA_11_603000_604000;ENHA_11_604000_605000;ENHA_11_605000_606000;ENHA_11_606000_607000;ENHA_11_607000_608000;ENHA_11_608000_609000	0	0	0	1	8	7	+	=	=	90	0.00504718	FALSE	0.108846	0	1	209	5	0.0239234	16	209	76	0.363636	NA	0
SNURF	15_25199539_25200538	ENHA_15_25094000_25095000;ENHA_15_25103000_25104000;ENHA_15_25104000_25105000;ENHA_15_25105000_25106000;ENHA_15_25106000_25107000;ENHA_15_25123000_25124000;ENHA_15_25166000_25167000;ENHA_15_25167000_25168000;ENHA_15_25168000_25169000;ENHA_15_25169000_25170000;ENHA_15_25191000_25192000	0	0	0	5	11	7	+	=	=	52	1.08e-13	FALSE	261.347	0	1	198	2	0.010101	14	198	72	0.363636	NA	0
SIK1	21_44846513_44847512	ENHA_21_44618000_44619000;ENHA_21_44708000_44709000;ENHA_21_44765000_44766000	0	0	0	3	3	7	+	=	=	102	3.1e-50	FALSE	3.78435	1	1	234	6	0.025641	24	234	85	0.363248	NA	0.917647
MIOS	7_7606115_7607114	ENHA_7_6994000_6995000;ENHA_7_7151000_7152000;ENHA_7_7157000_7158000;ENHA_7_7158000_7159000;ENHA_7_7474000_7475000;ENHA_7_7491000_7492000;ENHA_7_7492000_7493000;ENHA_7_7493000_7494000;ENHA_7_7494000_7495000	0	0	0	5	9	7	+	=	=	119	2.23e-10	FALSE	10.475	0	0	215	6	0.027907	19	215	78	0.362791	NA	0.918803
MARCH5	10_94050419_94051418	ENHA_10_93848000_93849000;ENHA_10_93865000_93866000;ENHA_10_93866000_93867000;ENHA_10_93867000_93868000;ENHA_10_93883000_93884000;ENHA_10_93884000_93885000;ENHA_10_93885000_93886000;ENHA_10_93899000_93900000;ENHA_10_93903000_93904000;ENHA_10_93912000_93913000;ENHA_10_93917000_93918000;ENHA_10_93918000_93919000;ENHA_10_93919000_93920000;ENHA_10_93965000_93966000;ENHA_10_93969000_93970000;ENHA_10_9…	0	1	0	11	16	7	+	=	=	55	3.92e-38	FALSE	12.749	0	0	215	4	0.0186047	19	215	78	0.362791	NA	0.689103
SMPD4	2_130939824_130940823	ENHA_2_130727000_130728000;ENHA_2_130741000_130742000;ENHA_2_130756000_130757000;ENHA_2_130782000_130783000;ENHA_2_130783000_130784000;ENHA_2_130784000_130785000;ENHA_2_130785000_130786000;ENHA_2_130791000_130792000	0	1	0	3	8	7	+	=	=	43	5e-09	FALSE	15.2835	0	0	204	4	0.0196078	13	204	74	0.362745	NA	0.689189
BFSP1	20_17549366_17550365	ENHA_20_17538000_17539000;ENHA_20_17539000_17540000;ENHA_20_17540000_17541000;ENHA_20_17544000_17545000;ENHA_20_17545000_17546000;ENHA_20_17546000_17547000	0	0	0	1	6	7	+	=	=	259	3.22e-06	FALSE	0.247129	0	0	193	5	0.0259067	14	193	70	0.362694	NA	0.551429
BRIX1	5_34915319_34916318	ENHA_5_34470000_34471000;ENHA_5_34471000_34472000;ENHA_5_34479000_34480000;ENHA_5_34480000_34481000;ENHA_5_34481000_34482000;ENHA_5_34488000_34489000;ENHA_5_34487000_34488000;ENHA_5_34489000_34490000;ENHA_5_34511000_34512000;ENHA_5_34512000_34513000;ENHA_5_34518000_34519000;ENHA_5_34526000_34527000;ENHA_5_34583000_34584000;ENHA_5_34588000_34589000;ENHA_5_34592000_34593000	0	1	0	12	15	7	+	=	=	86	1.62e-73	FALSE	17.8607	0	0	284	10	0.0352113	21	284	103	0.362676	NA	0.827184
CDV3	3_133291933_133292932	ENHA_3_133163000_133164000;ENHA_3_133164000_133165000;ENHA_3_133179000_133180000;ENHA_3_133180000_133181000;ENHA_3_133181000_133182000;ENHA_3_133186000_133187000;ENHA_3_133187000_133188000;ENHA_3_133193000_133194000;ENHA_3_133194000_133195000;ENHA_3_133199000_133200000	0	1	0	5	10	7	+	=	=	54	4.25e-23	FALSE	49.7649	0	1	171	6	0.0350877	14	171	62	0.362573	NA	0.919355
ECE2	3_183966944_183967943	ENHA_3_183186000_183187000;ENHA_3_183187000_183188000;ENHA_3_183188000_183189000;ENHA_3_183189000_183190000;ENHA_3_183209000_183210000;ENHA_3_183563000_183564000;ENHA_3_183564000_183565000;ENHA_3_183620000_183621000;ENHA_3_183630000_183631000;ENHA_3_183631000_183632000;ENHA_3_183632000_183633000;ENHA_3_183633000_183634000;ENHA_3_183704000_183705000	0	1	0	7	13	7	+	=	=	52	1.43e-13	FALSE	6.27359	0	0	251	6	0.0239044	22	251	91	0.36255	NA	0.919414
EIF3M	11_32604812_32605811	ENHA_11_32346000_32347000;ENHA_11_32347000_32348000;ENHA_11_32348000_32349000;ENHA_11_32349000_32350000;ENHA_11_32350000_32351000;ENHA_11_32351000_32352000;ENHA_11_32352000_32353000;ENHA_11_32353000_32354000;ENHA_11_32354000_32355000	0	1	0	1	9	7	+	=	=	12	0.00757369	FALSE	91.323	0	0	160	3	0.01875	12	160	58	0.3625	NA	0.91954
MNX1	7_156802848_156803847	ENHA_7_156772000_156773000;ENHA_7_156773000_156774000;ENHA_7_156778000_156779000;ENHA_7_156779000_156780000;ENHA_7_156783000_156784000;ENHA_7_156784000_156785000;ENHA_7_156801000_156802000	0	0	0	2	7	7	+	=	=	108	1.61e-33	FALSE	4.26758	0	1	265	9	0.0339623	17	265	96	0.362264	NA	0.613426
GRIN2D	19_48897631_48898630	ENHA_19_48837000_48838000;ENHA_19_48838000_48839000;ENHA_19_48872000_48873000;ENHA_19_48873000_48874000;ENHA_19_48874000_48875000;ENHA_19_48881000_48882000	0	1	0	2	6	7	+	=	=	53	7.65e-05	FALSE	0.0794977	0	0	196	2	0.0102041	15	196	71	0.362245	NA	1.38028
NFAT5	16_69599368_69600367	ENHA_16_69431000_69432000;ENHA_16_69432000_69433000;ENHA_16_69516000_69517000;ENHA_16_69517000_69518000;ENHA_16_69518000_69519000;ENHA_16_69519000_69520000;ENHA_16_69520000_69521000	0	0	0	2	7	7	+	=	=	93	9.03e-49	FALSE	4.70013	0	0	185	5	0.027027	14	185	67	0.362162	NA	1.10448
RABEPK	9_127962320_127963319	ENHA_9_127632000_127633000;ENHA_9_127633000_127634000;ENHA_9_127634000_127635000;ENHA_9_127635000_127636000;ENHA_9_127636000_127637000	0	1	0	1	5	7	+	=	=	29	1.13e-10	FALSE	21.1938	0	0	243	5	0.0205761	21	243	88	0.36214	NA	0.552273
ABHD11-AS1	7_73148898_73149897	ENHA_7_72924000_72925000;ENHA_7_73023000_73024000;ENHA_7_73024000_73025000;ENHA_7_73025000_73026000;ENHA_7_73026000_73027000;ENHA_7_73027000_73028000;ENHA_7_73028000_73029000;ENHA_7_73029000_73030000;ENHA_7_73030000_73031000;ENHA_7_73031000_73032000;ENHA_7_73032000_73033000	0	1	0	2	11	7	+	=	=	19	0.000137518	FALSE	NA	0	NA	348	6	0.0172414	35	348	126	0.362069	NA	1.38095
KCNK6	19_38809983_38810982	ENHA_19_38761000_38762000;ENHA_19_38762000_38763000;ENHA_19_38763000_38764000;ENHA_19_38764000_38765000;ENHA_19_38765000_38766000;ENHA_19_38766000_38767000;ENHA_19_38767000_38768000;ENHA_19_38768000_38769000	0	0	0	1	8	7	+	=	=	124	6.1e-08	FALSE	0.247835	0	1	210	3	0.0142857	19	210	76	0.361905	NA	0.921053
AP1AR	4_113152394_113153393	ENHA_4_113015000_113016000;ENHA_4_113016000_113017000;ENHA_4_113017000_113018000;ENHA_4_113018000_113019000;ENHA_4_113019000_113020000;ENHA_4_113020000_113021000;ENHA_4_113021000_113022000;ENHA_4_113022000_113023000;ENHA_4_113032000_113033000;ENHA_4_113033000_113034000;ENHA_4_113034000_113035000;ENHA_4_113035000_113036000	0	1	0	2	12	7	+	=	=	41	6.03e-17	FALSE	9.69487	0	0	199	6	0.0301508	20	199	72	0.361809	NA	1.38194
GNPTAB	12_102224146_102225145	ENHA_12_101879000_101880000;ENHA_12_101880000_101881000;ENHA_12_101881000_101882000;ENHA_12_101882000_101883000;ENHA_12_101883000_101884000;ENHA_12_101884000_101885000;ENHA_12_101885000_101886000;ENHA_12_101886000_101887000;ENHA_12_102159000_102160000;ENHA_12_102163000_102164000;ENHA_12_102164000_102165000;ENHA_12_102165000_102166000;ENHA_12_102166000_102167000;ENHA_12_102170000_102171000;ENHA_12…	0	1	0	3	16	7	+	=	=	64	5.52e-13	FALSE	11.1325	0	0	224	5	0.0223214	19	224	81	0.361607	NA	0
ALG3	3_183966814_183967813	ENHA_3_183186000_183187000;ENHA_3_183187000_183188000;ENHA_3_183188000_183189000;ENHA_3_183189000_183190000;ENHA_3_183209000_183210000;ENHA_3_183563000_183564000;ENHA_3_183564000_183565000;ENHA_3_183620000_183621000;ENHA_3_183630000_183631000;ENHA_3_183631000_183632000;ENHA_3_183632000_183633000;ENHA_3_183633000_183634000;ENHA_3_183704000_183705000	0	1	0	7	13	7	+	=	=	52	1.43e-13	FALSE	39.1302	0	0	249	6	0.0240964	22	249	90	0.361446	NA	0.922222
HNRNPL	19_39342480_39343479	ENHA_19_39141000_39142000;ENHA_19_39150000_39151000;ENHA_19_39175000_39176000;ENHA_19_39176000_39177000;ENHA_19_39177000_39178000	0	1	0	3	5	7	+	=	=	462	3.36e-12	FALSE	238.09	0	0	238	6	0.0252101	18	238	86	0.361345	NA	0.46124
ABCC4	13_95953201_95954200	ENHA_13_95850000_95851000;ENHA_13_95851000_95852000;ENHA_13_95852000_95853000;ENHA_13_95853000_95854000;ENHA_13_95866000_95867000;ENHA_13_95867000_95868000;ENHA_13_95868000_95869000;ENHA_13_95869000_95870000;ENHA_13_95870000_95871000;ENHA_13_95871000_95872000	0	1	0	3	10	7	+	=	=	94	1.65e-15	FALSE	31.9516	1	1	252	9	0.0357143	20	252	91	0.361111	NA	0.615385
RERE	1_8877200_8878199	ENHA_1_8473000_8474000;ENHA_1_8474000_8475000;ENHA_1_8475000_8476000;ENHA_1_8544000_8545000;ENHA_1_8545000_8546000;ENHA_1_8551000_8552000;ENHA_1_8762000_8763000;ENHA_1_8763000_8764000;ENHA_1_8764000_8765000	0	0	0	4	9	7	+	=	=	49	2.32e-17	FALSE	12.0729	0	0	241	6	0.0248963	19	241	87	0.360996	NA	0.923372
GLUL	1_182360842_182361841	ENHA_1_181999000_182000000;ENHA_1_182000000_182001000;ENHA_1_182111000_182112000;ENHA_1_182112000_182113000;ENHA_1_182113000_182114000;ENHA_1_182114000_182115000;ENHA_1_182115000_182116000;ENHA_1_182144000_182145000;ENHA_1_182145000_182146000;ENHA_1_182151000_182152000;ENHA_1_182152000_182153000;ENHA_1_182153000_182154000;ENHA_1_182173000_182174000;ENHA_1_182198000_182199000;ENHA_1_182249000_1822…	0	1	0	10	16	7	+	=	=	76	2.07e-39	FALSE	23.5863	0	0	205	5	0.0243902	16	205	74	0.360976	NA	1.10811
EFCAB14	1_47184237_47185236	ENHA_1_47098000_47099000;ENHA_1_47099000_47100000;ENHA_1_47100000_47101000;ENHA_1_47106000_47107000;ENHA_1_47107000_47108000;ENHA_1_47108000_47109000;ENHA_1_47109000_47110000;ENHA_1_47110000_47111000;ENHA_1_47111000_47112000;ENHA_1_47112000_47113000;ENHA_1_47113000_47114000;ENHA_1_47114000_47115000	0	1	0	2	12	7	+	=	=	22	4.71e-05	FALSE	17.6779	0	0	266	8	0.0300752	25	266	96	0.360902	NA	0.692708
DNALI1	1_38022019_38023018	ENHA_1_37929000_37930000;ENHA_1_37930000_37931000;ENHA_1_37931000_37932000;ENHA_1_37932000_37933000;ENHA_1_37933000_37934000;ENHA_1_38001000_38002000;ENHA_1_38002000_38003000;ENHA_1_38003000_38004000;ENHA_1_38004000_38005000;ENHA_1_38005000_38006000	0	1	0	2	10	7	+	=	=	196	0.000239894	FALSE	3.76484	0	1	230	5	0.0217391	15	230	83	0.36087	NA	0.554217
HNRNPUL1	19_41767880_41768879	ENHA_19_41112000_41113000;ENHA_19_41113000_41114000;ENHA_19_41119000_41120000;ENHA_19_41153000_41154000;ENHA_19_41157000_41158000;ENHA_19_41158000_41159000;ENHA_19_41162000_41163000;ENHA_19_41167000_41168000;ENHA_19_41226000_41227000;ENHA_19_41227000_41228000;ENHA_19_41228000_41229000;ENHA_19_41233000_41234000;ENHA_19_41234000_41235000;ENHA_19_41235000_41236000;ENHA_19_41236000_41237000	0	1	0	5	15	7	+	=	=	107	7.09e-22	FALSE	47.1712	0	0	327	6	0.0183486	24	327	118	0.360856	NA	0.461864
SYNGR2	17_76164125_76165124	ENHA_17_75283000_75284000;ENHA_17_75284000_75285000;ENHA_17_75285000_75286000;ENHA_17_75286000_75287000	0	1	0	1	4	7	+	=	=	10	0.00445285	FALSE	193.478	1	1	194	6	0.0309278	19	194	70	0.360825	NA	0.92381
PTPN12	7_77166272_77167271	ENHA_7_77071000_77072000;ENHA_7_77072000_77073000;ENHA_7_77073000_77074000;ENHA_7_77074000_77075000;ENHA_7_77084000_77085000;ENHA_7_77085000_77086000;ENHA_7_77086000_77087000;ENHA_7_77087000_77088000;ENHA_7_77088000_77089000;ENHA_7_77089000_77090000;ENHA_7_77110000_77111000;ENHA_7_77129000_77130000	0	0	0	4	12	7	+	=	=	45	5.55e-06	FALSE	6.54599	0	1	194	5	0.0257732	14	194	70	0.360825	NA	1.10857
YTHDF3-AS1	8_64080502_64081501	ENHA_8_62697000_62698000;ENHA_8_62698000_62699000;ENHA_8_62703000_62704000;ENHA_8_62704000_62705000;ENHA_8_62719000_62720000;ENHA_8_62720000_62721000;ENHA_8_62721000_62722000;ENHA_8_62722000_62723000;ENHA_8_62723000_62724000;ENHA_8_62724000_62725000;ENHA_8_62730000_62731000;ENHA_8_62731000_62732000	0	1	0	3	12	7	+	=	=	78	9.73e-08	FALSE	NA	0	NA	280	10	0.0357143	27	280	101	0.360714	NA	0.831683
FZR1	19_3505794_3506793	ENHA_19_3335000_3336000;ENHA_19_3336000_3337000;ENHA_19_3337000_3338000;ENHA_19_3344000_3345000	0	1	0	1	4	7	+	=	=	36	2.57e-05	FALSE	12.602	0	0	244	7	0.0286885	19	244	88	0.360656	NA	0.792208
SHPK	17_3539117_3540116	ENHA_17_2950000_2951000;ENHA_17_2951000_2952000;ENHA_17_2952000_2953000;ENHA_17_2949000_2950000;ENHA_17_2953000_2954000	0	0	0	2	5	7	+	=	=	17	4.43e-09	FALSE	5.71131	0	1	233	5	0.0214592	18	233	84	0.360515	NA	0.554762
IER2	19_13260781_13261780	ENHA_19_13113000_13114000;ENHA_19_13118000_13119000;ENHA_19_13124000_13125000;ENHA_19_13130000_13131000;ENHA_19_13134000_13135000;ENHA_19_13135000_13136000	0	1	0	4	6	7	+	=	=	106	5.34e-15	FALSE	29.3376	0	0	197	1	0.00507614	12	197	71	0.360406	NA	0
CERS2	1_150946980_150947979	ENHA_1_150533000_150534000;ENHA_1_150534000_150535000;ENHA_1_150535000_150536000;ENHA_1_150536000_150537000;ENHA_1_150545000_150546000;ENHA_1_150546000_150547000	0	1	0	1	6	7	+	=	=	16	1.69e-05	FALSE	81.9317	0	0	161	3	0.0186335	12	161	58	0.360248	NA	0.925287
CNDP2	18_72162999_72163998	ENHA_18_71857000_71858000;ENHA_18_71858000_71859000;ENHA_18_71864000_71865000;ENHA_18_71865000_71866000;ENHA_18_71866000_71867000;ENHA_18_71870000_71871000;ENHA_18_71871000_71872000	0	1	0	1	7	7	+	=	=	41	0.000311652	FALSE	278.67	0	1	347	11	0.0317003	23	347	125	0.360231	NA	1.26182
LINC00940	12_2045243_2046242	ENHA_12_1716000_1717000;ENHA_12_1717000_1718000;ENHA_12_1718000_1719000;ENHA_12_1719000_1720000;ENHA_12_1877000_1878000;ENHA_12_1883000_1884000;ENHA_12_1884000_1885000;ENHA_12_1876000_1877000;ENHA_12_1888000_1889000;ENHA_12_1896000_1897000;ENHA_12_1897000_1898000;ENHA_12_1904000_1905000;ENHA_12_1905000_1906000;ENHA_12_1906000_1907000	0	1	0	6	14	7	+	=	=	35	4.72e-10	FALSE	NA	0	NA	186	4	0.0215054	12	186	67	0.360215	NA	1.38806
RNF139-AS1	8_125486305_125487304	ENHA_8_124854000_124855000;ENHA_8_124855000_124856000;ENHA_8_124935000_124936000;ENHA_8_124936000_124937000;ENHA_8_124937000_124938000;ENHA_8_124938000_124939000;ENHA_8_124939000_124940000	0	1	0	2	7	7	+	=	=	138	1.26e-07	FALSE	NA	1	NA	211	4	0.0189573	16	211	76	0.36019	NA	0.694079
LINC01137	1_37939545_37940544	ENHA_1_36716000_36717000;ENHA_1_36720000_36721000;ENHA_1_36721000_36722000;ENHA_1_36725000_36726000	0	0	0	1	4	7	+	=	=	32	0.000261614	FALSE	NA	0	NA	261	4	0.0153257	21	261	94	0.360153	NA	0.694149
HIF1A	14_62161618_62162617	ENHA_14_61953000_61954000;ENHA_14_61959000_61960000;ENHA_14_61958000_61959000;ENHA_14_61979000_61980000;ENHA_14_61994000_61995000;ENHA_14_62005000_62006000;ENHA_14_62004000_62005000;ENHA_14_62115000_62116000	0	0	0	9	8	7	+	=	=	47	1.12e-17	FALSE	25.6742	0	1	225	9	0.04	18	225	81	0.36	NA	0.925926
KRBA2	17_8279530_8280529	ENHA_17_7961000_7962000;ENHA_17_7962000_7963000;ENHA_17_8158000_8159000;ENHA_17_8159000_8160000;ENHA_17_8163000_8164000;ENHA_17_8164000_8165000;ENHA_17_8165000_8166000;ENHA_17_8166000_8167000	0	1	0	2	8	7	+	=	=	27	0.000152412	FALSE	2.98988	0	1	175	7	0.04	16	175	63	0.36	NA	1.5873
DOLK	9_131709513_131710512	ENHA_9_131602000_131603000;ENHA_9_131603000_131604000;ENHA_9_131604000_131605000;ENHA_9_131611000_131612000;ENHA_9_131615000_131616000;ENHA_9_131626000_131627000	0	0	0	3	6	7	+	=	=	32	8.65e-08	FALSE	10.5144	0	0	275	9	0.0327273	20	275	99	0.36	NA	0.617284
BZW1	2_201675768_201676767	ENHA_2_201544000_201545000;ENHA_2_201572000_201573000;ENHA_2_201579000_201580000;ENHA_2_201607000_201608000;ENHA_2_201613000_201614000;ENHA_2_201614000_201615000;ENHA_2_201652000_201653000;ENHA_2_201653000_201654000	0	1	0	7	8	7	+	=	=	293	9.54e-76	FALSE	60.1311	0	0	175	3	0.0171429	18	175	63	0.36	NA	0.925926
GNB1L	22_19841963_19842962	ENHA_22_19794000_19795000;ENHA_22_19795000_19796000;ENHA_22_19815000_19816000;ENHA_22_19816000_19817000;ENHA_22_19817000_19818000;ENHA_22_19818000_19819000;ENHA_22_19819000_19820000	0	0	0	2	7	7	+	=	=	108	4.54e-22	FALSE	5.28541	0	1	264	6	0.0227273	19	264	95	0.359848	NA	0.463158
CNFN	19_42893945_42894944	ENHA_19_42843000_42844000;ENHA_19_42844000_42845000;ENHA_19_42845000_42846000;ENHA_19_42846000_42847000;ENHA_19_42847000_42848000;ENHA_19_42848000_42849000;ENHA_19_42849000_42850000;ENHA_19_42850000_42851000;ENHA_19_42851000_42852000	0	0	0	1	9	7	+	=	=	31	0.0059183	FALSE	43.1292	0	1	253	4	0.0158103	22	253	91	0.359684	NA	0.695055
LOC101928725	15_59062674_59063673	ENHA_15_58561000_58562000;ENHA_15_58562000_58563000;ENHA_15_58563000_58564000;ENHA_15_58625000_58626000;ENHA_15_58626000_58627000;ENHA_15_58677000_58678000;ENHA_15_58897000_58898000;ENHA_15_58898000_58899000	0	1	0	5	8	7	+	=	=	35	2.05e-21	FALSE	NA	0	NA	267	5	0.0187266	19	267	96	0.359551	NA	1.1125
SUPT16H	14_21851926_21852925	ENHA_14_21682000_21683000;ENHA_14_21686000_21687000;ENHA_14_21687000_21688000;ENHA_14_21688000_21689000;ENHA_14_21816000_21817000;ENHA_14_21817000_21818000;ENHA_14_21826000_21827000	0	0	0	2	7	7	+	=	=	48	0.000365032	FALSE	21.5038	0	0	217	6	0.0276498	18	217	78	0.359447	NA	0.92735
DNAJB6	7_157129210_157130209	ENHA_7_156816000_156817000;ENHA_7_156817000_156818000;ENHA_7_156818000_156819000;ENHA_7_156819000_156820000;ENHA_7_156820000_156821000;ENHA_7_156821000_156822000;ENHA_7_157048000_157049000;ENHA_7_157049000_157050000	0	1	0	2	8	7	+	=	=	71	2.01e-11	FALSE	30.6221	0	0	256	6	0.0234375	24	256	92	0.359375	NA	0.463768
STX10	19_13260689_13261688	ENHA_19_13113000_13114000;ENHA_19_13118000_13119000;ENHA_19_13124000_13125000;ENHA_19_13130000_13131000;ENHA_19_13134000_13135000	0	1	0	4	5	7	+	=	=	106	5.34e-15	FALSE	32.0418	0	0	192	2	0.0104167	12	192	69	0.359375	NA	0
FAM63B	15_59062890_59063889	ENHA_15_58561000_58562000;ENHA_15_58562000_58563000;ENHA_15_58563000_58564000;ENHA_15_58625000_58626000;ENHA_15_58626000_58627000;ENHA_15_58677000_58678000;ENHA_15_58897000_58898000;ENHA_15_58898000_58899000	0	1	0	5	8	7	+	=	=	35	2.05e-21	FALSE	2.89764	0	1	270	7	0.0259259	18	270	97	0.359259	NA	1.19293
NIPBL	5_36876360_36877359	ENHA_5_36741000_36742000;ENHA_5_36742000_36743000;ENHA_5_36743000_36744000;ENHA_5_36744000_36745000;ENHA_5_36745000_36746000;ENHA_5_36746000_36747000	0	1	0	1	6	7	+	=	=	35	2.4e-17	FALSE	3.81215	0	1	206	3	0.0145631	14	206	74	0.359223	NA	1.85586
NIPBL-AS1	5_36876297_36877296	ENHA_5_36741000_36742000;ENHA_5_36742000_36743000;ENHA_5_36743000_36744000;ENHA_5_36744000_36745000;ENHA_5_36745000_36746000;ENHA_5_36746000_36747000	0	1	0	1	6	7	+	=	=	35	2.4e-17	FALSE	NA	0	NA	206	3	0.0145631	14	206	74	0.359223	NA	1.85586
LOC105376271	9_127962176_127963175	ENHA_9_127632000_127633000;ENHA_9_127633000_127634000;ENHA_9_127634000_127635000;ENHA_9_127635000_127636000;ENHA_9_127636000_127637000	0	1	0	1	5	7	+	=	=	29	1.13e-10	FALSE	NA	0	NA	245	5	0.0204082	22	245	88	0.359184	NA	0.556818
CDC5L	6_44354750_44355749	ENHA_6_44320000_44321000;ENHA_6_44321000_44322000;ENHA_6_44322000_44323000;ENHA_6_44323000_44324000;ENHA_6_44324000_44325000;ENHA_6_44325000_44326000;ENHA_6_44326000_44327000;ENHA_6_44327000_44328000;ENHA_6_44328000_44329000	0	0	0	1	9	7	+	=	=	23	0.00923852	FALSE	6.40288	0	0	245	4	0.0163265	26	245	88	0.359184	NA	0.696023
FAM69B	9_139606523_139607522	ENHA_9_139590000_139591000;ENHA_9_139591000_139592000;ENHA_9_139592000_139593000;ENHA_9_139593000_139594000	0	0	0	1	4	7	+	=	=	45	0.00867554	FALSE	13.9734	0	1	181	5	0.0276243	17	181	65	0.359116	NA	0
UBE2G1	17_4269470_4270469	ENHA_17_4120000_4121000;ENHA_17_4135000_4136000;ENHA_17_4134000_4135000;ENHA_17_4150000_4151000;ENHA_17_4214000_4215000;ENHA_17_4220000_4221000;ENHA_17_4221000_4222000;ENHA_17_4247000_4248000	0	1	0	7	8	7	+	=	=	223	8.94e-09	FALSE	28.4466	0	0	220	6	0.0272727	15	220	79	0.359091	NA	0.92827
TMEM87B	2_112812299_112813298	ENHA_2_112703000_112704000;ENHA_2_112704000_112705000;ENHA_2_112705000_112706000	0	0	0	1	3	7	+	=	=	32	1.79e-09	FALSE	7.69194	1	0	220	5	0.0227273	17	220	79	0.359091	NA	0.556962
FEM1C	5_114880092_114881091	ENHA_5_114641000_114642000;ENHA_5_114642000_114643000;ENHA_5_114643000_114644000;ENHA_5_114648000_114649000;ENHA_5_114751000_114752000;ENHA_5_114752000_114753000;ENHA_5_114753000_114754000;ENHA_5_114754000_114755000;ENHA_5_114755000_114756000;ENHA_5_114759000_114760000;ENHA_5_114760000_114761000;ENHA_5_114761000_114762000;ENHA_5_114766000_114767000;ENHA_5_114767000_114768000	0	0	0	4	14	7	+	=	=	43	8.83e-13	FALSE	3.62114	0	0	337	11	0.0326409	24	337	121	0.35905	NA	1.01277
HRC	19_49658182_49659181	ENHA_19_49631000_49632000;ENHA_19_49636000_49637000;ENHA_19_49637000_49638000;ENHA_19_49638000_49639000;ENHA_19_49639000_49640000;ENHA_19_49643000_49644000;ENHA_19_49644000_49645000;ENHA_19_49645000_49646000;ENHA_19_49646000_49647000	0	1	0	1	9	7	+	=	=	185	2.24e-06	FALSE	0.162618	0	1	273	10	0.03663	17	273	98	0.358974	NA	0.835714
OLA1	2_175112899_175113898	ENHA_2_174437000_174438000;ENHA_2_174441000_174442000;ENHA_2_174923000_174924000;ENHA_2_174924000_174925000;ENHA_2_175022000_175023000	0	0	0	3	5	7	+	=	=	28	0.000759031	FALSE	68.0941	1	0	312	10	0.0320513	20	312	112	0.358974	NA	0.835714
BHLHE40	3_5020596_5021595	ENHA_3_4360000_4361000;ENHA_3_4364000_4365000;ENHA_3_4365000_4366000;ENHA_3_4739000_4740000;ENHA_3_4757000_4758000;ENHA_3_4758000_4759000;ENHA_3_4759000_4760000;ENHA_3_4760000_4761000;ENHA_3_4764000_4765000;ENHA_3_4765000_4766000;ENHA_3_4784000_4785000;ENHA_3_4815000_4816000;ENHA_3_4891000_4892000;ENHA_3_4899000_4900000;ENHA_3_4926000_4927000;ENHA_3_4927000_4928000;ENHA_3_4928000_4929000;ENHA_3_4…	0	1	0	11	18	7	+	=	=	68	4.09e-52	FALSE	5.63035	0	1	195	6	0.0307692	12	195	70	0.358974	NA	0.928571
PPM1D	17_58677043_58678042	ENHA_17_58207000_58208000;ENHA_17_58208000_58209000;ENHA_17_58214000_58215000;ENHA_17_58215000_58216000;ENHA_17_58216000_58217000;ENHA_17_58543000_58544000;ENHA_17_58544000_58545000;ENHA_17_58545000_58546000;ENHA_17_58546000_58547000	0	1	0	2	9	7	+	=	=	64	3.3e-05	FALSE	3.80254	0	0	287	8	0.0278746	21	287	103	0.358885	NA	0.696602
ZNF575	19_44036839_44037838	ENHA_19_43932000_43933000;ENHA_19_43933000_43934000;ENHA_19_43934000_43935000;ENHA_19_43935000_43936000;ENHA_19_43960000_43961000;ENHA_19_43961000_43962000	0	1	0	2	6	7	+	=	=	21	2.45e-05	FALSE	0.762065	0	1	209	5	0.0239234	15	209	75	0.358852	NA	1.11467
ST13	22_41252513_41253512	ENHA_22_40786000_40787000;ENHA_22_40787000_40788000;ENHA_22_40788000_40789000;ENHA_22_40789000_40790000;ENHA_22_40790000_40791000;ENHA_22_40791000_40792000;ENHA_22_40795000_40796000;ENHA_22_40801000_40802000	0	0	0	1	8	7	+	=	=	13	0.00671246	FALSE	106.049	0	1	223	5	0.0224215	17	223	80	0.358744	NA	1.115
XPNPEP3	22_41252584_41253583	ENHA_22_40786000_40787000;ENHA_22_40787000_40788000;ENHA_22_40788000_40789000;ENHA_22_40789000_40790000;ENHA_22_40790000_40791000;ENHA_22_40791000_40792000;ENHA_22_40795000_40796000;ENHA_22_40801000_40802000	0	0	0	1	8	7	+	=	=	13	0.00671246	FALSE	11.7045	0	1	223	5	0.0224215	17	223	80	0.358744	NA	1.115
SESN1	6_109415209_109416208	ENHA_6_108897000_108898000;ENHA_6_108898000_108899000;ENHA_6_108899000_108900000;ENHA_6_108900000_108901000;ENHA_6_108901000_108902000;ENHA_6_108902000_108903000;ENHA_6_108903000_108904000;ENHA_6_108904000_108905000;ENHA_6_108905000_108906000;ENHA_6_108915000_108916000	0	0	0	2	10	7	+	=	=	43	3.3e-09	FALSE	22.5698	0	1	223	2	0.00896861	18	223	80	0.358744	NA	1.39375
RHBDD3	22_29663653_29664652	ENHA_22_29022000_29023000;ENHA_22_29026000_29027000;ENHA_22_29034000_29035000;ENHA_22_29180000_29181000;ENHA_22_29181000_29182000;ENHA_22_29215000_29216000;ENHA_22_29216000_29217000;ENHA_22_29301000_29302000;ENHA_22_29487000_29488000;ENHA_22_29516000_29517000	0	0	0	11	10	7	+	=	=	133	2.28e-25	FALSE	24.2379	0	0	315	9	0.0285714	17	315	113	0.35873	NA	1.23894
EFNA1	1_155099848_155100847	ENHA_1_154390000_154391000;ENHA_1_154391000_154392000;ENHA_1_154392000_154393000;ENHA_1_154393000_154394000;ENHA_1_154394000_154395000;ENHA_1_154395000_154396000;ENHA_1_154577000_154578000;ENHA_1_154578000_154579000;ENHA_1_154579000_154580000;ENHA_1_154580000_154581000;ENHA_1_154581000_154582000;ENHA_1_154582000_154583000;ENHA_1_154614000_154615000;ENHA_1_154615000_154616000;ENHA_1_154616000_1546…	0	0	0	3	18	7	+	=	=	18	1.56e-06	FALSE	22.6848	0	0	184	4	0.0217391	17	184	66	0.358696	NA	0.69697
NUP153	6_17706566_17707565	ENHA_6_17156000_17157000;ENHA_6_17160000_17161000;ENHA_6_17630000_17631000;ENHA_6_17631000_17632000;ENHA_6_17651000_17652000;ENHA_6_17678000_17679000;ENHA_6_17679000_17680000;ENHA_6_17683000_17684000;ENHA_6_17684000_17685000;ENHA_6_17685000_17686000;ENHA_6_17686000_17687000	0	1	0	4	11	7	+	=	=	60	2.43e-05	FALSE	7.30065	0	1	184	4	0.0217391	16	184	66	0.358696	NA	1.39394
DCAF17	2_172290260_172291259	ENHA_2_171831000_171832000;ENHA_2_171830000_171831000;ENHA_2_171854000_171855000;ENHA_2_171855000_171856000;ENHA_2_171998000_171999000;ENHA_2_171999000_172000000;ENHA_2_172018000_172019000;ENHA_2_172019000_172020000;ENHA_2_172020000_172021000;ENHA_2_172021000_172022000;ENHA_2_172022000_172023000	0	0	0	9	11	7	+	=	=	24	4.26e-11	FALSE	3.10758	0	0	276	5	0.0181159	22	276	99	0.358696	NA	0.557576
SMPD3	16_68481910_68482909	ENHA_16_68441000_68442000;ENHA_16_68442000_68443000;ENHA_16_68451000_68452000;ENHA_16_68452000_68453000;ENHA_16_68453000_68454000;ENHA_16_68454000_68455000	0	0	0	2	6	7	+	=	=	39	2.37e-08	FALSE	0.725047	0	1	198	5	0.0252525	15	198	71	0.358586	NA	0.557746
ZNF778	16_89283610_89284609	ENHA_16_88826000_88827000;ENHA_16_88827000_88828000;ENHA_16_88828000_88829000;ENHA_16_88829000_88830000;ENHA_16_88833000_88834000;ENHA_16_88840000_88841000	0	1	0	3	6	7	+	=	=	144	2.06e-13	FALSE	3.85879	0	1	212	7	0.0330189	20	212	76	0.358491	NA	0.796992
LINC01220	14_75760606_75761605	ENHA_14_75561000_75562000;ENHA_14_75566000_75567000;ENHA_14_75567000_75568000;ENHA_14_75568000_75569000;ENHA_14_75569000_75570000;ENHA_14_75601000_75602000;ENHA_14_75625000_75626000;ENHA_14_75626000_75627000;ENHA_14_75627000_75628000;ENHA_14_75628000_75629000;ENHA_14_75668000_75669000	0	1	0	6	11	7	+	=	=	44	2.98e-09	FALSE	NA	0	NA	159	3	0.0188679	12	159	57	0.358491	NA	0.929825
ASH1L	1_155531825_155532824	ENHA_1_155343000_155344000;ENHA_1_155344000_155345000;ENHA_1_155345000_155346000;ENHA_1_155346000_155347000;ENHA_1_155352000_155353000;ENHA_1_155359000_155360000;ENHA_1_155364000_155365000;ENHA_1_155365000_155366000;ENHA_1_155366000_155367000;ENHA_1_155452000_155453000;ENHA_1_155474000_155475000;ENHA_1_155494000_155495000;ENHA_1_155499000_155500000;ENHA_1_155500000_155501000	0	0	0	8	14	7	+	=	=	67	1.17e-16	FALSE	4.09725	0	0	226	5	0.0221239	18	226	81	0.358407	NA	0.558025
NUCB2	11_17297764_17298763	ENHA_11_17258000_17259000;ENHA_11_17259000_17260000;ENHA_11_17260000_17261000;ENHA_11_17261000_17262000;ENHA_11_17262000_17263000	0	0	0	2	5	7	+	=	=	33	4.73e-06	FALSE	115.653	1	1	173	3	0.017341	14	173	62	0.358382	NA	1.86022
LATS2	13_21635223_21636222	ENHA_13_21588000_21589000;ENHA_13_21589000_21590000;ENHA_13_21610000_21611000;ENHA_13_21611000_21612000;ENHA_13_21612000_21613000;ENHA_13_21613000_21614000;ENHA_13_21614000_21615000;ENHA_13_21615000_21616000;ENHA_13_21616000_21617000	0	0	0	2	9	7	+	=	=	75	2.06e-12	FALSE	1.46012	0	1	293	7	0.0238908	22	293	105	0.358362	NA	0.797279
FKBP10	17_39968461_39969460	ENHA_17_39929000_39930000;ENHA_17_39930000_39931000;ENHA_17_39931000_39932000;ENHA_17_39932000_39933000;ENHA_17_39933000_39934000;ENHA_17_39934000_39935000;ENHA_17_39935000_39936000	0	1	0	1	7	7	+	=	=	72	0.00687224	FALSE	104.008	0	0	240	7	0.0291667	15	240	86	0.358333	NA	1.19601
RRM2B	8_103250847_103251846	ENHA_8_102514000_102515000;ENHA_8_102515000_102516000;ENHA_8_102592000_102593000;ENHA_8_102593000_102594000;ENHA_8_102594000_102595000;ENHA_8_102595000_102596000;ENHA_8_102596000_102597000;ENHA_8_102614000_102615000;ENHA_8_102615000_102616000;ENHA_8_102616000_102617000;ENHA_8_102617000_102618000	0	0	0	4	11	7	+	=	=	24	5e-13	FALSE	17.3231	0	0	201	5	0.0248756	16	201	72	0.358209	NA	0.558333
CTNS	17_3539261_3540260	ENHA_17_2950000_2951000;ENHA_17_2951000_2952000;ENHA_17_2952000_2953000;ENHA_17_2949000_2950000;ENHA_17_2953000_2954000	0	0	0	2	5	7	+	=	=	17	4.43e-09	FALSE	6.08628	0	0	201	3	0.0149254	18	201	72	0.358209	NA	0.930556
FARS2	6_5260750_5261749	ENHA_6_5166000_5167000;ENHA_6_5167000_5168000;ENHA_6_5168000_5169000;ENHA_6_5169000_5170000;ENHA_6_5215000_5216000;ENHA_6_5229000_5230000;ENHA_6_5233000_5234000	0	0	0	3	7	7	+	=	=	55	9.57e-23	FALSE	9.76591	0	0	190	5	0.0263158	17	190	68	0.357895	NA	0.558824
CPEB3	10_94050376_94051375	ENHA_10_93848000_93849000;ENHA_10_93865000_93866000;ENHA_10_93866000_93867000;ENHA_10_93867000_93868000;ENHA_10_93883000_93884000;ENHA_10_93884000_93885000;ENHA_10_93885000_93886000;ENHA_10_93899000_93900000;ENHA_10_93903000_93904000;ENHA_10_93912000_93913000;ENHA_10_93917000_93918000;ENHA_10_93918000_93919000;ENHA_10_93919000_93920000;ENHA_10_93965000_93966000;ENHA_10_93969000_93970000;ENHA_10_9…	0	1	0	11	16	7	+	=	=	55	3.92e-38	FALSE	0.886085	0	0	218	4	0.0183486	20	218	78	0.357798	NA	0.698718
TTC7A	2_47142767_47143766	ENHA_2_46262000_46263000;ENHA_2_46268000_46269000;ENHA_2_46269000_46270000;ENHA_2_46270000_46271000;ENHA_2_46271000_46272000;ENHA_2_46272000_46273000;ENHA_2_46273000_46274000;ENHA_2_46274000_46275000;ENHA_2_46637000_46638000;ENHA_2_46638000_46639000;ENHA_2_46639000_46640000;ENHA_2_46873000_46874000	0	1	0	4	12	7	+	=	=	24	1.12e-08	FALSE	1.07475	0	1	193	5	0.0259067	14	193	69	0.357513	NA	1.11884
SGMS1	10_52383238_52384237	ENHA_10_52122000_52123000;ENHA_10_52123000_52124000;ENHA_10_52158000_52159000;ENHA_10_52159000_52160000;ENHA_10_52164000_52165000;ENHA_10_52165000_52166000;ENHA_10_52226000_52227000;ENHA_10_52227000_52228000;ENHA_10_52228000_52229000;ENHA_10_52229000_52230000;ENHA_10_52230000_52231000;ENHA_10_52231000_52232000;ENHA_10_52232000_52233000;ENHA_10_52233000_52234000;ENHA_10_52322000_52323000;ENHA_10_5…	0	1	0	6	19	7	+	=	=	78	1.67e-23	FALSE	9.3475	0	0	235	6	0.0255319	19	235	84	0.357447	NA	0.46627
DRC3	17_17875626_17876625	ENHA_17_17591000_17592000;ENHA_17_17598000_17599000;ENHA_17_17599000_17600000;ENHA_17_17846000_17847000;ENHA_17_17847000_17848000;ENHA_17_17848000_17849000;ENHA_17_17849000_17850000;ENHA_17_17850000_17851000;ENHA_17_17851000_17852000;ENHA_17_17852000_17853000;ENHA_17_17853000_17854000;ENHA_17_17854000_17855000;ENHA_17_17855000_17856000;ENHA_17_17856000_17857000	0	0	0	2	14	7	+	=	=	58	0.000982351	FALSE	NA	0	NA	235	5	0.0212766	18	235	84	0.357447	NA	1.67857
MAZ	16_29816916_29817915	ENHA_16_29739000_29740000;ENHA_16_29740000_29741000;ENHA_16_29741000_29742000;ENHA_16_29742000_29743000;ENHA_16_29743000_29744000;ENHA_16_29777000_29778000;ENHA_16_29778000_29779000	0	1	0	2	7	7	+	=	=	194	6.35e-23	FALSE	161.165	1	1	252	6	0.0238095	17	252	90	0.357143	NA	0.933333
ABTB2	11_34379056_34380055	ENHA_11_34172000_34173000;ENHA_11_34173000_34174000;ENHA_11_34191000_34192000;ENHA_11_34196000_34197000;ENHA_11_34197000_34198000;ENHA_11_34198000_34199000;ENHA_11_34199000_34200000;ENHA_11_34200000_34201000;ENHA_11_34245000_34246000;ENHA_11_34297000_34298000	0	1	0	7	10	7	+	=	=	89	3.34e-72	FALSE	3.22651	0	0	224	4	0.0178571	18	224	80	0.357143	NA	0
LRRC45	17_79980677_79981676	ENHA_17_79690000_79691000;ENHA_17_79691000_79692000;ENHA_17_79692000_79693000;ENHA_17_79693000_79694000;ENHA_17_79694000_79695000;ENHA_17_79695000_79696000;ENHA_17_79696000_79697000	0	1	0	1	7	7	+	=	=	35	1.82e-09	FALSE	7.56442	0	1	224	4	0.0178571	18	224	80	0.357143	NA	0.7
GDF5	20_34042069_34043068	ENHA_20_33891000_33892000;ENHA_20_33892000_33893000;ENHA_20_33897000_33898000;ENHA_20_33896000_33897000;ENHA_20_33907000_33908000;ENHA_20_33902000_33903000;ENHA_20_33908000_33909000;ENHA_20_33909000_33910000;ENHA_20_33910000_33911000	0	1	0	4	9	7	+	=	=	46	9.96e-21	FALSE	0.0358641	0	0	182	3	0.0164835	16	182	65	0.357143	NA	0.933333
NTMT1	9_132370662_132371661	ENHA_9_131903000_131904000;ENHA_9_131929000_131930000;ENHA_9_131930000_131931000;ENHA_9_131931000_131932000;ENHA_9_131932000_131933000;ENHA_9_131933000_131934000;ENHA_9_131966000_131967000;ENHA_9_131974000_131975000;ENHA_9_131975000_131976000;ENHA_9_131976000_131977000	0	1	0	6	10	7	+	=	=	127	1.09e-152	FALSE	26.6129	0	0	210	3	0.0142857	19	210	75	0.357143	NA	0
CLDN4	7_73244692_73245691	ENHA_7_72771000_72772000;ENHA_7_72772000_72773000;ENHA_7_72773000_72774000;ENHA_7_72924000_72925000;ENHA_7_72925000_72926000;ENHA_7_72926000_72927000;ENHA_7_72927000_72928000;ENHA_7_72928000_72929000;ENHA_7_72929000_72930000;ENHA_7_72930000_72931000;ENHA_7_73028000_73029000;ENHA_7_73157000_73158000;ENHA_7_73165000_73166000	0	1	0	5	13	7	+	=	=	151	6.25e-24	FALSE	77.5448	1	1	213	7	0.0328638	13	213	76	0.356808	NA	0.800752
DSN1	20_35401731_35402730	ENHA_20_35107000_35108000;ENHA_20_35108000_35109000;ENHA_20_35109000_35110000;ENHA_20_35110000_35111000;ENHA_20_35111000_35112000;ENHA_20_35112000_35113000;ENHA_20_35119000_35120000;ENHA_20_35249000_35250000;ENHA_20_35253000_35254000;ENHA_20_35254000_35255000	0	1	0	2	10	7	+	=	=	113	6.91e-05	FALSE	4.25104	0	1	199	5	0.0251256	15	199	71	0.356784	NA	1.12113
AP1S3	2_224701820_224702819	ENHA_2_224665000_224666000;ENHA_2_224666000_224667000;ENHA_2_224667000_224668000;ENHA_2_224668000_224669000;ENHA_2_224669000_224670000	0	0	0	2	5	7	+	=	=	65	1.39e-07	FALSE	15.02	0	0	199	3	0.0150754	17	199	71	0.356784	NA	0
QSOX1	1_180123467_180124466	ENHA_1_180063000_180064000;ENHA_1_180067000_180068000;ENHA_1_180068000_180069000;ENHA_1_180069000_180070000;ENHA_1_180070000_180071000;ENHA_1_180096000_180097000	0	0	0	2	6	7	+	=	=	84	1.16e-14	FALSE	27.067	1	0	286	10	0.034965	20	286	102	0.356643	NA	0.841176
ZFX-AS1	X_24167272_24168271	ENHA_X_24108000_24109000;ENHA_X_24109000_24110000;ENHA_X_24110000_24111000;ENHA_X_24111000_24112000;ENHA_X_24112000_24113000;ENHA_X_24113000_24114000;ENHA_X_24114000_24115000	0	1	0	1	7	7	+	=	=	27	7.65e-07	FALSE	NA	0	NA	230	6	0.026087	18	230	82	0.356522	NA	0.934959
ALCAM	3_105085056_105086055	ENHA_3_102319000_102320000;ENHA_3_104319000_104320000;ENHA_3_104332000_104333000;ENHA_3_104331000_104332000;ENHA_3_104333000_104334000;ENHA_3_104334000_104335000;ENHA_3_104411000_104412000;ENHA_3_104412000_104413000;ENHA_3_104413000_104414000;ENHA_3_104414000_104415000;ENHA_3_104415000_104416000;ENHA_3_104416000_104417000;ENHA_3_104417000_104418000;ENHA_3_104418000_104419000;ENHA_3_104604000_1046…	0	1	0	11	23	7	+	=	=	44	1.45e-41	FALSE	26.6883	1	0	230	4	0.0173913	19	230	82	0.356522	NA	1.40244
C7orf13	7_156432849_156433848	ENHA_7_155712000_155713000;ENHA_7_156407000_156408000;ENHA_7_156408000_156409000;ENHA_7_156409000_156410000	0	0	0	2	4	7	+	=	=	44	2.24e-06	FALSE	5.37428	0	1	216	6	0.0277778	17	216	77	0.356481	NA	0.467532
RNF32	7_156432852_156433851	ENHA_7_155712000_155713000;ENHA_7_156407000_156408000;ENHA_7_156408000_156409000;ENHA_7_156409000_156410000	0	0	0	2	4	7	+	=	=	44	2.24e-06	FALSE	6.49997	0	1	216	6	0.0277778	17	216	77	0.356481	NA	0.467532
FBXL19	16_30933875_30934874	ENHA_16_30788000_30789000;ENHA_16_30855000_30856000;ENHA_16_30856000_30857000;ENHA_16_30857000_30858000;ENHA_16_30858000_30859000;ENHA_16_30859000_30860000	0	1	0	2	6	7	+	=	=	50	7.19e-17	FALSE	5.45401	0	0	216	4	0.0185185	18	216	77	0.356481	NA	0.701299
SMIM24	19_3480041_3481040	ENHA_19_3336000_3337000;ENHA_19_3337000_3338000;ENHA_19_3342000_3343000	0	1	0	1	3	7	+	=	=	38	0.00652804	FALSE	NA	0	NA	202	5	0.0247525	18	202	72	0.356436	NA	0.561111
SFSWAP	12_132195131_132196130	ENHA_12_131942000_131943000;ENHA_12_131943000_131944000;ENHA_12_131944000_131945000;ENHA_12_131945000_131946000;ENHA_12_131949000_131950000	0	0	0	1	5	7	+	=	=	15	0.0062843	FALSE	9.61214	0	0	188	3	0.0159574	16	188	67	0.356383	NA	0.935323
BCL2L11	2_111877990_111878989	ENHA_2_111526000_111527000;ENHA_2_111527000_111528000;ENHA_2_111528000_111529000;ENHA_2_111529000_111530000;ENHA_2_111530000_111531000;ENHA_2_111555000_111556000;ENHA_2_111556000_111557000;ENHA_2_111572000_111573000;ENHA_2_111576000_111577000	0	1	0	3	9	7	+	=	=	14	1.97e-05	FALSE	7.1943	0	0	278	10	0.0359712	20	278	99	0.356115	NA	0.842424
LOC729683	17_61777197_61778196	ENHA_17_61506000_61507000;ENHA_17_61507000_61508000;ENHA_17_61508000_61509000;ENHA_17_61509000_61510000;ENHA_17_61510000_61511000;ENHA_17_61511000_61512000;ENHA_17_61512000_61513000;ENHA_17_61513000_61514000;ENHA_17_61514000_61515000	0	1	0	1	9	7	+	=	=	32	3.21e-07	FALSE	NA	0	NA	205	5	0.0243902	14	205	73	0.356098	NA	1.68493
KIAA0232	4_6783958_6784957	ENHA_4_6750000_6751000;ENHA_4_6751000_6752000;ENHA_4_6752000_6753000;ENHA_4_6753000_6754000;ENHA_4_6754000_6755000	0	0	0	2	5	7	+	=	=	77	1.37e-09	FALSE	6.40145	0	0	337	10	0.0296736	22	337	120	0.356083	NA	0.8425
ELAC2	17_12920882_12921881	ENHA_17_12033000_12034000;ENHA_17_12034000_12035000;ENHA_17_12146000_12147000;ENHA_17_12147000_12148000;ENHA_17_12153000_12154000;ENHA_17_12154000_12155000;ENHA_17_12155000_12156000;ENHA_17_12161000_12162000	0	1	0	2	8	7	+	=	=	13	1.26e-05	FALSE	27.5785	0	0	309	5	0.0161812	22	309	110	0.355987	NA	0.561818
SMAD9	13_37493910_37494909	ENHA_13_37431000_37432000;ENHA_13_37432000_37433000;ENHA_13_37433000_37434000;ENHA_13_37441000_37442000;ENHA_13_37489000_37490000;ENHA_13_37490000_37491000;ENHA_13_37491000_37492000	0	0	0	2	7	7	+	=	=	571	1.75e-10	FALSE	1.72443	0	1	281	7	0.024911	17	281	100	0.355872	NA	0.802857
ZNF839	14_102783213_102784212	ENHA_14_102530000_102531000;ENHA_14_102554000_102555000;ENHA_14_102564000_102565000;ENHA_14_102652000_102653000;ENHA_14_102653000_102654000;ENHA_14_102654000_102655000;ENHA_14_102655000_102656000	0	1	0	5	7	7	+	=	=	41	1.25e-17	FALSE	7.06299	0	0	163	3	0.0184049	11	163	58	0.355828	NA	0.936782
CYSRT1	9_140118586_140119585	ENHA_9_140020000_140021000;ENHA_9_140021000_140022000;ENHA_9_140022000_140023000;ENHA_9_140045000_140046000;ENHA_9_140046000_140047000;ENHA_9_140047000_140048000;ENHA_9_140048000_140049000;ENHA_9_140049000_140050000;ENHA_9_140050000_140051000;ENHA_9_140051000_140052000	0	1	0	2	10	7	+	=	=	87	1.66e-14	FALSE	NA	0	NA	208	7	0.0336538	15	208	74	0.355769	NA	0.401544
XXYLT1-AS1	3_194814816_194815815	ENHA_3_194593000_194594000;ENHA_3_194594000_194595000;ENHA_3_194722000_194723000;ENHA_3_194723000_194724000;ENHA_3_194724000_194725000;ENHA_3_194725000_194726000	0	0	0	2	6	7	+	=	=	23	4.7e-07	FALSE	NA	0	NA	312	8	0.025641	25	312	111	0.355769	NA	0.702703
EWSR1	22_29663497_29664496	ENHA_22_29180000_29181000;ENHA_22_29181000_29182000;ENHA_22_29215000_29216000;ENHA_22_29216000_29217000;ENHA_22_29301000_29302000;ENHA_22_29487000_29488000;ENHA_22_29516000_29517000	0	0	0	10	7	7	+	=	=	133	2.28e-25	FALSE	118.103	0	0	208	5	0.0240385	17	208	74	0.355769	NA	1.12432
RNF213	17_78234159_78235158	ENHA_17_78036000_78037000;ENHA_17_78042000_78043000;ENHA_17_78043000_78044000;ENHA_17_78047000_78048000;ENHA_17_78048000_78049000	0	1	0	1	5	7	+	=	=	24	0.00185287	FALSE	8.44247	0	0	208	4	0.0192308	18	208	74	0.355769	NA	1.40541
MIR212	17_1953175_1954174	ENHA_17_1901000_1902000;ENHA_17_1902000_1903000	0	0	0	1	2	7	+	=	=	62	0.00648759	FALSE	NA	0	NA	225	3	0.0133333	17	225	80	0.355556	NA	0.9375
ATP5G1	17_46969647_46970646	ENHA_17_46750000_46751000;ENHA_17_46755000_46756000;ENHA_17_46756000_46757000;ENHA_17_46824000_46825000;ENHA_17_46825000_46826000;ENHA_17_46826000_46827000;ENHA_17_46827000_46828000;ENHA_17_46880000_46881000;ENHA_17_46881000_46882000;ENHA_17_46882000_46883000	0	1	0	5	10	7	+	=	=	71	3.1e-16	FALSE	223.125	0	1	287	8	0.0278746	23	287	102	0.355401	NA	1.05515
MIDN	19_1248051_1249050	ENHA_19_1075000_1076000;ENHA_19_931000_932000;ENHA_19_935000_936000;ENHA_19_941000_942000;ENHA_19_942000_943000;ENHA_19_943000_944000;ENHA_19_944000_945000	0	1	0	2	7	7	+	=	=	27	0.00105695	FALSE	32.8672	0	0	242	5	0.0206612	16	242	86	0.355372	NA	0.562791
SFR1	10_105881315_105882314	ENHA_10_105650000_105651000;ENHA_10_105654000_105655000;ENHA_10_105648000_105649000;ENHA_10_105649000_105650000;ENHA_10_105651000_105652000;ENHA_10_105652000_105653000;ENHA_10_105653000_105654000	0	1	0	2	7	7	+	=	=	31	2.89e-12	FALSE	2.96073	0	0	183	4	0.0218579	11	183	65	0.355191	NA	0.703846
LENEP	1_154965561_154966560	ENHA_1_154106000_154107000;ENHA_1_154391000_154392000;ENHA_1_154392000_154393000;ENHA_1_154393000_154394000;ENHA_1_154403000_154404000;ENHA_1_154409000_154410000;ENHA_1_154450000_154451000;ENHA_1_154456000_154457000;ENHA_1_154457000_154458000;ENHA_1_154458000_154459000;ENHA_1_154459000_154460000;ENHA_1_154460000_154461000;ENHA_1_154461000_154462000;ENHA_1_154462000_154463000	0	1	0	5	14	7	+	=	=	27	4.57e-12	FALSE	0.66938	0	1	245	8	0.0326531	21	245	87	0.355102	NA	1.05603
REXO1	19_1847953_1848952	ENHA_19_1831000_1832000;ENHA_19_1832000_1833000;ENHA_19_1838000_1839000;ENHA_19_1839000_1840000;ENHA_19_1840000_1841000;ENHA_19_1841000_1842000	0	1	0	1	6	7	+	=	=	125	1.28e-08	FALSE	5.46145	0	0	186	8	0.0430108	14	186	66	0.354839	NA	1.05682
RNF145	5_158636562_158637561	ENHA_5_158613000_158614000;ENHA_5_158614000_158615000;ENHA_5_158615000_158616000;ENHA_5_158616000_158617000;ENHA_5_158617000_158618000;ENHA_5_158618000_158619000;ENHA_5_158625000_158626000;ENHA_5_158626000_158627000	0	0	0	2	8	7	+	=	=	102	0.000202629	FALSE	15.8706	0	0	279	8	0.0286738	19	279	99	0.354839	NA	0.704545
AKT1S1	19_50381114_50382113	ENHA_19_50134000_50135000;ENHA_19_50135000_50136000;ENHA_19_50141000_50142000;ENHA_19_50214000_50215000;ENHA_19_50215000_50216000;ENHA_19_50216000_50217000;ENHA_19_50217000_50218000;ENHA_19_50218000_50219000;ENHA_19_50222000_50223000	0	0	0	2	9	7	+	=	=	34	3.75e-06	FALSE	41.5172	0	1	155	4	0.0258065	13	155	55	0.354839	NA	0.704545
C1orf53	1_197871181_197872180	ENHA_1_197456000_197457000;ENHA_1_197590000_197591000;ENHA_1_197591000_197592000;ENHA_1_197633000_197634000;ENHA_1_197634000_197635000;ENHA_1_197643000_197644000;ENHA_1_197647000_197648000;ENHA_1_197648000_197649000;ENHA_1_197649000_197650000;ENHA_1_197650000_197651000;ENHA_1_197651000_197652000;ENHA_1_197652000_197653000;ENHA_1_197653000_197654000;ENHA_1_197654000_197655000	0	0	0	6	14	7	+	=	=	58	1.34e-40	FALSE	11.6866	1	1	186	4	0.0215054	12	186	66	0.354839	NA	0.704545
JADE1	4_129730277_129731276	ENHA_4_129308000_129309000;ENHA_4_129309000_129310000;ENHA_4_129310000_129311000;ENHA_4_129390000_129391000;ENHA_4_129442000_129443000;ENHA_4_129443000_129444000;ENHA_4_129444000_129445000;ENHA_4_129445000_129446000;ENHA_4_129446000_129447000;ENHA_4_129447000_129448000;ENHA_4_129455000_129456000;ENHA_4_129456000_129457000;ENHA_4_129475000_129476000;ENHA_4_129476000_129477000;ENHA_4_129483000_1294…	0	1	0	9	27	7	+	=	=	47	1.2e-28	FALSE	NA	0	NA	155	3	0.0193548	12	155	55	0.354839	NA	0
ZC3H12A	1_37939618_37940617	ENHA_1_36716000_36717000;ENHA_1_36720000_36721000;ENHA_1_36721000_36722000;ENHA_1_36725000_36726000	0	0	0	1	4	7	+	=	=	32	0.000261614	FALSE	6.65712	1	0	265	4	0.0150943	21	265	94	0.354717	NA	0.704787
TIGD6	5_149380231_149381230	ENHA_5_148701000_148702000;ENHA_5_148702000_148703000;ENHA_5_148703000_148704000;ENHA_5_148704000_148705000;ENHA_5_148708000_148709000;ENHA_5_148847000_148848000;ENHA_5_148848000_148849000;ENHA_5_148859000_148860000;ENHA_5_148860000_148861000;ENHA_5_148861000_148862000;ENHA_5_148866000_148867000;ENHA_5_148867000_148868000;ENHA_5_148868000_148869000;ENHA_5_148869000_148870000;ENHA_5_148870000_1488…	0	1	0	12	28	7	+	=	=	68	1.21e-37	FALSE	3.77582	0	1	172	3	0.0174419	11	172	61	0.354651	NA	0.939891
GSTZ1	14_77786729_77787728	ENHA_14_77372000_77373000;ENHA_14_77380000_77381000;ENHA_14_77474000_77475000;ENHA_14_77475000_77476000;ENHA_14_77590000_77591000	0	1	0	3	5	7	+	=	=	26	0.00010506	FALSE	33.3043	1	0	172	2	0.0116279	14	172	61	0.354651	NA	0
POMT2	14_77786726_77787725	ENHA_14_77372000_77373000;ENHA_14_77380000_77381000;ENHA_14_77474000_77475000;ENHA_14_77475000_77476000;ENHA_14_77590000_77591000	0	1	0	3	5	7	+	=	=	26	0.00010506	FALSE	5.47153	0	0	172	2	0.0116279	14	172	61	0.354651	NA	0
RAD50	5_131892115_131893114	ENHA_5_131718000_131719000;ENHA_5_131719000_131720000;ENHA_5_131720000_131721000;ENHA_5_131721000_131722000;ENHA_5_131722000_131723000;ENHA_5_131723000_131724000;ENHA_5_131724000_131725000;ENHA_5_131725000_131726000	0	0	0	1	8	7	+	=	=	17	0.000221697	FALSE	9.59097	0	1	268	5	0.0186567	17	268	95	0.354478	NA	1.12842
EFNB2	13_107186889_107187888	ENHA_13_105223000_105224000;ENHA_13_105224000_105225000;ENHA_13_105225000_105226000;ENHA_13_106444000_106445000;ENHA_13_106445000_106446000;ENHA_13_106446000_106447000;ENHA_13_106447000_106448000;ENHA_13_106448000_106449000;ENHA_13_106449000_106450000;ENHA_13_106450000_106451000;ENHA_13_106451000_106452000;ENHA_13_106452000_106453000;ENHA_13_106498000_106499000;ENHA_13_106499000_106500000;ENHA_13…	0	1	0	9	21	7	+	=	=	28	1.03e-15	FALSE	10.4945	0	0	175	4	0.0228571	16	175	62	0.354286	NA	0.705645
PPP2R5A	1_212458378_212459377	ENHA_1_212262000_212263000;ENHA_1_212263000_212264000;ENHA_1_212264000_212265000;ENHA_1_212265000_212266000;ENHA_1_212321000_212322000;ENHA_1_212331000_212332000	0	0	0	2	6	7	+	=	=	22	9.31e-11	FALSE	7.84433	0	0	223	4	0.0179372	19	223	79	0.35426	NA	0.705696
C22orf29	22_19841872_19842871	ENHA_22_19794000_19795000;ENHA_22_19795000_19796000;ENHA_22_19815000_19816000;ENHA_22_19816000_19817000;ENHA_22_19817000_19818000;ENHA_22_19818000_19819000;ENHA_22_19819000_19820000	0	0	0	2	7	7	+	=	=	108	4.54e-22	FALSE	7.89488	0	0	271	7	0.0258303	18	271	96	0.354244	NA	0.403274
TMEM185B	2_120980485_120981484	ENHA_2_120866000_120867000;ENHA_2_120867000_120868000;ENHA_2_120868000_120869000;ENHA_2_120873000_120874000;ENHA_2_120874000_120875000;ENHA_2_120875000_120876000;ENHA_2_120876000_120877000	0	1	0	2	7	7	+	=	=	42	5.03e-08	FALSE	7.71435	0	0	305	7	0.0229508	27	305	108	0.354098	NA	0.403439
NSMF	9_140353287_140354286	ENHA_9_140163000_140164000;ENHA_9_140164000_140165000;ENHA_9_140165000_140166000	0	0	0	1	3	7	+	=	=	58	5.43e-06	FALSE	39.0448	1	0	274	7	0.0255474	21	274	97	0.354015	NA	0.807069
CTDSPL2	15_44719078_44720077	ENHA_15_44590000_44591000;ENHA_15_44591000_44592000;ENHA_15_44592000_44593000;ENHA_15_44593000_44594000	0	1	0	1	4	7	+	=	=	22	1.23e-06	FALSE	9.70514	0	1	178	6	0.0337079	12	178	63	0.353933	NA	0.470899
HNRNPF	10_43904197_43905196	ENHA_10_43671000_43672000;ENHA_10_43672000_43673000;ENHA_10_43673000_43674000;ENHA_10_43674000_43675000;ENHA_10_43675000_43676000;ENHA_10_43893000_43894000;ENHA_10_43901000_43902000	0	1	0	2	7	7	+	=	=	837	2.87e-11	FALSE	71.0517	0	0	178	2	0.011236	16	178	63	0.353933	NA	0
CHMP1A	16_89723694_89724693	ENHA_16_89307000_89308000;ENHA_16_89308000_89309000;ENHA_16_89309000_89310000	0	1	0	1	3	7	+	=	=	19	1.22e-06	FALSE	20.8893	0	0	195	6	0.0307692	16	195	69	0.353846	NA	1.41304
SPATA33	16_89723651_89724650	ENHA_16_89307000_89308000;ENHA_16_89308000_89309000;ENHA_16_89309000_89310000	0	1	0	1	3	7	+	=	=	19	1.22e-06	FALSE	3.8513	0	0	195	6	0.0307692	16	195	69	0.353846	NA	1.41304
TUBB2A	6_3157284_3158283	ENHA_6_3136000_3137000;ENHA_6_3137000_3138000;ENHA_6_3138000_3139000;ENHA_6_3139000_3140000;ENHA_6_3140000_3141000	0	1	0	1	5	7	+	=	=	94	5.48e-14	FALSE	6.93462	1	0	260	8	0.0307692	24	260	92	0.353846	NA	0.706522
DCAF1	3_51533519_51534518	ENHA_3_50638000_50639000;ENHA_3_50639000_50640000	0	1	0	1	2	7	+	=	=	72	1.08e-45	FALSE	NA	0	NA	195	4	0.0205128	16	195	69	0.353846	NA	0.706522
DVL3	3_183872783_183873782	ENHA_3_183630000_183631000;ENHA_3_183631000_183632000;ENHA_3_183676000_183677000;ENHA_3_183703000_183704000;ENHA_3_183704000_183705000	0	0	0	3	5	7	+	=	=	38	1.25e-06	FALSE	19.1248	0	0	212	5	0.0235849	20	212	75	0.353774	NA	1.13067
ENC1	5_73936750_73937749	ENHA_5_73201000_73202000;ENHA_5_73205000_73206000;ENHA_5_73206000_73207000;ENHA_5_73207000_73208000;ENHA_5_73295000_73296000;ENHA_5_73364000_73365000;ENHA_5_73372000_73373000;ENHA_5_73373000_73374000;ENHA_5_73369000_73370000;ENHA_5_73370000_73371000;ENHA_5_73371000_73372000;ENHA_5_73452000_73453000;ENHA_5_73453000_73454000;ENHA_5_73454000_73455000;ENHA_5_73455000_73456000;ENHA_5_73464000_73465000…	0	1	0	13	31	7	+	=	=	36	8.79e-27	FALSE	5.89042	0	0	263	6	0.0228137	16	263	93	0.353612	NA	1.41398
ESF1	20_13765080_13766079	ENHA_20_12945000_12946000;ENHA_20_13633000_13634000;ENHA_20_13634000_13635000;ENHA_20_13635000_13636000;ENHA_20_13636000_13637000;ENHA_20_13637000_13638000;ENHA_20_13638000_13639000;ENHA_20_13639000_13640000;ENHA_20_13640000_13641000;ENHA_20_13641000_13642000	0	1	0	2	10	7	+	=	=	24	6.59e-06	FALSE	5.43119	0	0	181	4	0.0220994	13	181	64	0.353591	NA	0.707031
SHARPIN	8_145158641_145159640	ENHA_8_145028000_145029000;ENHA_8_145029000_145030000;ENHA_8_145030000_145031000;ENHA_8_145078000_145079000;ENHA_8_145079000_145080000;ENHA_8_145098000_145099000;ENHA_8_145099000_145100000	0	0	0	4	7	7	+	=	=	114	9.58e-25	FALSE	25.1503	0	0	198	4	0.020202	14	198	70	0.353535	NA	1.41429
TM9SF3	10_98346310_98347309	ENHA_10_98151000_98152000;ENHA_10_98156000_98157000;ENHA_10_98293000_98294000;ENHA_10_98294000_98295000;ENHA_10_98301000_98302000	0	0	0	2	5	7	+	=	=	88	5.37e-11	FALSE	41.2112	1	0	201	2	0.00995025	18	201	71	0.353234	NA	0
DCLRE1C	10_14995932_14996931	ENHA_10_14611000_14612000;ENHA_10_14612000_14613000;ENHA_10_14613000_14614000;ENHA_10_14614000_14615000;ENHA_10_14615000_14616000;ENHA_10_14616000_14617000;ENHA_10_14617000_14618000;ENHA_10_14618000_14619000;ENHA_10_14619000_14620000;ENHA_10_14620000_14621000;ENHA_10_14951000_14952000;ENHA_10_14952000_14953000	0	1	0	3	12	7	+	=	=	51	0.000652709	FALSE	1.50038	0	1	252	8	0.031746	22	252	89	0.353175	NA	0.353933
ABI1	10_27149517_27150516	ENHA_10_27006000_27007000;ENHA_10_27007000_27008000;ENHA_10_27008000_27009000;ENHA_10_27009000_27010000;ENHA_10_27010000_27011000;ENHA_10_27011000_27012000;ENHA_10_27042000_27043000;ENHA_10_27043000_27044000;ENHA_10_27044000_27045000	0	1	0	2	9	7	+	=	=	15	0.000570087	FALSE	9.9348	0	1	269	8	0.0297398	24	269	95	0.35316	NA	0.353947
LTC4S	5_179220485_179221484	ENHA_5_179206000_179207000;ENHA_5_179207000_179208000;ENHA_5_179208000_179209000;ENHA_5_179209000_179210000;ENHA_5_179210000_179211000;ENHA_5_179211000_179212000;ENHA_5_179216000_179217000	0	1	0	1	7	7	+	=	=	154	6.6e-12	FALSE	2.32959	0	1	286	7	0.0244755	17	286	101	0.353147	NA	1.21358
CCDC47	17_61850589_61851588	ENHA_17_61508000_61509000;ENHA_17_61509000_61510000;ENHA_17_61510000_61511000;ENHA_17_61511000_61512000;ENHA_17_61512000_61513000	0	0	0	2	5	7	+	=	=	50	8.44e-23	FALSE	76.7118	1	1	289	10	0.0346021	16	289	102	0.352941	NA	0.85
HERPUD1	16_56965501_56966500	ENHA_16_56783000_56784000;ENHA_16_56808000_56809000;ENHA_16_56952000_56953000;ENHA_16_56953000_56954000;ENHA_16_56954000_56955000;ENHA_16_56955000_56956000;ENHA_16_56956000_56957000;ENHA_16_56960000_56961000;ENHA_16_56961000_56962000	0	1	0	3	9	7	+	=	=	256	2.22e-14	FALSE	63.7037	0	0	289	10	0.0346021	18	289	102	0.352941	NA	0.566667
PRUNE2	9_79520504_79521503	ENHA_9_79411000_79412000;ENHA_9_79412000_79413000;ENHA_9_79413000_79414000;ENHA_9_79414000_79415000;ENHA_9_79415000_79416000;ENHA_9_79444000_79445000;ENHA_9_79451000_79452000	0	1	0	2	7	7	+	=	=	672	3.07e-12	FALSE	37.6191	0	1	187	5	0.026738	12	187	66	0.352941	NA	0.566667
LYL1	19_13213475_13214474	ENHA_19_13089000_13090000;ENHA_19_13090000_13091000;ENHA_19_13091000_13092000;ENHA_19_13092000_13093000;ENHA_19_13093000_13094000;ENHA_19_13094000_13095000;ENHA_19_13098000_13099000;ENHA_19_13099000_13100000;ENHA_19_13100000_13101000;ENHA_19_13101000_13102000	0	1	0	1	10	7	+	=	=	22	0.00124892	FALSE	0	0	0	204	5	0.0245098	14	204	72	0.352941	NA	1.13333
TBXAS1	7_139477546_139478545	ENHA_7_139330000_139331000;ENHA_7_139331000_139332000;ENHA_7_139340000_139341000;ENHA_7_139358000_139359000;ENHA_7_139357000_139358000;ENHA_7_139371000_139372000;ENHA_7_139372000_139373000;ENHA_7_139373000_139374000;ENHA_7_139374000_139375000;ENHA_7_139375000_139376000;ENHA_7_139376000_139377000;ENHA_7_139421000_139422000;ENHA_7_139422000_139423000;ENHA_7_139423000_139424000;ENHA_7_139424000_1394…	0	1	0	9	16	7	+	=	=	145	6.55e-31	FALSE	1.22311	0	1	153	3	0.0196078	9	153	54	0.352941	NA	0.944444
ERN1	17_62207003_62208002	ENHA_17_62159000_62160000;ENHA_17_62160000_62161000;ENHA_17_62161000_62162000;ENHA_17_62162000_62163000	0	0	0	2	4	7	+	=	=	135	8.5e-27	FALSE	7.37083	0	0	170	2	0.0117647	13	170	60	0.352941	NA	1.41667
MTCH1	6_36953828_36954827	ENHA_6_36854000_36855000;ENHA_6_36855000_36856000;ENHA_6_36876000_36877000;ENHA_6_36877000_36878000;ENHA_6_36883000_36884000;ENHA_6_36884000_36885000	0	1	0	3	6	7	+	=	=	28	1.39e-08	FALSE	64.5159	0	0	241	9	0.0373444	23	241	85	0.352697	NA	0.630065
YES1	18_811828_812827	ENHA_18_745000_746000;ENHA_18_746000_747000;ENHA_18_741000_742000;ENHA_18_747000_748000;ENHA_18_748000_749000;ENHA_18_771000_772000;ENHA_18_781000_782000	0	1	0	3	7	7	+	=	=	51	6.79e-07	FALSE	11.0491	0	1	224	6	0.0267857	19	224	79	0.352679	NA	0.945148
HIF1A-AS1	14_62162042_62163041	ENHA_14_61946000_61947000;ENHA_14_61952000_61953000;ENHA_14_61953000_61954000;ENHA_14_61959000_61960000;ENHA_14_61958000_61959000;ENHA_14_61979000_61980000;ENHA_14_61985000_61986000;ENHA_14_61994000_61995000;ENHA_14_62005000_62006000;ENHA_14_62003000_62004000;ENHA_14_62004000_62005000;ENHA_14_62115000_62116000	0	0	0	9	12	7	+	=	=	47	1.12e-17	FALSE	NA	0	NA	207	7	0.0338164	15	207	73	0.352657	NA	1.21526
MYO10	5_16935886_16936885	ENHA_5_16814000_16815000;ENHA_5_16815000_16816000;ENHA_5_16816000_16817000;ENHA_5_16896000_16897000;ENHA_5_16897000_16898000	0	0	0	4	5	7	+	=	=	39	0.00150508	FALSE	3.31653	0	1	207	4	0.0193237	17	207	73	0.352657	NA	1.41781
WDFY3	4_85887045_85888044	ENHA_4_85568000_85569000;ENHA_4_85569000_85570000;ENHA_4_85570000_85571000;ENHA_4_85574000_85575000;ENHA_4_85575000_85576000;ENHA_4_85581000_85582000;ENHA_4_85613000_85614000;ENHA_4_85614000_85615000;ENHA_4_85615000_85616000;ENHA_4_85616000_85617000;ENHA_4_85737000_85738000;ENHA_4_85738000_85739000;ENHA_4_85745000_85746000;ENHA_4_85746000_85747000;ENHA_4_85814000_85815000;ENHA_4_85821000_85822000…	0	0	0	5	19	7	+	=	=	21	1.47e-06	FALSE	4.09889	0	0	190	6	0.0315789	13	190	67	0.352632	NA	0.945274
GSR	8_30584987_30585986	ENHA_8_30020000_30021000;ENHA_8_30021000_30022000;ENHA_8_30022000_30023000;ENHA_8_30457000_30458000;ENHA_8_30458000_30459000;ENHA_8_30459000_30460000;ENHA_8_30460000_30461000;ENHA_8_30487000_30488000;ENHA_8_30496000_30497000	0	0	0	3	9	7	+	=	=	53	5.65e-05	FALSE	48.4678	0	1	227	3	0.0132159	21	227	80	0.352423	NA	0.945833
LYRM4	6_5260684_5261683	ENHA_6_5165000_5166000;ENHA_6_5166000_5167000;ENHA_6_5167000_5168000;ENHA_6_5168000_5169000;ENHA_6_5169000_5170000;ENHA_6_5215000_5216000;ENHA_6_5229000_5230000;ENHA_6_5233000_5234000	0	0	0	3	8	7	+	=	=	55	9.57e-23	FALSE	15.7326	0	0	210	6	0.0285714	20	210	74	0.352381	NA	0.472973
CBX4	17_77812714_77813713	ENHA_17_77720000_77721000;ENHA_17_77721000_77722000;ENHA_17_77725000_77726000;ENHA_17_77765000_77766000;ENHA_17_77784000_77785000	0	1	0	5	5	7	+	=	=	1378	5.23e-213	FALSE	58.7219	0	1	210	5	0.0238095	16	210	74	0.352381	NA	0.567568
SMARCC1	3_47822906_47823905	ENHA_3_47432000_47433000;ENHA_3_47486000_47487000;ENHA_3_47499000_47500000;ENHA_3_47659000_47660000;ENHA_3_47660000_47661000;ENHA_3_47699000_47700000;ENHA_3_47700000_47701000;ENHA_3_47701000_47702000;ENHA_3_47746000_47747000;ENHA_3_47747000_47748000	0	0	0	6	10	7	+	=	=	60	1.49e-22	FALSE	11.5021	0	0	230	5	0.0217391	19	230	81	0.352174	NA	0.567901
CDC16	13_114999819_115000818	ENHA_13_114539000_114540000;ENHA_13_114540000_114541000;ENHA_13_114541000_114542000;ENHA_13_114741000_114742000;ENHA_13_114742000_114743000;ENHA_13_114743000_114744000;ENHA_13_114744000_114745000;ENHA_13_114745000_114746000;ENHA_13_114746000_114747000	0	1	0	2	9	7	+	=	=	14	0.000190039	FALSE	14.1623	0	0	301	8	0.0265781	21	301	106	0.352159	NA	0.709906
SETBP1	18_42260362_42261361	ENHA_18_41378000_41379000;ENHA_18_41379000_41380000;ENHA_18_41380000_41381000;ENHA_18_41381000_41382000;ENHA_18_41382000_41383000;ENHA_18_41516000_41517000;ENHA_18_41517000_41518000;ENHA_18_41518000_41519000;ENHA_18_41519000_41520000;ENHA_18_41520000_41521000;ENHA_18_41521000_41522000;ENHA_18_41522000_41523000;ENHA_18_41648000_41649000;ENHA_18_41656000_41657000	0	1	0	4	14	7	+	=	=	21	2.69e-10	FALSE	2.7967	0	1	196	3	0.0153061	17	196	69	0.352041	NA	1.89372
CAHM	6_163834483_163835482	ENHA_6_163604000_163605000;ENHA_6_163605000_163606000;ENHA_6_163606000_163607000;ENHA_6_163607000_163608000;ENHA_6_163608000_163609000;ENHA_6_163609000_163610000;ENHA_6_163610000_163611000;ENHA_6_163611000_163612000	0	1	0	1	8	7	+	=	=	11	0.000336636	FALSE	NA	0	NA	270	10	0.037037	18	270	95	0.351852	NA	0.568421
NAXE	1_156561057_156562056	ENHA_1_156426000_156427000;ENHA_1_156427000_156428000;ENHA_1_156428000_156429000;ENHA_1_156429000_156430000;ENHA_1_156442000_156443000;ENHA_1_156443000_156444000	0	1	0	2	6	7	+	=	=	41	2.4e-11	FALSE	NA	0	NA	199	6	0.0301508	13	199	70	0.351759	NA	0.47381
FKBP5	6_35695861_35696860	ENHA_6_35520000_35521000;ENHA_6_35553000_35554000;ENHA_6_35571000_35572000;ENHA_6_35580000_35581000;ENHA_6_35581000_35582000;ENHA_6_35582000_35583000;ENHA_6_35583000_35584000;ENHA_6_35584000_35585000;ENHA_6_35599000_35600000;ENHA_6_35619000_35620000;ENHA_6_35657000_35658000	0	1	0	13	11	7	+	=	=	160	7.38e-39	FALSE	13.0892	0	1	327	7	0.0214067	26	327	115	0.351682	NA	0.406211
TMEM184B	22_38668541_38669540	ENHA_22_38651000_38652000;ENHA_22_38652000_38653000;ENHA_22_38653000_38654000;ENHA_22_38654000_38655000;ENHA_22_38655000_38656000;ENHA_22_38656000_38657000;ENHA_22_38657000_38658000;ENHA_22_38658000_38659000;ENHA_22_38659000_38660000	0	0	0	1	9	7	+	=	=	99	0.00157151	FALSE	14.8102	0	0	182	4	0.021978	13	182	64	0.351648	NA	0.710938
INSR	19_7293814_7294813	ENHA_19_7198000_7199000;ENHA_19_7199000_7200000;ENHA_19_7268000_7269000;ENHA_19_7275000_7276000;ENHA_19_7276000_7277000	0	1	0	2	5	7	+	=	=	53	5.73e-30	FALSE	4.24563	0	1	219	6	0.0273973	17	219	77	0.351598	NA	0.474026
CLPP	19_6360962_6361961	ENHA_19_6199000_6200000;ENHA_19_6200000_6201000;ENHA_19_6201000_6202000;ENHA_19_6202000_6203000;ENHA_19_6203000_6204000	0	0	0	1	5	7	+	=	=	28	8.55e-05	FALSE	81.9762	0	1	219	3	0.0136986	15	219	77	0.351598	NA	1.8961
ADGRG6	6_142622555_142623554	ENHA_6_142481000_142482000;ENHA_6_142482000_142483000;ENHA_6_142483000_142484000;ENHA_6_142484000_142485000;ENHA_6_142485000_142486000;ENHA_6_142486000_142487000;ENHA_6_142522000_142523000;ENHA_6_142528000_142529000;ENHA_6_142529000_142530000;ENHA_6_142530000_142531000;ENHA_6_142531000_142532000;ENHA_6_142532000_142533000;ENHA_6_142536000_142537000	0	1	0	5	13	7	+	=	=	142	7.69e-18	FALSE	NA	0	NA	239	6	0.0251046	20	239	84	0.351464	NA	0.948413
LOC100507507	7_143077619_143078618	ENHA_7_142942000_142943000;ENHA_7_142943000_142944000;ENHA_7_142994000_142995000;ENHA_7_142999000_143000000;ENHA_7_143023000_143024000	0	1	0	3	5	7	+	=	=	64	5.59e-17	FALSE	NA	0	NA	239	6	0.0251046	16	239	84	0.351464	NA	0.948413
PCF11	11_82867636_82868635	ENHA_11_82799000_82800000;ENHA_11_82800000_82801000;ENHA_11_82801000_82802000;ENHA_11_82802000_82803000;ENHA_11_82803000_82804000;ENHA_11_82804000_82805000;ENHA_11_82805000_82806000;ENHA_11_82816000_82817000	0	0	0	3	8	7	+	=	=	74	1.11e-23	FALSE	10.9726	0	0	242	5	0.0206612	15	242	85	0.35124	NA	0.569412
USPL1	13_31191315_31192314	ENHA_13_30961000_30962000;ENHA_13_30965000_30966000;ENHA_13_30970000_30971000;ENHA_13_31040000_31041000	0	0	0	3	4	7	+	=	=	48	2.26e-20	FALSE	1.84895	0	0	205	5	0.0243902	19	205	72	0.35122	NA	1.13889
CCDC40	17_78009930_78010929	ENHA_17_76997000_76998000;ENHA_17_77640000_77641000;ENHA_17_77641000_77642000;ENHA_17_77642000_77643000;ENHA_17_77643000_77644000;ENHA_17_77763000_77764000;ENHA_17_77764000_77765000;ENHA_17_77765000_77766000;ENHA_17_77766000_77767000;ENHA_17_77767000_77768000;ENHA_17_77768000_77769000;ENHA_17_77769000_77770000;ENHA_17_77770000_77771000;ENHA_17_77771000_77772000;ENHA_17_77784000_77785000;ENHA_17_7…	0	1	0	5	16	7	+	=	=	116	3.17e-29	FALSE	2.17645	0	1	205	2	0.0097561	19	205	72	0.35122	NA	0
ZDHHC18	1_27152700_27153699	ENHA_1_26948000_26949000;ENHA_1_26949000_26950000;ENHA_1_26950000_26951000;ENHA_1_27127000_27128000;ENHA_1_27136000_27137000	0	1	0	2	5	7	+	=	=	89	0.000353523	FALSE	2.86891	0	1	205	1	0.00487805	14	205	72	0.35122	NA	0
GADD45A	1_68150359_68151358	ENHA_1_68018000_68019000;ENHA_1_68019000_68020000;ENHA_1_68020000_68021000;ENHA_1_68021000_68022000;ENHA_1_68022000_68023000;ENHA_1_68023000_68024000;ENHA_1_68024000_68025000;ENHA_1_68025000_68026000;ENHA_1_68026000_68027000;ENHA_1_68046000_68047000;ENHA_1_68113000_68114000	0	0	0	6	11	7	+	=	=	110	1.87e-27	FALSE	16.9832	0	1	168	4	0.0238095	16	168	59	0.35119	NA	1.42373
BMI1	10_22609638_22610637	ENHA_10_22282000_22283000;ENHA_10_22283000_22284000;ENHA_10_22301000_22302000;ENHA_10_22376000_22377000;ENHA_10_22377000_22378000;ENHA_10_22378000_22379000;ENHA_10_22379000_22380000;ENHA_10_22380000_22381000	0	1	0	3	8	7	+	=	=	57	6.59e-41	FALSE	10.8845	0	0	225	6	0.0266667	17	225	79	0.351111	NA	0.949367
HSBP1	16_83841007_83842006	ENHA_16_83748000_83749000;ENHA_16_83749000_83750000;ENHA_16_83750000_83751000;ENHA_16_83757000_83758000;ENHA_16_83758000_83759000;ENHA_16_83759000_83760000;ENHA_16_83760000_83761000;ENHA_16_83761000_83762000;ENHA_16_83762000_83763000;ENHA_16_83763000_83764000;ENHA_16_83764000_83765000	0	0	0	2	11	7	+	=	=	31	1.57e-08	FALSE	43.4438	0	0	225	6	0.0266667	18	225	79	0.351111	NA	1.42405
PPP1R3B	8_9008653_9009652	ENHA_8_8714000_8715000;ENHA_8_8715000_8716000;ENHA_8_8888000_8889000;ENHA_8_8903000_8904000;ENHA_8_8915000_8916000;ENHA_8_8926000_8927000;ENHA_8_8925000_8926000;ENHA_8_8937000_8938000;ENHA_8_8933000_8934000;ENHA_8_8938000_8939000;ENHA_8_8954000_8955000;ENHA_8_8960000_8961000;ENHA_8_8961000_8962000;ENHA_8_8962000_8963000;ENHA_8_8963000_8964000;ENHA_8_8994000_8995000;ENHA_8_9000000_9001000	0	1	0	12	17	7	+	=	=	115	6.94e-40	FALSE	1.83827	0	0	319	9	0.0282132	24	319	112	0.351097	NA	0.632937
ATP1A1	1_116915294_116916293	ENHA_1_116674000_116675000;ENHA_1_116678000_116679000;ENHA_1_116745000_116746000;ENHA_1_116746000_116747000;ENHA_1_116747000_116748000;ENHA_1_116751000_116752000;ENHA_1_116752000_116753000;ENHA_1_116753000_116754000;ENHA_1_116754000_116755000;ENHA_1_116755000_116756000;ENHA_1_116756000_116757000	0	0	0	2	11	7	+	=	=	29	1.04e-12	FALSE	125.701	0	0	282	6	0.0212766	17	282	99	0.351064	NA	0.949495
ZFPM1	16_88519513_88520512	ENHA_16_87998000_87999000;ENHA_16_87999000_88000000;ENHA_16_88003000_88004000;ENHA_16_88016000_88017000;ENHA_16_88017000_88018000;ENHA_16_88018000_88019000;ENHA_16_88019000_88020000;ENHA_16_88023000_88024000;ENHA_16_88024000_88025000;ENHA_16_88025000_88026000;ENHA_16_88026000_88027000	0	1	0	2	11	7	+	=	=	26	2.14e-06	FALSE	2.23107	0	1	208	4	0.0192308	19	208	73	0.350962	NA	0.712329
SIL1	5_138533566_138534565	ENHA_5_138286000_138287000;ENHA_5_138287000_138288000;ENHA_5_138288000_138289000;ENHA_5_138289000_138290000;ENHA_5_138294000_138295000;ENHA_5_138401000_138402000;ENHA_5_138484000_138485000	0	0	0	3	7	7	+	=	=	63	0.00123049	FALSE	151.718	1	0	265	6	0.0226415	19	265	93	0.350943	NA	0.47491
MRPL41	9_140445808_140446807	ENHA_9_140162000_140163000;ENHA_9_140163000_140164000;ENHA_9_140164000_140165000;ENHA_9_140165000_140166000;ENHA_9_140377000_140378000	0	1	0	2	5	7	+	=	=	50	0.000120143	FALSE	108.885	0	1	285	8	0.0280702	23	285	100	0.350877	NA	0.7125
ATP5G2	12_54070013_54071012	ENHA_12_53933000_53934000;ENHA_12_53938000_53939000;ENHA_12_53936000_53937000;ENHA_12_53937000_53938000;ENHA_12_53952000_53953000;ENHA_12_53956000_53957000;ENHA_12_53957000_53958000;ENHA_12_53963000_53964000;ENHA_12_53964000_53965000;ENHA_12_53982000_53983000;ENHA_12_53983000_53984000;ENHA_12_53984000_53985000;ENHA_12_53985000_53986000;ENHA_12_54053000_54054000	0	1	0	9	14	7	+	=	=	371	5.48e-139	FALSE	417.772	0	1	288	7	0.0243056	22	288	101	0.350694	NA	0.81471
TRABD	22_50623840_50624839	ENHA_22_50345000_50346000;ENHA_22_50346000_50347000;ENHA_22_50347000_50348000;ENHA_22_50580000_50581000;ENHA_22_50581000_50582000;ENHA_22_50582000_50583000	0	1	0	2	6	7	+	=	=	41	8.18e-06	FALSE	26.8331	0	0	231	7	0.030303	19	231	81	0.350649	NA	0.814815
SNORA17B	9_139620190_139621189	ENHA_9_139589000_139590000;ENHA_9_139590000_139591000;ENHA_9_139591000_139592000;ENHA_9_139592000_139593000;ENHA_9_139593000_139594000;ENHA_9_139594000_139595000;ENHA_9_139601000_139602000	0	1	0	1	7	7	+	=	=	61	5.72e-06	FALSE	NA	0	NA	231	6	0.025974	15	231	81	0.350649	NA	1.42593
ATP5D	19_1241248_1242247	ENHA_19_1075000_1076000;ENHA_19_1076000_1077000;ENHA_19_936000_937000;ENHA_19_937000_938000	0	1	0	2	4	7	+	=	=	27	0.00105695	FALSE	234.863	0	1	174	4	0.0229885	12	174	61	0.350575	NA	0.713115
DDX11	12_31226278_31227277	ENHA_12_30996000_30997000;ENHA_12_31001000_31002000;ENHA_12_31002000_31003000;ENHA_12_31003000_31004000;ENHA_12_31004000_31005000;ENHA_12_31005000_31006000;ENHA_12_31006000_31007000;ENHA_12_31007000_31008000	0	1	0	1	8	7	+	=	=	58	5.64e-06	FALSE	10.2902	1	0	194	6	0.0309278	20	194	68	0.350515	NA	0.95098
DDX11-AS1	12_31226282_31227281	ENHA_12_30996000_30997000;ENHA_12_31001000_31002000;ENHA_12_31002000_31003000;ENHA_12_31003000_31004000;ENHA_12_31004000_31005000;ENHA_12_31005000_31006000;ENHA_12_31006000_31007000;ENHA_12_31007000_31008000	0	1	0	1	8	7	+	=	=	58	5.64e-06	FALSE	NA	0	NA	194	6	0.0309278	20	194	68	0.350515	NA	0.95098
GSK3B	3_119812765_119813764	ENHA_3_119513000_119514000;ENHA_3_119563000_119564000;ENHA_3_119564000_119565000;ENHA_3_119603000_119604000;ENHA_3_119611000_119612000;ENHA_3_119615000_119616000;ENHA_3_119632000_119633000;ENHA_3_119633000_119634000;ENHA_3_119634000_119635000;ENHA_3_119635000_119636000;ENHA_3_119631000_119632000;ENHA_3_119701000_119702000;ENHA_3_119702000_119703000;ENHA_3_119711000_119712000;ENHA_3_119710000_1197…	0	0	0	9	19	7	+	=	=	199	1.12e-47	FALSE	23.3404	0	0	197	4	0.0203046	17	197	69	0.350254	NA	1.42754
P4HB	17_79818045_79819044	ENHA_17_79691000_79692000;ENHA_17_79692000_79693000;ENHA_17_79693000_79694000;ENHA_17_79694000_79695000;ENHA_17_79695000_79696000;ENHA_17_79696000_79697000;ENHA_17_79697000_79698000;ENHA_17_79698000_79699000	0	1	0	3	8	7	+	=	=	145	3.88e-32	FALSE	332.149	1	0	237	6	0.0253165	22	237	83	0.350211	NA	0.951807
CREBRF	5_172482854_172483853	ENHA_5_172439000_172440000;ENHA_5_172440000_172441000;ENHA_5_172441000_172442000;ENHA_5_172442000_172443000;ENHA_5_172443000_172444000;ENHA_5_172444000_172445000	0	0	0	1	6	7	+	=	=	72	1.69e-05	FALSE	2.05416	0	0	300	7	0.0233333	17	300	105	0.35	NA	0.816327
NSD3	8_38239291_38240290	ENHA_8_37161000_37162000;ENHA_8_37162000_37163000;ENHA_8_37163000_37164000;ENHA_8_37164000_37165000;ENHA_8_37170000_37171000;ENHA_8_38171000_38172000;ENHA_8_38176000_38177000;ENHA_8_38180000_38181000;ENHA_8_38181000_38182000	0	0	0	2	9	7	+	=	=	28	4.63e-09	FALSE	NA	0	NA	240	5	0.0208333	19	240	84	0.35	NA	1.14286
SNORD14A	11_17095792_17096791	ENHA_11_16825000_16826000;ENHA_11_16831000_16832000;ENHA_11_16832000_16833000;ENHA_11_16833000_16834000;ENHA_11_16837000_16838000;ENHA_11_16838000_16839000;ENHA_11_16839000_16840000;ENHA_11_16843000_16844000;ENHA_11_16907000_16908000;ENHA_11_16908000_16909000;ENHA_11_16909000_16910000;ENHA_11_16910000_16911000;ENHA_11_16916000_16917000;ENHA_11_16920000_16921000;ENHA_11_16921000_16922000;ENHA_11_1…	0	0	0	11	28	7	+	=	=	80	6.27e-25	FALSE	NA	0	NA	200	2	0.01	16	200	70	0.35	NA	0
RAB26	16_2197644_2198643	ENHA_16_2090000_2091000;ENHA_16_2091000_2092000;ENHA_16_2092000_2093000	0	1	0	1	3	7	+	=	=	22	0.00926465	FALSE	22.9209	0	1	183	3	0.0163934	19	183	64	0.349727	NA	0
TRMT11	6_126307075_126308074	ENHA_6_126106000_126107000;ENHA_6_126107000_126108000;ENHA_6_126108000_126109000;ENHA_6_126109000_126110000;ENHA_6_126110000_126111000;ENHA_6_126111000_126112000;ENHA_6_126112000_126113000;ENHA_6_126113000_126114000;ENHA_6_126114000_126115000;ENHA_6_126115000_126116000	0	1	0	1	10	7	+	=	=	46	3.35e-15	FALSE	9.93475	0	0	186	3	0.016129	15	186	65	0.349462	NA	0.953846
PNKP	19_50370323_50371322	ENHA_19_50133000_50134000;ENHA_19_50134000_50135000;ENHA_19_50135000_50136000;ENHA_19_50136000_50137000;ENHA_19_50137000_50138000	0	0	0	1	5	7	+	=	=	34	3.75e-06	FALSE	12.6648	0	0	229	6	0.0262009	21	229	80	0.349345	NA	1.43125
RSPH3	6_159420720_159421719	ENHA_6_159202000_159203000;ENHA_6_159203000_159204000;ENHA_6_159204000_159205000;ENHA_6_159205000_159206000;ENHA_6_159206000_159207000;ENHA_6_159207000_159208000;ENHA_6_159208000_159209000	0	0	0	1	7	7	+	=	=	18	1.58e-05	FALSE	3.07167	0	0	292	5	0.0171233	21	292	102	0.349315	NA	0.572549
FBXO22	15_76195699_76196698	ENHA_15_76116000_76117000;ENHA_15_76123000_76124000;ENHA_15_76128000_76129000;ENHA_15_76157000_76158000;ENHA_15_76158000_76159000;ENHA_15_76159000_76160000;ENHA_15_76179000_76180000;ENHA_15_76180000_76181000	0	0	0	3	8	7	+	=	=	80	1.05e-09	FALSE	19.0754	0	0	209	7	0.0334928	22	209	73	0.349282	NA	1.22701
CD276	15_73976121_73977120	ENHA_15_73916000_73917000;ENHA_15_73917000_73918000;ENHA_15_73918000_73919000;ENHA_15_73919000_73920000;ENHA_15_73920000_73921000;ENHA_15_73921000_73922000;ENHA_15_73922000_73923000;ENHA_15_73923000_73924000;ENHA_15_73924000_73925000;ENHA_15_73925000_73926000;ENHA_15_73926000_73927000;ENHA_15_73948000_73949000	0	1	0	2	12	7	+	=	=	97	9.59e-23	FALSE	38.8305	0	1	232	4	0.0172414	18	232	81	0.349138	NA	0.716049
B3GALT6	1_1167128_1168127	ENHA_1_1056000_1057000;ENHA_1_1081000_1082000;ENHA_1_1089000_1090000;ENHA_1_1090000_1091000;ENHA_1_1091000_1092000;ENHA_1_1092000_1093000;ENHA_1_1093000_1094000;ENHA_1_1100000_1101000	0	1	0	4	8	7	+	=	=	75	3.65e-17	FALSE	20.2033	0	1	321	10	0.0311526	23	321	112	0.34891	NA	0.573214
FAM91A1	8_124780178_124781177	ENHA_8_124416000_124417000;ENHA_8_124417000_124418000;ENHA_8_124418000_124419000;ENHA_8_124419000_124420000;ENHA_8_124420000_124421000	0	0	0	1	5	7	+	=	=	18	0.000579539	FALSE	17.6451	0	0	215	6	0.027907	22	215	75	0.348837	NA	1.43333
IRS2	13_110438415_110439414	ENHA_13_110148000_110149000;ENHA_13_110221000_110222000;ENHA_13_110229000_110230000;ENHA_13_110230000_110231000;ENHA_13_110431000_110432000;ENHA_13_110432000_110433000;ENHA_13_110433000_110434000	0	1	0	3	7	7	+	=	=	103	1.57e-12	FALSE	0.536709	0	1	215	5	0.0232558	16	215	75	0.348837	NA	1.14667
MIR3161	11_48117833_48118832	ENHA_11_48011000_48012000;ENHA_11_48012000_48013000;ENHA_11_48018000_48019000;ENHA_11_48019000_48020000;ENHA_11_48020000_48021000;ENHA_11_48021000_48022000;ENHA_11_48022000_48023000;ENHA_11_48023000_48024000;ENHA_11_48065000_48066000;ENHA_11_48066000_48067000;ENHA_11_48067000_48068000;ENHA_11_48074000_48075000;ENHA_11_48078000_48079000	0	0	0	3	13	7	+	=	=	91	5.6e-05	FALSE	NA	0	NA	172	2	0.0116279	15	172	60	0.348837	NA	0
EMC6	17_3571516_3572515	ENHA_17_2764000_2765000;ENHA_17_2881000_2882000;ENHA_17_2946000_2947000;ENHA_17_2947000_2948000;ENHA_17_2948000_2949000;ENHA_17_2949000_2950000;ENHA_17_2950000_2951000;ENHA_17_2951000_2952000;ENHA_17_2952000_2953000;ENHA_17_2953000_2954000;ENHA_17_2954000_2955000	0	0	0	3	11	7	+	=	=	24	4.15e-15	FALSE	58.6249	0	0	195	4	0.0205128	14	195	68	0.348718	NA	1.43382
TAX1BP3	17_3571474_3572473	ENHA_17_2764000_2765000;ENHA_17_2881000_2882000;ENHA_17_2946000_2947000;ENHA_17_2947000_2948000;ENHA_17_2948000_2949000;ENHA_17_2949000_2950000;ENHA_17_2950000_2951000;ENHA_17_2951000_2952000;ENHA_17_2952000_2953000;ENHA_17_2953000_2954000;ENHA_17_2954000_2955000	0	0	0	3	11	7	+	=	=	24	4.15e-15	FALSE	19.5475	0	1	195	4	0.0205128	14	195	68	0.348718	NA	1.43382
TP53INP2	20_33291611_33292610	ENHA_20_33114000_33115000;ENHA_20_33212000_33213000;ENHA_20_33228000_33229000;ENHA_20_33229000_33230000;ENHA_20_33279000_33280000	0	1	0	4	5	7	+	=	=	90	6.46e-40	FALSE	7.86623	0	1	261	7	0.0268199	23	261	91	0.348659	NA	0.819466
TTLL1	22_43484935_43485934	ENHA_22_43085000_43086000;ENHA_22_43200000_43201000;ENHA_22_43201000_43202000;ENHA_22_43202000_43203000;ENHA_22_43242000_43243000;ENHA_22_43265000_43266000;ENHA_22_43323000_43324000;ENHA_22_43391000_43392000;ENHA_22_43392000_43393000;ENHA_22_43393000_43394000	0	1	0	8	10	7	+	=	=	60	4.33e-35	FALSE	12.6848	0	1	221	5	0.0226244	21	221	77	0.348416	NA	1.14805
PTMA	2_232572734_232573733	ENHA_2_232467000_232468000;ENHA_2_232471000_232472000;ENHA_2_232475000_232476000;ENHA_2_232476000_232477000;ENHA_2_232480000_232481000;ENHA_2_232526000_232527000;ENHA_2_232532000_232533000	0	1	0	4	7	7	+	=	=	122	3.32e-12	FALSE	890.851	0	1	244	6	0.0245902	21	244	85	0.348361	NA	0.956863
YTHDF3	8_64080611_64081610	ENHA_8_62697000_62698000;ENHA_8_62698000_62699000;ENHA_8_62703000_62704000;ENHA_8_62704000_62705000;ENHA_8_62719000_62720000;ENHA_8_62720000_62721000;ENHA_8_62721000_62722000;ENHA_8_62722000_62723000;ENHA_8_62723000_62724000;ENHA_8_62724000_62725000;ENHA_8_62730000_62731000;ENHA_8_62731000_62732000	0	1	0	3	12	7	+	=	=	78	9.73e-08	FALSE	9.08128	0	0	290	10	0.0344828	28	290	101	0.348276	NA	0.861386
CBARP	19_1237491_1238490	ENHA_19_1071000_1072000;ENHA_19_1072000_1073000;ENHA_19_1073000_1074000;ENHA_19_1077000_1078000;ENHA_19_1078000_1079000;ENHA_19_1083000_1084000;ENHA_19_1084000_1085000;ENHA_19_1085000_1086000;ENHA_19_936000_937000;ENHA_19_945000_946000	0	1	0	2	10	7	+	=	=	27	0.00105695	FALSE	NA	0	NA	290	8	0.0275862	21	290	101	0.348276	NA	0.717822
TBC1D8	2_101767410_101768409	ENHA_2_101640000_101641000;ENHA_2_101641000_101642000;ENHA_2_101642000_101643000;ENHA_2_101643000_101644000;ENHA_2_101644000_101645000;ENHA_2_101645000_101646000;ENHA_2_101697000_101698000;ENHA_2_101698000_101699000	0	1	0	2	8	7	+	=	=	41	3.47e-07	FALSE	2.44805	0	1	290	7	0.0241379	22	290	101	0.348276	NA	0.820368
AFF4	5_132298855_132299854	ENHA_5_132240000_132241000;ENHA_5_132241000_132242000;ENHA_5_132242000_132243000;ENHA_5_132243000_132244000;ENHA_5_132244000_132245000;ENHA_5_132251000_132252000;ENHA_5_132252000_132253000;ENHA_5_132253000_132254000;ENHA_5_132254000_132255000;ENHA_5_132255000_132256000;ENHA_5_132256000_132257000;ENHA_5_132257000_132258000;ENHA_5_132258000_132259000;ENHA_5_132259000_132260000	0	0	0	2	14	7	+	=	=	90	9.35e-16	FALSE	17.8463	0	1	247	8	0.0323887	21	247	86	0.348178	NA	1.07703
SFN	1_27189132_27190131	ENHA_1_27123000_27124000;ENHA_1_27124000_27125000;ENHA_1_27125000_27126000;ENHA_1_27126000_27127000;ENHA_1_27127000_27128000;ENHA_1_27128000_27129000;ENHA_1_27129000_27130000;ENHA_1_27135000_27136000;ENHA_1_27136000_27137000	0	1	0	1	9	7	+	=	=	48	0.000379233	FALSE	0.255144	0	1	181	4	0.0220994	13	181	63	0.348066	NA	0.718254
FAM76B	11_95522456_95523455	ENHA_11_94865000_94866000;ENHA_11_94866000_94867000;ENHA_11_94867000_94868000;ENHA_11_94868000_94869000;ENHA_11_94876000_94877000;ENHA_11_95073000_95074000;ENHA_11_95074000_95075000	0	0	0	2	7	7	+	=	=	12	0.00021588	FALSE	4.55961	0	0	181	3	0.0165746	13	181	63	0.348066	NA	0.957672
SLC6A9	1_44496665_44497664	ENHA_1_43996000_43997000;ENHA_1_43997000_43998000;ENHA_1_43998000_43999000;ENHA_1_44004000_44005000;ENHA_1_44001000_44002000;ENHA_1_44002000_44003000;ENHA_1_44003000_44004000;ENHA_1_44005000_44006000;ENHA_1_44006000_44007000;ENHA_1_44007000_44008000;ENHA_1_44008000_44009000;ENHA_1_44225000_44226000	0	1	0	4	12	7	+	=	=	26	2.68e-12	FALSE	25.2425	0	0	204	3	0.0147059	13	204	71	0.348039	NA	0.957746
PFKL	21_45719416_45720415	ENHA_21_45556000_45557000;ENHA_21_45557000_45558000;ENHA_21_45558000_45559000;ENHA_21_45559000_45560000	0	1	0	1	4	7	+	=	=	21	0.000326366	FALSE	64.9825	0	0	227	5	0.0220264	19	227	79	0.348018	NA	1.14937
APH1B	15_63569248_63570247	ENHA_15_63346000_63347000;ENHA_15_63505000_63506000;ENHA_15_63506000_63507000;ENHA_15_63507000_63508000;ENHA_15_63508000_63509000;ENHA_15_63509000_63510000;ENHA_15_63510000_63511000	0	0	0	2	7	7	+	=	=	32	1.76e-06	FALSE	8.87137	0	1	319	7	0.0219436	22	319	111	0.347962	NA	0.821107
THRB	3_24535814_24536813	ENHA_3_24081000_24082000;ENHA_3_24088000_24089000;ENHA_3_24176000_24177000;ENHA_3_24181000_24182000;ENHA_3_24182000_24183000;ENHA_3_24183000_24184000;ENHA_3_24184000_24185000;ENHA_3_24185000_24186000;ENHA_3_24186000_24187000;ENHA_3_24329000_24330000;ENHA_3_24330000_24331000;ENHA_3_24331000_24332000;ENHA_3_24332000_24333000;ENHA_3_24341000_24342000;ENHA_3_24349000_24350000;ENHA_3_24419000_24420000	0	1	0	6	16	7	+	=	=	28	2.57e-09	FALSE	13.0679	0	1	299	9	0.0301003	19	299	104	0.347826	NA	0.958333
SERINC5	5_79551402_79552401	ENHA_5_79426000_79427000;ENHA_5_79448000_79449000;ENHA_5_79461000_79462000;ENHA_5_79471000_79472000;ENHA_5_79478000_79479000;ENHA_5_79481000_79482000;ENHA_5_79482000_79483000;ENHA_5_79483000_79484000;ENHA_5_79484000_79485000;ENHA_5_79485000_79486000;ENHA_5_79490000_79491000	0	0	0	8	11	7	+	=	=	157	3.31e-49	FALSE	58.388	1	1	138	4	0.0289855	10	138	48	0.347826	NA	0.71875
ACAT2	6_160182488_160183487	ENHA_6_160114000_160115000;ENHA_6_160115000_160116000;ENHA_6_160116000_160117000;ENHA_6_160117000_160118000;ENHA_6_160118000_160119000;ENHA_6_160119000_160120000;ENHA_6_160120000_160121000;ENHA_6_160121000_160122000	0	0	0	1	8	7	+	=	=	46	4.37e-05	FALSE	16.2867	0	0	230	5	0.0217391	19	230	80	0.347826	NA	0
MRPL57	13_21749871_21750870	ENHA_13_21588000_21589000;ENHA_13_21589000_21590000;ENHA_13_21590000_21591000;ENHA_13_21591000_21592000;ENHA_13_21592000_21593000	0	0	0	1	5	7	+	=	=	30	0.000337312	FALSE	NA	0	NA	184	3	0.0163043	15	184	64	0.347826	NA	0
NPHP1	2_110962140_110963139	ENHA_2_110858000_110859000;ENHA_2_110859000_110860000;ENHA_2_110860000_110861000;ENHA_2_110861000_110862000;ENHA_2_110862000_110863000;ENHA_2_110863000_110864000;ENHA_2_110932000_110933000;ENHA_2_110933000_110934000;ENHA_2_110934000_110935000;ENHA_2_110935000_110936000;ENHA_2_110936000_110937000	0	0	0	2	11	7	+	=	=	91	1.3e-06	FALSE	2.4211	0	0	256	6	0.0234375	27	256	89	0.347656	NA	0.958801
BCLAF1	6_136610490_136611489	ENHA_6_135467000_135468000;ENHA_6_135468000_135469000;ENHA_6_135472000_135473000;ENHA_6_135826000_135827000;ENHA_6_135827000_135828000;ENHA_6_135828000_135829000;ENHA_6_135833000_135834000;ENHA_6_135834000_135835000;ENHA_6_135835000_135836000;ENHA_6_135836000_135837000;ENHA_6_135837000_135838000;ENHA_6_135838000_135839000;ENHA_6_135839000_135840000;ENHA_6_135840000_135841000;ENHA_6_135845000_1358…	0	0	0	5	19	7	+	=	=	180	3.19e-64	FALSE	47.8976	0	0	210	4	0.0190476	15	210	73	0.347619	NA	1.43836
LMNB1	5_126111814_126112813	ENHA_5_126013000_126014000;ENHA_5_126014000_126015000;ENHA_5_126015000_126016000;ENHA_5_126016000_126017000;ENHA_5_126017000_126018000;ENHA_5_126018000_126019000;ENHA_5_126019000_126020000;ENHA_5_126020000_126021000;ENHA_5_126037000_126038000	0	1	0	3	9	7	+	=	=	73	7.09e-18	FALSE	27.5516	1	0	164	3	0.0182927	10	164	57	0.347561	NA	0.959064
FAM110B	8_58906612_58907611	ENHA_8_58453000_58454000;ENHA_8_58454000_58455000;ENHA_8_58712000_58713000;ENHA_8_58713000_58714000;ENHA_8_58714000_58715000;ENHA_8_58715000_58716000;ENHA_8_58716000_58717000;ENHA_8_58717000_58718000;ENHA_8_58718000_58719000;ENHA_8_58759000_58760000;ENHA_8_58876000_58877000;ENHA_8_58880000_58881000;ENHA_8_58881000_58882000;ENHA_8_58882000_58883000;ENHA_8_58883000_58884000;ENHA_8_58891000_58892000	0	0	0	4	16	7	+	=	=	76	1.38e-09	FALSE	0.590736	0	1	213	7	0.0328638	14	213	74	0.347418	NA	1.64479
ZMIZ1	10_80828291_80829290	ENHA_10_80064000_80065000;ENHA_10_80065000_80066000;ENHA_10_80220000_80221000;ENHA_10_80242000_80243000;ENHA_10_80243000_80244000;ENHA_10_80244000_80245000;ENHA_10_80245000_80246000;ENHA_10_80246000_80247000;ENHA_10_80247000_80248000;ENHA_10_80248000_80249000;ENHA_10_80265000_80266000;ENHA_10_80289000_80290000;ENHA_10_80290000_80291000;ENHA_10_80304000_80305000;ENHA_10_80310000_80311000;ENHA_10_8…	0	1	0	9	25	7	+	=	=	50	1.32e-33	FALSE	21.9587	0	1	213	5	0.0234742	15	213	74	0.347418	NA	1.15135
GRHL1	2_10091291_10092290	ENHA_2_9971000_9972000;ENHA_2_9972000_9973000;ENHA_2_9973000_9974000;ENHA_2_9974000_9975000	0	0	0	1	4	7	+	=	=	34	1.84e-06	FALSE	2.23209	0	1	190	6	0.0315789	13	190	66	0.347368	NA	0.959596
CENPN	16_81039602_81040601	ENHA_16_80649000_80650000;ENHA_16_80656000_80657000;ENHA_16_80753000_80754000;ENHA_16_80754000_80755000;ENHA_16_80872000_80873000;ENHA_16_80873000_80874000;ENHA_16_80911000_80912000;ENHA_16_80912000_80913000	0	0	0	9	8	7	+	=	=	192	1.16e-98	FALSE	57.1358	0	1	262	3	0.0114504	19	262	91	0.347328	NA	0.959707
PKP4	2_159312891_159313890	ENHA_2_158890000_158891000;ENHA_2_158891000_158892000;ENHA_2_158892000_158893000;ENHA_2_158893000_158894000	0	1	0	1	4	7	+	=	=	9	0.00708755	FALSE	17.3299	0	0	216	7	0.0324074	18	216	75	0.347222	NA	0.822857
MIB1	18_19320789_19321788	ENHA_18_19218000_19219000;ENHA_18_19219000_19220000;ENHA_18_19246000_19247000;ENHA_18_19247000_19248000;ENHA_18_19248000_19249000;ENHA_18_19256000_19257000	0	0	0	2	6	7	+	=	=	34	2.39e-08	FALSE	2.70128	0	1	242	7	0.0289256	20	242	84	0.347107	NA	0.823129
SERAC1	6_158588813_158589812	ENHA_6_158566000_158567000;ENHA_6_158567000_158568000;ENHA_6_158568000_158569000;ENHA_6_158569000_158570000;ENHA_6_158570000_158571000;ENHA_6_158574000_158575000;ENHA_6_158575000_158576000	0	0	0	1	7	7	+	=	=	35	7.15e-06	FALSE	1.2807	0	1	170	4	0.0235294	11	170	59	0.347059	NA	0.720339
ORAI3	16_30959904_30960903	ENHA_16_30785000_30786000;ENHA_16_30786000_30787000;ENHA_16_30787000_30788000;ENHA_16_30788000_30789000;ENHA_16_30789000_30790000;ENHA_16_30794000_30795000	0	0	0	1	6	7	+	=	=	34	3.89e-06	FALSE	5.60302	0	0	170	3	0.0176471	13	170	59	0.347059	NA	0
CCDC148	2_159312766_159313765	ENHA_2_158890000_158891000;ENHA_2_158891000_158892000;ENHA_2_158892000_158893000;ENHA_2_158893000_158894000	0	1	0	1	4	7	+	=	=	9	0.00708755	FALSE	0.750212	0	0	222	6	0.027027	18	222	77	0.346847	NA	0.961039
ARFGAP2	11_47198177_47199176	ENHA_11_46859000_46860000;ENHA_11_46860000_46861000;ENHA_11_46865000_46866000;ENHA_11_46967000_46968000;ENHA_11_46968000_46969000;ENHA_11_46969000_46970000;ENHA_11_46970000_46971000;ENHA_11_46971000_46972000;ENHA_11_46972000_46973000;ENHA_11_46973000_46974000;ENHA_11_46974000_46975000;ENHA_11_46975000_46976000;ENHA_11_46976000_46977000;ENHA_11_46977000_46978000	0	0	0	2	14	7	+	=	=	69	1.3e-08	FALSE	20.5252	0	0	173	2	0.0115607	12	173	60	0.346821	NA	1.44167
COMTD1	10_76995271_76996270	ENHA_10_76002000_76003000;ENHA_10_76006000_76007000;ENHA_10_76007000_76008000;ENHA_10_76008000_76009000;ENHA_10_76013000_76014000;ENHA_10_76887000_76888000;ENHA_10_76888000_76889000;ENHA_10_76889000_76890000;ENHA_10_76890000_76891000;ENHA_10_76891000_76892000;ENHA_10_76892000_76893000;ENHA_10_76893000_76894000	0	1	0	2	12	7	+	=	=	27	0.00175702	FALSE	15.3561	0	0	297	9	0.030303	17	297	103	0.346801	NA	0.640777
CAB39L	13_50017763_50018762	ENHA_13_49684000_49685000;ENHA_13_49685000_49686000;ENHA_13_49876000_49877000;ENHA_13_49882000_49883000;ENHA_13_49883000_49884000;ENHA_13_49884000_49885000;ENHA_13_49885000_49886000;ENHA_13_49886000_49887000;ENHA_13_49887000_49888000;ENHA_13_49888000_49889000;ENHA_13_49911000_49912000;ENHA_13_49970000_49971000;ENHA_13_49971000_49972000;ENHA_13_49972000_49973000;ENHA_13_49973000_49974000	0	1	0	6	15	7	+	=	=	62	2.08e-12	FALSE	21.7142	0	1	225	5	0.0222222	22	225	78	0.346667	NA	1.15385
SRR	17_2206736_2207735	ENHA_17_1901000_1902000;ENHA_17_1902000_1903000;ENHA_17_1903000_1904000;ENHA_17_1986000_1987000;ENHA_17_1987000_1988000;ENHA_17_1988000_1989000	0	0	0	2	6	7	+	=	=	22	0.00158234	FALSE	27.2036	0	1	179	1	0.00558659	13	179	62	0.346369	NA	0
TAF8	6_42017750_42018749	ENHA_6_41786000_41787000;ENHA_6_41787000_41788000;ENHA_6_41788000_41789000;ENHA_6_41793000_41794000;ENHA_6_41794000_41795000;ENHA_6_41816000_41817000;ENHA_6_41817000_41818000;ENHA_6_41818000_41819000;ENHA_6_41826000_41827000	0	1	0	3	9	7	+	=	=	24	1.13e-10	FALSE	5.48762	0	0	257	6	0.0233463	20	257	89	0.346304	NA	0.962547
MIR1281	22_41488016_41489015	ENHA_22_41048000_41049000;ENHA_22_41049000_41050000;ENHA_22_41351000_41352000;ENHA_22_41352000_41353000;ENHA_22_41353000_41354000;ENHA_22_41354000_41355000;ENHA_22_41355000_41356000;ENHA_22_41356000_41357000;ENHA_22_41357000_41358000;ENHA_22_41419000_41420000	0	0	0	3	10	7	+	=	=	109	4.13e-21	FALSE	NA	0	NA	182	5	0.0274725	12	182	63	0.346154	NA	1.15556
ZYX	7_143077859_143078858	ENHA_7_142942000_142943000;ENHA_7_142943000_142944000;ENHA_7_142994000_142995000;ENHA_7_142999000_143000000;ENHA_7_143023000_143024000	0	1	0	3	5	7	+	=	=	64	5.59e-17	FALSE	24.7462	1	1	234	5	0.0213675	16	234	81	0.346154	NA	1.15556
MFHAS1	8_8750632_8751631	ENHA_8_8637000_8638000;ENHA_8_8638000_8639000;ENHA_8_8656000_8657000;ENHA_8_8657000_8658000;ENHA_8_8658000_8659000	0	0	0	2	5	7	+	=	=	88	7.27e-14	FALSE	3.44935	0	1	237	7	0.0295359	18	237	82	0.345992	NA	0.825784
ARHGEF19	1_16538667_16539666	ENHA_1_16446000_16447000;ENHA_1_16447000_16448000;ENHA_1_16448000_16449000;ENHA_1_16449000_16450000;ENHA_1_16450000_16451000;ENHA_1_16451000_16452000;ENHA_1_16452000_16453000	0	0	0	1	7	7	+	=	=	31	0.0034305	FALSE	5.76943	1	0	214	8	0.0373832	13	214	74	0.345794	NA	0.361486
SAFB2	19_5622439_5623438	ENHA_19_4914000_4915000;ENHA_19_4915000_4916000;ENHA_19_4916000_4917000;ENHA_19_4917000_4918000;ENHA_19_4992000_4993000	0	0	0	2	5	7	+	=	=	713	9.76e-13	FALSE	18.5341	0	1	269	8	0.0297398	21	269	93	0.345725	NA	0.723118
TBC1D8-AS1	2_101767621_101768620	ENHA_2_101640000_101641000;ENHA_2_101641000_101642000;ENHA_2_101642000_101643000;ENHA_2_101643000_101644000;ENHA_2_101644000_101645000;ENHA_2_101650000_101651000;ENHA_2_101697000_101698000	0	1	0	2	7	7	+	=	=	41	3.47e-07	FALSE	NA	0	NA	243	5	0.0205761	21	243	84	0.345679	NA	0.578571
CTBP1	4_1242409_1243408	ENHA_4_1146000_1147000;ENHA_4_1147000_1148000;ENHA_4_1148000_1149000;ENHA_4_1149000_1150000;ENHA_4_1150000_1151000;ENHA_4_1151000_1152000	0	0	0	1	6	7	+	=	=	42	0.00803209	FALSE	108.216	0	1	272	8	0.0294118	16	272	94	0.345588	NA	0.723404
UNKL	16_1464222_1465221	ENHA_16_1428000_1429000;ENHA_16_1429000_1430000;ENHA_16_1430000_1431000;ENHA_16_1431000_1432000	0	1	0	2	4	7	+	=	=	145	0.000242649	FALSE	13.1935	0	1	252	7	0.0277778	14	252	87	0.345238	NA	0.827586
GRK4	4_2964842_2965841	ENHA_4_2539000_2540000;ENHA_4_2819000_2820000;ENHA_4_2820000_2821000;ENHA_4_2821000_2822000	0	0	0	2	4	7	+	=	=	19	0.00628512	FALSE	3.01484	0	1	284	8	0.028169	20	284	98	0.34507	NA	1.44898
MAF1	8_145158804_145159803	ENHA_8_145028000_145029000;ENHA_8_145029000_145030000;ENHA_8_145030000_145031000;ENHA_8_145078000_145079000;ENHA_8_145079000_145080000;ENHA_8_145098000_145099000;ENHA_8_145099000_145100000	0	0	0	4	7	7	+	=	=	114	9.58e-25	FALSE	48.9386	0	0	203	5	0.0246305	16	203	70	0.344828	NA	1.16
KCND3	1_112531278_112532277	ENHA_1_112492000_112493000;ENHA_1_112520000_112521000;ENHA_1_112524000_112525000;ENHA_1_112525000_112526000;ENHA_1_112526000_112527000	0	1	0	2	5	7	+	=	=	39	0.00207733	FALSE	2.05229	0	1	232	5	0.0215517	18	232	80	0.344828	NA	0.58
HMGB1	13_31191235_31192234	ENHA_13_30961000_30962000;ENHA_13_30965000_30966000;ENHA_13_30970000_30971000;ENHA_13_31040000_31041000	0	0	0	3	4	7	+	=	=	48	2.26e-20	FALSE	247.534	0	0	206	5	0.0242718	19	206	71	0.34466	NA	1.16056
HS1BP3	2_20850365_20851364	ENHA_2_20639000_20640000;ENHA_2_20640000_20641000;ENHA_2_20641000_20642000;ENHA_2_20642000_20643000;ENHA_2_20643000_20644000;ENHA_2_20644000_20645000;ENHA_2_20645000_20646000;ENHA_2_20646000_20647000;ENHA_2_20666000_20667000;ENHA_2_20667000_20668000;ENHA_2_20668000_20669000;ENHA_2_20669000_20670000	0	1	0	2	12	7	+	=	=	28	1.5e-06	FALSE	10.1238	0	0	177	5	0.0282486	13	177	61	0.344633	NA	1.16066
CLTC	17_57696549_57697548	ENHA_17_57368000_57369000;ENHA_17_57378000_57379000;ENHA_17_57379000_57380000;ENHA_17_57380000_57381000;ENHA_17_57381000_57382000;ENHA_17_57382000_57383000	0	0	0	3	6	7	+	=	=	302	1.22e-13	FALSE	83.3182	0	0	180	4	0.0222222	14	180	62	0.344444	NA	1.45161
GALNT7	4_174089403_174090402	ENHA_4_173935000_173936000;ENHA_4_173939000_173940000;ENHA_4_173946000_173947000;ENHA_4_173960000_173961000;ENHA_4_173971000_173972000;ENHA_4_173972000_173973000;ENHA_4_173973000_173974000;ENHA_4_173974000_173975000;ENHA_4_173975000_173976000;ENHA_4_173976000_173977000;ENHA_4_173977000_173978000;ENHA_4_173978000_173979000;ENHA_4_173979000_173980000;ENHA_4_173980000_173981000	0	1	0	5	14	7	+	=	=	152	4.61e-84	FALSE	19.3513	1	0	212	4	0.0188679	18	212	73	0.34434	NA	0
UBE4B	1_10092540_10093539	ENHA_1_10011000_10012000;ENHA_1_9951000_9952000;ENHA_1_9956000_9957000;ENHA_1_9957000_9958000;ENHA_1_9961000_9962000	0	1	0	2	5	7	+	=	=	188	7.16e-16	FALSE	12.5525	0	1	279	7	0.0250896	24	279	96	0.344086	NA	0.830357
ECE1	1_21671535_21672534	ENHA_1_21579000_21580000;ENHA_1_21580000_21581000;ENHA_1_21581000_21582000;ENHA_1_21582000_21583000;ENHA_1_21583000_21584000;ENHA_1_21603000_21604000	0	0	0	3	6	7	+	=	=	49	7.89e-17	FALSE	4.74149	0	1	186	4	0.0215054	12	186	64	0.344086	NA	1.45312
GTSE1	22_46692137_46693136	ENHA_22_45733000_45734000;ENHA_22_46433000_46434000;ENHA_22_46434000_46435000;ENHA_22_46435000_46436000;ENHA_22_46436000_46437000;ENHA_22_46437000_46438000;ENHA_22_46438000_46439000;ENHA_22_46439000_46440000;ENHA_22_46440000_46441000;ENHA_22_46441000_46442000	0	0	0	2	10	7	+	=	=	39	1.04e-08	FALSE	6.07695	0	0	186	2	0.0107527	15	186	64	0.344086	NA	0
CMC2	16_81040003_81041002	ENHA_16_80649000_80650000;ENHA_16_80656000_80657000;ENHA_16_80753000_80754000;ENHA_16_80754000_80755000;ENHA_16_80872000_80873000;ENHA_16_80873000_80874000;ENHA_16_80911000_80912000	0	0	0	9	7	7	+	=	=	192	1.16e-98	FALSE	73.3139	0	1	250	3	0.012	18	250	86	0.344	NA	0.968992
SOD2	6_160183062_160184061	ENHA_6_160114000_160115000;ENHA_6_160115000_160116000;ENHA_6_160116000_160117000;ENHA_6_160117000_160118000;ENHA_6_160118000_160119000;ENHA_6_160119000_160120000;ENHA_6_160120000_160121000;ENHA_6_160121000_160122000	0	0	0	1	8	7	+	=	=	46	4.37e-05	FALSE	21.6339	0	1	189	4	0.021164	14	189	65	0.343915	NA	0.726923
SLC34A3	9_140124708_140125707	ENHA_9_140016000_140017000;ENHA_9_140017000_140018000;ENHA_9_140021000_140022000;ENHA_9_140022000_140023000;ENHA_9_140023000_140024000;ENHA_9_140027000_140028000;ENHA_9_140045000_140046000	0	1	0	2	7	7	+	=	=	87	1.66e-14	FALSE	1.2085	0	1	224	5	0.0223214	16	224	77	0.34375	NA	0
JUND	19_18391967_18392966	ENHA_19_18218000_18219000;ENHA_19_18219000_18220000;ENHA_19_18220000_18221000;ENHA_19_18221000_18222000	0	1	0	1	4	7	+	=	=	73	0.0011184	FALSE	55.4115	0	1	288	6	0.0208333	20	288	99	0.34375	NA	0.484848
EPHA1	7_143105486_143106485	ENHA_7_142941000_142942000;ENHA_7_142942000_142943000;ENHA_7_142943000_142944000;ENHA_7_142997000_142998000;ENHA_7_142998000_142999000;ENHA_7_142999000_143000000;ENHA_7_143000000_143001000;ENHA_7_143001000_143002000;ENHA_7_143002000_143003000;ENHA_7_143003000_143004000	0	1	0	2	10	7	+	=	=	26	1.64e-10	FALSE	4.20993	0	0	224	4	0.0178571	19	224	77	0.34375	NA	0.727273
SLC19A1	21_46961886_46962885	ENHA_21_46934000_46935000;ENHA_21_46935000_46936000;ENHA_21_46936000_46937000;ENHA_21_46937000_46938000;ENHA_21_46938000_46939000	0	0	0	2	5	7	+	=	=	74	5.8e-13	FALSE	17.2025	1	1	268	5	0.0186567	18	268	92	0.343284	NA	0.582609
RNH1	11_506784_507783	ENHA_11_405000_406000;ENHA_11_410000_411000;ENHA_11_468000_469000;ENHA_11_469000_470000;ENHA_11_470000_471000;ENHA_11_471000_472000	0	0	0	2	6	7	+	=	=	93	3.61e-05	FALSE	56.1852	0	1	303	7	0.0231023	21	303	104	0.343234	NA	0.832418
HIPK2	7_139477194_139478193	ENHA_7_139330000_139331000;ENHA_7_139331000_139332000;ENHA_7_139358000_139359000;ENHA_7_139357000_139358000;ENHA_7_139371000_139372000;ENHA_7_139372000_139373000;ENHA_7_139373000_139374000;ENHA_7_139374000_139375000;ENHA_7_139375000_139376000;ENHA_7_139376000_139377000;ENHA_7_139421000_139422000;ENHA_7_139422000_139423000;ENHA_7_139423000_139424000;ENHA_7_139424000_139425000;ENHA_7_139433000_1394…	0	1	0	9	17	7	+	=	=	145	6.55e-31	FALSE	11.862	0	0	169	4	0.0236686	12	169	58	0.343195	NA	0.728448
COG3	13_46038529_46039528	ENHA_13_45942000_45943000;ENHA_13_45943000_45944000;ENHA_13_45944000_45945000;ENHA_13_45945000_45946000;ENHA_13_45946000_45947000;ENHA_13_46010000_46011000;ENHA_13_46019000_46020000;ENHA_13_46024000_46025000;ENHA_13_46025000_46026000;ENHA_13_46026000_46027000	0	0	0	3	10	7	+	=	=	76	1.36e-07	FALSE	8.97141	0	0	204	4	0.0196078	19	204	70	0.343137	NA	2.18571
MIR762	16_30904723_30905722	ENHA_16_30788000_30789000;ENHA_16_30835000_30836000;ENHA_16_30836000_30837000;ENHA_16_30867000_30868000;ENHA_16_30868000_30869000;ENHA_16_30869000_30870000	0	1	0	3	6	7	+	=	=	73	1.49e-19	FALSE	NA	0	NA	274	7	0.0255474	20	274	94	0.343066	NA	0.416413
SOGA1	20_35491588_35492587	ENHA_20_33495000_33496000;ENHA_20_35111000_35112000;ENHA_20_35253000_35254000;ENHA_20_35362000_35363000;ENHA_20_35442000_35443000;ENHA_20_35443000_35444000	0	1	0	5	6	7	+	=	=	184	3.27e-35	FALSE	7.64548	0	1	172	4	0.0232558	14	172	59	0.343023	NA	0
CERK	22_47133653_47134652	ENHA_22_46992000_46993000;ENHA_22_46993000_46994000;ENHA_22_47046000_47047000;ENHA_22_47047000_47048000;ENHA_22_47052000_47053000;ENHA_22_47057000_47058000;ENHA_22_47058000_47059000	0	1	0	3	7	7	+	=	=	36	3.2e-06	FALSE	1.13859	1	1	172	1	0.00581395	14	172	59	0.343023	NA	0
MAP3K14	17_43393931_43394930	ENHA_17_43355000_43356000;ENHA_17_43356000_43357000;ENHA_17_43371000_43372000;ENHA_17_43376000_43377000;ENHA_17_43377000_43378000;ENHA_17_43378000_43379000;ENHA_17_43379000_43380000;ENHA_17_43380000_43381000;ENHA_17_43381000_43382000	0	0	0	3	9	7	+	=	=	372	5.18e-05	FALSE	NA	1	NA	207	3	0.0144928	15	207	71	0.342995	NA	0
CKS1B	1_154946617_154947616	ENHA_1_154381000_154382000;ENHA_1_154389000_154390000;ENHA_1_154390000_154391000;ENHA_1_154391000_154392000;ENHA_1_154392000_154393000;ENHA_1_154393000_154394000;ENHA_1_154431000_154432000;ENHA_1_154437000_154438000;ENHA_1_154580000_154581000;ENHA_1_154581000_154582000;ENHA_1_154582000_154583000;ENHA_1_154617000_154618000;ENHA_1_154618000_154619000;ENHA_1_154619000_154620000;ENHA_1_154620000_1546…	0	0	0	6	15	7	+	=	=	24	3.89e-07	FALSE	1.00448	0	0	245	7	0.0285714	28	245	84	0.342857	NA	0.833333
CNOT8	5_154237308_154238307	ENHA_5_154032000_154033000;ENHA_5_154039000_154040000;ENHA_5_154040000_154041000;ENHA_5_154135000_154136000;ENHA_5_154136000_154137000	0	1	0	3	5	7	+	=	=	63	6.65e-13	FALSE	25.1562	0	0	175	5	0.0285714	9	175	60	0.342857	NA	0.583333
MIR629	15_70371308_70372307	ENHA_15_69761000_69762000;ENHA_15_69762000_69763000;ENHA_15_69763000_69764000;ENHA_15_69764000_69765000;ENHA_15_69765000_69766000;ENHA_15_69766000_69767000;ENHA_15_69767000_69768000;ENHA_15_69768000_69769000;ENHA_15_69769000_69770000;ENHA_15_69770000_69771000;ENHA_15_69771000_69772000	0	0	0	2	11	7	+	=	=	13	3.07e-05	FALSE	NA	0	NA	245	2	0.00816327	18	245	84	0.342857	NA	0
PCM1	8_17779865_17780864	ENHA_8_17106000_17107000;ENHA_8_17114000_17115000;ENHA_8_17178000_17179000;ENHA_8_17179000_17180000;ENHA_8_17180000_17181000;ENHA_8_17181000_17182000;ENHA_8_17182000_17183000;ENHA_8_17183000_17184000;ENHA_8_17472000_17473000;ENHA_8_17473000_17474000	0	1	0	3	10	7	+	=	=	52	2.07e-28	FALSE	17.8864	0	0	213	4	0.0187793	18	213	73	0.342723	NA	1.4589
C17orf49	17_6917555_6918554	ENHA_17_6504000_6505000;ENHA_17_6505000_6506000;ENHA_17_6584000_6585000;ENHA_17_6585000_6586000;ENHA_17_6586000_6587000;ENHA_17_6587000_6588000;ENHA_17_6588000_6589000;ENHA_17_6589000_6590000;ENHA_17_6590000_6591000	0	0	0	2	9	7	+	=	=	30	2.99e-14	FALSE	53.5228	0	1	321	8	0.0249221	30	321	110	0.342679	NA	0.729545
LOC100128531	22_25508160_25509159	ENHA_22_25286000_25287000;ENHA_22_25291000_25292000;ENHA_22_25292000_25293000;ENHA_22_25293000_25294000;ENHA_22_25294000_25295000;ENHA_22_25349000_25350000;ENHA_22_25353000_25354000;ENHA_22_25354000_25355000;ENHA_22_25355000_25356000;ENHA_22_25356000_25357000;ENHA_22_25366000_25367000;ENHA_22_25367000_25368000;ENHA_22_25466000_25467000;ENHA_22_25470000_25471000;ENHA_22_25471000_25472000;ENHA_22_2…	0	1	0	5	16	7	+	=	=	166	1.09e-17	FALSE	NA	0	NA	286	7	0.0244755	23	286	98	0.342657	NA	0.41691
PTGES2-AS1	9_130890307_130891306	ENHA_9_130729000_130730000;ENHA_9_130730000_130731000;ENHA_9_130731000_130732000;ENHA_9_130732000_130733000	0	0	0	1	4	7	+	=	=	39	0.00428617	FALSE	NA	0	NA	219	2	0.00913242	14	219	75	0.342466	NA	0
IRF2BP2	1_234744772_234745771	ENHA_1_234243000_234244000;ENHA_1_234247000_234248000;ENHA_1_234248000_234249000;ENHA_1_234252000_234253000;ENHA_1_234595000_234596000;ENHA_1_234596000_234597000;ENHA_1_234635000_234636000;ENHA_1_234636000_234637000;ENHA_1_234660000_234661000;ENHA_1_234681000_234682000	0	1	0	7	10	7	+	=	=	384	0	FALSE	13.8576	0	0	184	3	0.0163043	14	184	63	0.342391	NA	0
TNFRSF8	1_12122933_12123932	ENHA_1_10696000_10697000;ENHA_1_10697000_10698000;ENHA_1_10698000_10699000;ENHA_1_10699000_10700000;ENHA_1_10738000_10739000;ENHA_1_10739000_10740000;ENHA_1_10740000_10741000;ENHA_1_10741000_10742000;ENHA_1_10742000_10743000	0	0	0	2	9	7	+	=	=	20	8.75e-13	FALSE	0.190652	0	1	260	9	0.0346154	16	260	89	0.342308	NA	0.649189
WDR41	5_76787866_76788865	ENHA_5_76458000_76459000;ENHA_5_76463000_76464000;ENHA_5_76464000_76465000;ENHA_5_76465000_76466000;ENHA_5_76466000_76467000;ENHA_5_76467000_76468000;ENHA_5_76468000_76469000;ENHA_5_76485000_76486000;ENHA_5_76491000_76492000;ENHA_5_76492000_76493000	0	0	0	2	10	7	+	=	=	17	4.99e-06	FALSE	17.992	0	1	149	2	0.0134228	12	149	51	0.342282	NA	0
VPS37C	11_60928417_60929416	ENHA_11_60603000_60604000;ENHA_11_60647000_60648000;ENHA_11_60648000_60649000;ENHA_11_60649000_60650000;ENHA_11_60650000_60651000;ENHA_11_60651000_60652000;ENHA_11_60663000_60664000;ENHA_11_60793000_60794000;ENHA_11_60800000_60801000;ENHA_11_60801000_60802000;ENHA_11_60802000_60803000;ENHA_11_60803000_60804000	0	0	0	4	12	7	+	=	=	390	7.98e-08	FALSE	27.1952	0	0	301	8	0.0265781	23	301	103	0.342193	NA	1.09587
POLR1D	13_28194379_28195378	ENHA_13_28124000_28125000;ENHA_13_28129000_28130000;ENHA_13_28130000_28131000;ENHA_13_28149000_28150000;ENHA_13_28153000_28154000;ENHA_13_28154000_28155000;ENHA_13_28176000_28177000;ENHA_13_28177000_28178000	0	0	0	3	8	7	+	=	=	73	1.26e-07	FALSE	61.9917	0	0	228	7	0.0307018	18	228	78	0.342105	NA	0.417582
TROVE2	1_193028503_193029502	ENHA_1_192466000_192467000;ENHA_1_192467000_192468000;ENHA_1_192815000_192816000;ENHA_1_192816000_192817000;ENHA_1_192817000_192818000;ENHA_1_192818000_192819000;ENHA_1_192819000_192820000;ENHA_1_192832000_192833000	0	0	0	3	8	7	+	=	=	66	1.26e-11	FALSE	8.00361	0	0	228	6	0.0263158	18	228	78	0.342105	NA	0
PRDX6	1_173445985_173446984	ENHA_1_173403000_173404000;ENHA_1_173404000_173405000;ENHA_1_173405000_173406000;ENHA_1_173406000_173407000;ENHA_1_173407000_173408000;ENHA_1_173408000_173409000;ENHA_1_173409000_173410000;ENHA_1_173410000_173411000;ENHA_1_173411000_173412000;ENHA_1_173421000_173422000;ENHA_1_173422000_173423000;ENHA_1_173423000_173424000;ENHA_1_173424000_173425000;ENHA_1_173425000_173426000	0	0	0	2	14	7	+	=	=	69	7.79e-13	FALSE	134.647	0	0	190	4	0.0210526	11	190	65	0.342105	NA	0.730769
HDDC3	15_91475300_91476299	ENHA_15_90702000_90703000;ENHA_15_90703000_90704000;ENHA_15_90704000_90705000;ENHA_15_90705000_90706000;ENHA_15_90859000_90860000;ENHA_15_90860000_90861000;ENHA_15_90861000_90862000	0	1	0	2	7	7	+	=	=	12	0.000389789	FALSE	24.4392	0	0	269	6	0.0223048	19	269	92	0.342007	NA	0.487319
SETX	9_135229873_135230872	ENHA_9_135184000_135185000;ENHA_9_135185000_135186000;ENHA_9_135186000_135187000;ENHA_9_135187000_135188000	0	0	0	1	4	7	+	=	=	33	6.74e-05	FALSE	3.70662	0	1	193	5	0.0259067	17	193	66	0.341969	NA	1.75455
C1orf116	1_207205602_207206601	ENHA_1_205571000_205572000;ENHA_1_205572000_205573000;ENHA_1_205573000_205574000;ENHA_1_205580000_205581000;ENHA_1_206721000_206722000;ENHA_1_206722000_206723000;ENHA_1_206869000_206870000;ENHA_1_206885000_206886000;ENHA_1_206886000_206887000;ENHA_1_206887000_206888000;ENHA_1_206888000_206889000;ENHA_1_206889000_206890000;ENHA_1_206890000_206891000;ENHA_1_207179000_207180000	0	0	0	5	14	7	+	=	=	277	7.97e-12	FALSE	20.1376	1	0	158	4	0.0253165	11	158	54	0.341772	NA	0
SMCO4	11_93276047_93277046	ENHA_11_92971000_92972000;ENHA_11_92972000_92973000;ENHA_11_92973000_92974000;ENHA_11_92974000_92975000;ENHA_11_93076000_93077000;ENHA_11_93077000_93078000;ENHA_11_93078000_93079000;ENHA_11_93079000_93080000;ENHA_11_93080000_93081000;ENHA_11_93084000_93085000;ENHA_11_93090000_93091000;ENHA_11_93232000_93233000	0	1	0	6	12	7	+	=	=	63	7.39e-16	FALSE	108.656	1	1	278	7	0.0251799	18	278	95	0.341727	NA	0.418045
TRIM33	1_115053282_115054281	ENHA_1_114977000_114978000;ENHA_1_114978000_114979000;ENHA_1_114979000_114980000;ENHA_1_114980000_114981000;ENHA_1_114996000_114997000;ENHA_1_114997000_114998000;ENHA_1_114998000_114999000;ENHA_1_114999000_115000000;ENHA_1_115000000_115001000;ENHA_1_115001000_115002000;ENHA_1_115002000_115003000;ENHA_1_115003000_115004000;ENHA_1_115004000_115005000;ENHA_1_115026000_115027000;ENHA_1_115034000_1150…	0	0	0	4	15	7	+	=	=	64	9.56e-10	FALSE	7.31949	0	0	199	5	0.0251256	15	199	68	0.341709	NA	0.585294
UPF1	19_18942243_18943242	ENHA_19_18614000_18615000;ENHA_19_18615000_18616000;ENHA_19_18616000_18617000;ENHA_19_18617000_18618000;ENHA_19_18618000_18619000;ENHA_19_18619000_18620000;ENHA_19_18806000_18807000;ENHA_19_18811000_18812000;ENHA_19_18818000_18819000	0	0	0	2	9	7	+	=	=	23	4.27e-06	FALSE	22.1483	0	0	199	5	0.0251256	15	199	68	0.341709	NA	1.17059
CSRP1	1_201475888_201476887	ENHA_1_201430000_201431000;ENHA_1_201431000_201432000;ENHA_1_201432000_201433000;ENHA_1_201451000_201452000;ENHA_1_201452000_201453000;ENHA_1_201453000_201454000;ENHA_1_201458000_201459000;ENHA_1_201459000_201460000;ENHA_1_201460000_201461000	0	1	0	2	9	7	+	=	=	175	1.78e-32	FALSE	63.4771	1	1	240	8	0.0333333	19	240	82	0.341667	NA	1.09756
KCMF1	2_85197730_85198729	ENHA_2_84697000_84698000;ENHA_2_84698000_84699000;ENHA_2_84699000_84700000;ENHA_2_84700000_84701000;ENHA_2_84701000_84702000;ENHA_2_84781000_84782000;ENHA_2_84782000_84783000;ENHA_2_85154000_85155000;ENHA_2_85155000_85156000	0	0	0	3	9	7	+	=	=	332	1.12e-06	FALSE	26.4112	0	1	281	7	0.024911	21	281	96	0.341637	NA	0.83631
HOXB-AS1	17_46621212_46622211	ENHA_17_46593000_46594000;ENHA_17_46594000_46595000;ENHA_17_46595000_46596000;ENHA_17_46602000_46603000;ENHA_17_46603000_46604000;ENHA_17_46604000_46605000	0	0	0	1	6	7	+	=	=	24	0.001907	FALSE	NA	1	NA	126	2	0.015873	11	126	43	0.34127	NA	1.46512
HOXC13	12_54332075_54333074	ENHA_12_54169000_54170000;ENHA_12_54170000_54171000;ENHA_12_54171000_54172000;ENHA_12_54172000_54173000;ENHA_12_54198000_54199000;ENHA_12_54199000_54200000;ENHA_12_54200000_54201000	0	0	0	2	7	7	+	=	=	38	2.99e-09	FALSE	3.54955	0	1	255	9	0.0352941	18	255	87	0.341176	NA	0.977011
WDR43	2_29117008_29118007	ENHA_2_27930000_27931000;ENHA_2_28791000_28792000;ENHA_2_28818000_28819000;ENHA_2_28819000_28820000;ENHA_2_28820000_28821000;ENHA_2_28826000_28827000;ENHA_2_28827000_28828000	0	0	0	4	7	7	+	=	=	22	2.77e-09	FALSE	14.5598	0	1	302	8	0.0264901	19	302	103	0.34106	NA	1.09951
COPE	19_19029713_19030712	ENHA_19_18571000_18572000;ENHA_19_18572000_18573000;ENHA_19_18573000_18574000;ENHA_19_18574000_18575000;ENHA_19_18575000_18576000;ENHA_19_18583000_18584000	0	1	0	1	6	7	+	=	=	14	0.000152422	FALSE	139.607	0	0	217	6	0.0276498	19	217	74	0.341014	NA	0.977477
UBR5-AS1	8_103251178_103252177	ENHA_8_102515000_102516000;ENHA_8_102516000_102517000;ENHA_8_102517000_102518000;ENHA_8_102592000_102593000;ENHA_8_102593000_102594000;ENHA_8_102614000_102615000;ENHA_8_102615000_102616000;ENHA_8_102616000_102617000;ENHA_8_102617000_102618000	0	0	0	4	9	7	+	=	=	24	5e-13	FALSE	NA	0	NA	223	5	0.0224215	17	223	76	0.340807	NA	0
SIAH1	16_48418730_48419729	ENHA_16_48199000_48200000;ENHA_16_48200000_48201000;ENHA_16_48201000_48202000;ENHA_16_48202000_48203000	0	0	0	1	4	7	+	=	=	93	7.57e-28	FALSE	14.8126	0	0	226	6	0.0265487	19	226	77	0.340708	NA	1.46753
LOC101927795	2_201676394_201677393	ENHA_2_201544000_201545000;ENHA_2_201579000_201580000;ENHA_2_201607000_201608000;ENHA_2_201613000_201614000;ENHA_2_201614000_201615000;ENHA_2_201651000_201652000;ENHA_2_201652000_201653000;ENHA_2_201653000_201654000	0	1	0	7	8	7	+	=	=	293	9.54e-76	FALSE	NA	0	NA	182	4	0.021978	15	182	62	0.340659	NA	0.733871
GSDMD	8_144635056_144636055	ENHA_8_144591000_144592000;ENHA_8_144592000_144593000;ENHA_8_144593000_144594000;ENHA_8_144594000_144595000	0	0	0	1	4	7	+	=	=	11	0.00327748	FALSE	3.88662	1	1	229	5	0.0218341	15	229	78	0.340611	NA	0
EIF4A3	17_78120483_78121482	ENHA_17_77757000_77758000;ENHA_17_77758000_77759000;ENHA_17_77762000_77763000;ENHA_17_77763000_77764000;ENHA_17_77764000_77765000;ENHA_17_77765000_77766000;ENHA_17_77766000_77767000;ENHA_17_77767000_77768000;ENHA_17_77780000_77781000;ENHA_17_77781000_77782000;ENHA_17_77782000_77783000;ENHA_17_77783000_77784000;ENHA_17_77784000_77785000	0	0	0	2	13	7	+	=	=	36	1.26e-05	FALSE	82.1737	0	0	232	10	0.0431034	21	232	79	0.340517	NA	0.587342
ZNF706	8_102217793_102218792	ENHA_8_101761000_101762000;ENHA_8_101762000_101763000;ENHA_8_101763000_101764000;ENHA_8_101764000_101765000;ENHA_8_101913000_101914000;ENHA_8_101914000_101915000;ENHA_8_101915000_101916000	0	0	0	2	7	7	+	=	=	49	3.96e-10	FALSE	30.5901	0	0	279	7	0.0250896	18	279	95	0.340502	NA	0
GPRC5A	12_13043455_13044454	ENHA_12_12941000_12942000;ENHA_12_12942000_12943000;ENHA_12_12943000_12944000;ENHA_12_12944000_12945000;ENHA_12_12945000_12946000;ENHA_12_12946000_12947000;ENHA_12_12947000_12948000;ENHA_12_12954000_12955000;ENHA_12_12955000_12956000;ENHA_12_12956000_12957000;ENHA_12_12957000_12958000;ENHA_12_12990000_12991000;ENHA_12_12991000_12992000;ENHA_12_12992000_12993000;ENHA_12_12993000_12994000	0	0	0	3	15	7	+	=	=	37	2.24e-05	FALSE	0	0	1	282	9	0.0319149	18	282	96	0.340426	NA	0.979167
FAXDC2	5_154229746_154230745	ENHA_5_154031000_154032000;ENHA_5_154038000_154039000;ENHA_5_154039000_154040000;ENHA_5_154040000_154041000;ENHA_5_154041000_154042000;ENHA_5_154042000_154043000;ENHA_5_154043000_154044000;ENHA_5_154044000_154045000;ENHA_5_154045000_154046000;ENHA_5_154046000_154047000;ENHA_5_154135000_154136000;ENHA_5_154136000_154137000;ENHA_5_154137000_154138000;ENHA_5_154138000_154139000;ENHA_5_154139000_1541…	0	0	0	3	15	7	+	=	=	63	6.65e-13	FALSE	0.283226	1	0	282	7	0.0248227	21	282	96	0.340426	NA	0.839286
SCAP	3_47516950_47517949	ENHA_3_47463000_47464000;ENHA_3_47464000_47465000;ENHA_3_47465000_47466000;ENHA_3_47466000_47467000;ENHA_3_47486000_47487000;ENHA_3_47487000_47488000;ENHA_3_47498000_47499000;ENHA_3_47499000_47500000	0	1	0	4	8	7	+	=	=	240	5.57e-25	FALSE	24.8792	0	0	291	10	0.0343643	25	291	99	0.340206	NA	1.17576
MLLT3	9_20622043_20623042	ENHA_9_20355000_20356000;ENHA_9_20356000_20357000;ENHA_9_20357000_20358000;ENHA_9_20358000_20359000;ENHA_9_20377000_20378000;ENHA_9_20378000_20379000;ENHA_9_20379000_20380000;ENHA_9_20380000_20381000;ENHA_9_20381000_20382000;ENHA_9_20382000_20383000;ENHA_9_20383000_20384000;ENHA_9_20384000_20385000;ENHA_9_20389000_20390000;ENHA_9_20390000_20391000;ENHA_9_20391000_20392000;ENHA_9_20396000_20397000…	0	1	0	5	23	7	+	=	=	93	3.53e-29	FALSE	4.32793	0	1	194	3	0.0154639	14	194	66	0.340206	NA	0.979798
ZNF524	19_56111205_56112204	ENHA_19_55575000_55576000;ENHA_19_56021000_56022000;ENHA_19_56022000_56023000;ENHA_19_56023000_56024000;ENHA_19_56024000_56025000;ENHA_19_56025000_56026000;ENHA_19_56026000_56027000;ENHA_19_56034000_56035000;ENHA_19_56035000_56036000	0	1	0	3	9	7	+	=	=	32	3.49e-06	FALSE	10.2555	0	0	244	5	0.0204918	17	244	83	0.340164	NA	1.1759
INSIG1	7_155088981_155089980	ENHA_7_155028000_155029000;ENHA_7_155029000_155030000;ENHA_7_155030000_155031000;ENHA_7_155031000_155032000;ENHA_7_155032000_155033000;ENHA_7_155033000_155034000;ENHA_7_155034000_155035000;ENHA_7_155035000_155036000	0	1	0	1	8	7	+	=	=	19	0.00146561	FALSE	31.0663	0	1	303	8	0.0264026	22	303	103	0.339934	NA	1.10316
USP32	17_58469087_58470086	ENHA_17_58214000_58215000;ENHA_17_58265000_58266000;ENHA_17_58266000_58267000;ENHA_17_58405000_58406000;ENHA_17_58433000_58434000;ENHA_17_58434000_58435000	0	0	0	6	6	7	+	=	=	143	1.23e-17	FALSE	9.38248	0	0	203	6	0.0295567	16	203	69	0.339901	NA	0.980676
DNAJC22	12_49740199_49741198	ENHA_12_49657000_49658000;ENHA_12_49658000_49659000;ENHA_12_49659000_49660000;ENHA_12_49660000_49661000;ENHA_12_49661000_49662000;ENHA_12_49662000_49663000	0	1	0	1	6	7	+	=	=	37	1.1e-07	FALSE	1.73612	0	1	256	6	0.0234375	22	256	87	0.339844	NA	0.490421
ZFP91-CNTF	11_58346086_58347085	ENHA_11_57269000_57270000;ENHA_11_57270000_57271000;ENHA_11_57271000_57272000;ENHA_11_57275000_57276000;ENHA_11_57276000_57277000;ENHA_11_57277000_57278000;ENHA_11_57278000_57279000;ENHA_11_57546000_57547000;ENHA_11_57547000_57548000;ENHA_11_57548000_57549000;ENHA_11_57549000_57550000;ENHA_11_57550000_57551000;ENHA_11_57551000_57552000;ENHA_11_57552000_57553000;ENHA_11_57553000_57554000;ENHA_11_5…	0	1	0	3	16	7	+	=	=	20	4.09e-10	FALSE	NA	0	NA	259	5	0.019305	20	259	88	0.339768	NA	1.17727
SDF4	1_1166948_1167947	ENHA_1_1056000_1057000;ENHA_1_1081000_1082000;ENHA_1_1089000_1090000;ENHA_1_1090000_1091000;ENHA_1_1091000_1092000;ENHA_1_1100000_1101000	0	1	0	4	6	7	+	=	=	75	3.65e-17	FALSE	128.272	0	0	312	10	0.0320513	22	312	106	0.339744	NA	0.588679
SHC1	1_154946460_154947459	ENHA_1_154381000_154382000;ENHA_1_154389000_154390000;ENHA_1_154390000_154391000;ENHA_1_154391000_154392000;ENHA_1_154392000_154393000;ENHA_1_154393000_154394000;ENHA_1_154431000_154432000;ENHA_1_154437000_154438000;ENHA_1_154580000_154581000;ENHA_1_154581000_154582000;ENHA_1_154582000_154583000;ENHA_1_154617000_154618000;ENHA_1_154618000_154619000;ENHA_1_154619000_154620000;ENHA_1_154620000_1546…	0	0	0	6	15	7	+	=	=	24	3.89e-07	FALSE	46.9382	0	1	262	7	0.0267176	30	262	89	0.339695	NA	0.841091
ZDHHC5	11_57434973_57435972	ENHA_11_57245000_57246000;ENHA_11_57246000_57247000;ENHA_11_57268000_57269000;ENHA_11_57269000_57270000;ENHA_11_57270000_57271000;ENHA_11_57271000_57272000	0	1	0	3	6	7	+	=	=	41	7.85e-14	FALSE	23.4269	0	0	212	5	0.0235849	17	212	72	0.339623	NA	1.76667
DUSP16	12_12714949_12715948	ENHA_12_12527000_12528000;ENHA_12_12533000_12534000;ENHA_12_12559000_12560000;ENHA_12_12582000_12583000;ENHA_12_12587000_12588000;ENHA_12_12588000_12589000;ENHA_12_12603000_12604000;ENHA_12_12604000_12605000	0	1	0	4	8	7	+	=	=	58	1.4e-13	FALSE	14.5159	0	1	265	4	0.0150943	19	265	90	0.339623	NA	0.736111
MAML3	4_141074734_141075733	ENHA_4_140605000_140606000;ENHA_4_140665000_140666000;ENHA_4_140666000_140667000;ENHA_4_140663000_140664000;ENHA_4_140664000_140665000;ENHA_4_140696000_140697000;ENHA_4_140697000_140698000;ENHA_4_140753000_140754000;ENHA_4_140754000_140755000;ENHA_4_140761000_140762000;ENHA_4_140762000_140763000;ENHA_4_140763000_140764000;ENHA_4_140764000_140765000;ENHA_4_140770000_140771000;ENHA_4_140771000_1407…	0	0	0	31	44	7	+	=	=	76	2.29e-36	FALSE	3.42356	0	1	212	3	0.0141509	16	212	72	0.339623	NA	1.96296
GTF2H5	6_158588878_158589877	ENHA_6_158566000_158567000;ENHA_6_158567000_158568000;ENHA_6_158568000_158569000;ENHA_6_158569000_158570000;ENHA_6_158570000_158571000;ENHA_6_158574000_158575000;ENHA_6_158575000_158576000	0	0	0	1	7	7	+	=	=	35	7.15e-06	FALSE	2.7634	0	0	165	4	0.0242424	11	165	56	0.339394	NA	0.736607
OGFR-AS1	20_61436440_61437439	ENHA_20_61276000_61277000;ENHA_20_61277000_61278000;ENHA_20_61283000_61284000;ENHA_20_61284000_61285000;ENHA_20_61285000_61286000;ENHA_20_61286000_61287000	0	0	0	1	6	7	+	=	=	32	0.00600693	FALSE	NA	0	NA	277	7	0.0252708	22	277	94	0.33935	NA	0.420973
ZC3H7A	16_11890615_11891614	ENHA_16_11625000_11626000;ENHA_16_11630000_11631000;ENHA_16_11849000_11850000;ENHA_16_11850000_11851000;ENHA_16_11851000_11852000;ENHA_16_11852000_11853000	0	1	0	3	6	7	+	=	=	45	0.00021448	FALSE	9.49085	0	0	168	3	0.0178571	12	168	57	0.339286	NA	0.982456
LRP10	14_23340425_23341424	ENHA_14_23021000_23022000;ENHA_14_23027000_23028000;ENHA_14_23028000_23029000;ENHA_14_23029000_23030000;ENHA_14_23030000_23031000;ENHA_14_23031000_23032000	0	1	0	2	6	7	+	=	=	38	1.41e-22	FALSE	26.3024	0	0	174	2	0.0114943	11	174	59	0.33908	NA	0
SMARCD2	17_61919852_61920851	ENHA_17_61509000_61510000;ENHA_17_61510000_61511000;ENHA_17_61511000_61512000;ENHA_17_61512000_61513000;ENHA_17_61513000_61514000;ENHA_17_61514000_61515000;ENHA_17_61515000_61516000	0	1	0	1	7	7	+	=	=	26	1.35e-08	FALSE	54.3634	0	1	304	8	0.0263158	22	304	103	0.338816	NA	1.1068
TBL1XR1	3_176914615_176915614	ENHA_3_176766000_176767000;ENHA_3_176767000_176768000;ENHA_3_176768000_176769000;ENHA_3_176769000_176770000;ENHA_3_176770000_176771000;ENHA_3_176771000_176772000;ENHA_3_176772000_176773000;ENHA_3_176773000_176774000;ENHA_3_176774000_176775000;ENHA_3_176775000_176776000;ENHA_3_176776000_176777000	0	0	0	1	11	7	+	=	=	76	8.5e-36	FALSE	93.0427	0	0	248	7	0.0282258	20	248	84	0.33871	NA	0.843537
FGF13	X_138286686_138287685	ENHA_X_137969000_137970000;ENHA_X_137970000_137971000;ENHA_X_137971000_137972000;ENHA_X_137972000_137973000;ENHA_X_137973000_137974000;ENHA_X_138141000_138142000;ENHA_X_138147000_138148000;ENHA_X_138247000_138248000;ENHA_X_138251000_138252000;ENHA_X_138252000_138253000;ENHA_X_138253000_138254000;ENHA_X_138254000_138255000;ENHA_X_138255000_138256000;ENHA_X_138256000_138257000;ENHA_X_138257000_1382…	0	0	0	4	17	7	+	=	=	51	4.35e-24	FALSE	6.79617	1	1	248	5	0.0201613	16	248	84	0.33871	NA	0.590476
GTSE1-AS1	22_46692058_46693057	ENHA_22_45733000_45734000;ENHA_22_46433000_46434000;ENHA_22_46434000_46435000;ENHA_22_46435000_46436000;ENHA_22_46436000_46437000;ENHA_22_46437000_46438000;ENHA_22_46438000_46439000;ENHA_22_46439000_46440000;ENHA_22_46440000_46441000;ENHA_22_46441000_46442000	0	0	0	2	10	7	+	=	=	39	1.04e-08	FALSE	NA	0	NA	186	2	0.0107527	15	186	63	0.33871	NA	0
VPS53	17_617597_618596	ENHA_17_283000_284000;ENHA_17_284000_285000;ENHA_17_285000_286000;ENHA_17_604000_605000;ENHA_17_605000_606000;ENHA_17_606000_607000;ENHA_17_607000_608000;ENHA_17_608000_609000	0	0	0	2	8	7	+	=	=	83	5.17e-06	FALSE	7.28925	0	0	189	7	0.037037	17	189	64	0.338624	NA	1.26562
LINC01184	5_127418267_127419266	ENHA_5_127089000_127090000;ENHA_5_127090000_127091000;ENHA_5_127091000_127092000;ENHA_5_127212000_127213000;ENHA_5_127221000_127222000;ENHA_5_127222000_127223000;ENHA_5_127223000_127224000;ENHA_5_127224000_127225000;ENHA_5_127296000_127297000;ENHA_5_127303000_127304000	0	1	0	4	10	7	+	=	=	45	3.28e-24	FALSE	NA	0	NA	189	6	0.031746	12	189	64	0.338624	NA	0.492188
BAIAP2	17_79008446_79009445	ENHA_17_78992000_78993000;ENHA_17_78993000_78994000;ENHA_17_78994000_78995000;ENHA_17_78999000_79000000;ENHA_17_79000000_79001000;ENHA_17_79001000_79002000	0	0	0	1	6	7	+	=	=	65	1.43e-06	FALSE	46.4798	0	0	195	3	0.0153846	14	195	66	0.338462	NA	0.984848
RELL1	4_37687500_37688499	ENHA_4_37651000_37652000;ENHA_4_37666000_37667000;ENHA_4_37673000_37674000;ENHA_4_37679000_37680000;ENHA_4_37680000_37681000;ENHA_4_37681000_37682000	0	0	0	3	6	7	+	=	=	53	5.82e-07	FALSE	3.16315	0	0	269	9	0.0334572	16	269	91	0.33829	NA	0.985348
PIGP	21_38444959_38445958	ENHA_21_38350000_38351000;ENHA_21_38351000_38352000;ENHA_21_38359000_38360000;ENHA_21_38360000_38361000;ENHA_21_38361000_38362000	0	1	0	2	5	7	+	=	=	158	2.41e-06	FALSE	32.9358	0	1	272	7	0.0257353	16	272	92	0.338235	NA	0.42236
UCHL5	1_193028024_193029023	ENHA_1_192466000_192467000;ENHA_1_192467000_192468000;ENHA_1_192815000_192816000;ENHA_1_192816000_192817000;ENHA_1_192817000_192818000;ENHA_1_192818000_192819000;ENHA_1_192819000_192820000;ENHA_1_192832000_192833000	0	0	0	3	8	7	+	=	=	66	1.26e-11	FALSE	15.8885	0	0	204	5	0.0245098	17	204	69	0.338235	NA	0
KCNK4-TEX40	11_64058693_64059692	ENHA_11_64038000_64039000;ENHA_11_64039000_64040000;ENHA_11_64040000_64041000;ENHA_11_64041000_64042000;ENHA_11_64042000_64043000	0	0	0	2	5	7	+	=	=	477	2.57e-37	FALSE	NA	0	NA	222	4	0.018018	18	222	75	0.337838	NA	0
DHRS3	1_12677238_12678237	ENHA_1_12366000_12367000;ENHA_1_12370000_12371000;ENHA_1_12371000_12372000;ENHA_1_12372000_12373000;ENHA_1_12373000_12374000;ENHA_1_12374000_12375000;ENHA_1_12416000_12417000;ENHA_1_12417000_12418000;ENHA_1_12437000_12438000;ENHA_1_12444000_12445000;ENHA_1_12466000_12467000;ENHA_1_12474000_12475000;ENHA_1_12494000_12495000;ENHA_1_12521000_12522000;ENHA_1_12525000_12526000;ENHA_1_12536000_12537000…	0	1	0	17	29	7	+	=	=	149	3.72e-69	FALSE	13.8263	0	0	157	5	0.0318471	13	157	53	0.33758	NA	1.18491
SMIM13	6_11093765_11094764	ENHA_6_10512000_10513000;ENHA_6_10513000_10514000;ENHA_6_10519000_10520000;ENHA_6_10935000_10936000;ENHA_6_10936000_10937000;ENHA_6_10937000_10938000;ENHA_6_10938000_10939000;ENHA_6_10939000_10940000	0	1	0	2	8	7	+	=	=	23	4.02e-13	FALSE	2.90643	0	0	160	4	0.025	12	160	54	0.3375	NA	0.740741
DCTPP1	16_30440874_30441873	ENHA_16_30075000_30076000;ENHA_16_30076000_30077000;ENHA_16_30077000_30078000;ENHA_16_30078000_30079000;ENHA_16_30079000_30080000	0	1	0	1	5	7	+	=	=	124	7.92e-77	FALSE	61.4426	0	0	243	5	0.0205761	18	243	82	0.337449	NA	1.18537
TSC22D3	X_107018719_107019718	ENHA_X_106896000_106897000;ENHA_X_106904000_106905000;ENHA_X_106908000_106909000;ENHA_X_106914000_106915000;ENHA_X_106921000_106922000;ENHA_X_106962000_106963000;ENHA_X_106970000_106971000	0	1	0	4	7	7	+	=	=	29	2.38e-05	FALSE	43.3978	1	0	166	7	0.0421687	10	166	56	0.337349	NA	0.846939
ZNF580	19_56151891_56152890	ENHA_19_56026000_56027000;ENHA_19_56027000_56028000;ENHA_19_56028000_56029000;ENHA_19_56029000_56030000;ENHA_19_56030000_56031000;ENHA_19_56031000_56032000;ENHA_19_56032000_56033000	0	1	0	1	7	7	+	=	=	26	1.52e-05	FALSE	26.142	0	0	255	5	0.0196078	21	255	86	0.337255	NA	0.593023
KDELR1	19_48894311_48895310	ENHA_19_48836000_48837000;ENHA_19_48837000_48838000;ENHA_19_48872000_48873000;ENHA_19_48876000_48877000;ENHA_19_48883000_48884000	0	1	0	2	5	7	+	=	=	53	7.65e-05	FALSE	56.0076	0	0	178	5	0.0280899	13	178	60	0.337079	NA	0.593333
USP25	21_17101843_17102842	ENHA_21_17027000_17028000;ENHA_21_17032000_17033000;ENHA_21_17033000_17034000;ENHA_21_17034000_17035000;ENHA_21_17035000_17036000;ENHA_21_17036000_17037000;ENHA_21_17037000_17038000;ENHA_21_17038000_17039000	0	0	0	1	8	7	+	=	=	14	0.00380665	FALSE	5.74366	0	1	181	4	0.0220994	14	181	61	0.337017	NA	0.741803
NRIP1	21_16436627_16437626	ENHA_21_16072000_16073000;ENHA_21_16073000_16074000;ENHA_21_16203000_16204000;ENHA_21_16240000_16241000;ENHA_21_16244000_16245000;ENHA_21_16251000_16252000;ENHA_21_16250000_16251000;ENHA_21_16252000_16253000;ENHA_21_16253000_16254000;ENHA_21_16352000_16353000;ENHA_21_16353000_16354000	0	1	0	7	11	7	+	=	=	41	6.56e-22	FALSE	4.59969	0	0	276	9	0.0326087	20	276	93	0.336957	NA	0.989247
SNX9	6_158243702_158244701	ENHA_6_158175000_158176000;ENHA_6_158176000_158177000;ENHA_6_158177000_158178000;ENHA_6_158178000_158179000;ENHA_6_158179000_158180000;ENHA_6_158180000_158181000;ENHA_6_158181000_158182000;ENHA_6_158182000_158183000;ENHA_6_158183000_158184000;ENHA_6_158184000_158185000;ENHA_6_158185000_158186000	0	0	0	1	11	7	+	=	=	18	0.00197568	FALSE	4.55515	0	1	184	3	0.0163043	12	184	62	0.336957	NA	0.989247
PIPOX	17_27369417_27370416	ENHA_17_27298000_27299000;ENHA_17_27299000_27300000;ENHA_17_27308000_27309000;ENHA_17_27309000_27310000;ENHA_17_27310000_27311000;ENHA_17_27311000_27312000;ENHA_17_27312000_27313000;ENHA_17_27313000_27314000;ENHA_17_27314000_27315000;ENHA_17_27315000_27316000	0	0	0	2	10	7	+	=	=	45	7.38e-09	FALSE	0.119645	0	NA	190	6	0.0315789	13	190	64	0.336842	NA	1.48438
FOXN3-AS1	14_89883197_89884196	ENHA_14_89507000_89508000;ENHA_14_89508000_89509000;ENHA_14_89516000_89517000;ENHA_14_89511000_89512000;ENHA_14_89524000_89525000;ENHA_14_89680000_89681000;ENHA_14_89681000_89682000;ENHA_14_89771000_89772000;ENHA_14_89772000_89773000;ENHA_14_89773000_89774000	0	1	0	4	10	7	+	=	=	26	4.25e-09	FALSE	NA	0	NA	285	8	0.0280702	24	285	96	0.336842	NA	0.742188
HOXC9	12_54393402_54394401	ENHA_12_54094000_54095000;ENHA_12_54095000_54096000;ENHA_12_54112000_54113000;ENHA_12_54113000_54114000;ENHA_12_54149000_54150000;ENHA_12_54150000_54151000;ENHA_12_54162000_54163000;ENHA_12_54174000_54175000;ENHA_12_54184000_54185000;ENHA_12_54183000_54184000;ENHA_12_54199000_54200000;ENHA_12_54220000_54221000	0	1	0	10	12	7	+	=	=	46	3.16e-22	FALSE	2.67299	0	1	190	2	0.0105263	14	190	64	0.336842	NA	0
SIRT7	17_79875559_79876558	ENHA_17_79690000_79691000;ENHA_17_79691000_79692000;ENHA_17_79692000_79693000;ENHA_17_79693000_79694000;ENHA_17_79694000_79695000;ENHA_17_79695000_79696000	0	1	0	1	6	7	+	=	=	35	0.000112782	FALSE	8.26103	0	0	208	5	0.0240385	15	208	70	0.336538	NA	0
ALOX12-AS1	17_6915154_6916153	ENHA_17_6504000_6505000;ENHA_17_6505000_6506000;ENHA_17_6584000_6585000;ENHA_17_6585000_6586000;ENHA_17_6586000_6587000;ENHA_17_6587000_6588000;ENHA_17_6588000_6589000;ENHA_17_6589000_6590000	0	0	0	2	8	7	+	=	=	30	2.99e-14	FALSE	NA	0	NA	211	5	0.0236967	16	211	71	0.336493	NA	0.594366
RNASEK-C17orf49	17_6915235_6916234	ENHA_17_6504000_6505000;ENHA_17_6505000_6506000;ENHA_17_6584000_6585000;ENHA_17_6585000_6586000;ENHA_17_6586000_6587000;ENHA_17_6587000_6588000;ENHA_17_6588000_6589000;ENHA_17_6589000_6590000	0	0	0	2	8	7	+	=	=	30	2.99e-14	FALSE	2.26e-21	0	NA	211	5	0.0236967	16	211	71	0.336493	NA	0.594366
CENPX	17_79980295_79981294	ENHA_17_79690000_79691000;ENHA_17_79691000_79692000;ENHA_17_79692000_79693000;ENHA_17_79693000_79694000;ENHA_17_79694000_79695000;ENHA_17_79695000_79696000;ENHA_17_79696000_79697000	0	1	0	1	7	7	+	=	=	35	1.82e-09	FALSE	NA	0	NA	214	4	0.0186916	19	214	72	0.336449	NA	0.743056
TBL1X	X_9430834_9431833	ENHA_X_9289000_9290000;ENHA_X_9290000_9291000;ENHA_X_9291000_9292000;ENHA_X_9292000_9293000;ENHA_X_9293000_9294000;ENHA_X_9294000_9295000;ENHA_X_9295000_9296000;ENHA_X_9296000_9297000;ENHA_X_9301000_9302000;ENHA_X_9311000_9312000;ENHA_X_9320000_9321000	0	0	0	4	11	7	+	=	=	49	1.3e-26	FALSE	36.749	0	0	336	9	0.0267857	26	336	113	0.33631	NA	0.660767
ACOT7	1_6453327_6454326	ENHA_1_6363000_6364000;ENHA_1_6364000_6365000;ENHA_1_6418000_6419000;ENHA_1_6435000_6436000	0	1	0	3	4	7	+	=	=	46	0.00169084	FALSE	23.2698	0	1	253	5	0.0197628	18	253	85	0.335968	NA	0.595294
TTC3	21_38444983_38445982	ENHA_21_38350000_38351000;ENHA_21_38351000_38352000;ENHA_21_38359000_38360000;ENHA_21_38360000_38361000;ENHA_21_38361000_38362000	0	1	0	2	5	7	+	=	=	158	2.41e-06	FALSE	30.8893	0	1	268	6	0.0223881	16	268	90	0.335821	NA	0.496296
KDM3A	2_86667770_86668769	ENHA_2_86437000_86438000;ENHA_2_86438000_86439000;ENHA_2_86439000_86440000;ENHA_2_86440000_86441000;ENHA_2_86441000_86442000;ENHA_2_86654000_86655000	0	0	0	2	6	7	+	=	=	101	6.14e-16	FALSE	8.69766	0	0	277	9	0.032491	18	277	93	0.33574	NA	0.992832
MARCKS	6_114178013_114179012	ENHA_6_113652000_113653000;ENHA_6_113674000_113675000;ENHA_6_113680000_113681000;ENHA_6_113756000_113757000;ENHA_6_113755000_113756000;ENHA_6_113757000_113758000;ENHA_6_113758000_113759000;ENHA_6_113759000_113760000;ENHA_6_113760000_113761000;ENHA_6_113812000_113813000;ENHA_6_113957000_113958000;ENHA_6_113958000_113959000;ENHA_6_113959000_113960000;ENHA_6_113965000_113966000;ENHA_6_113990000_1139…	0	1	0	13	19	7	+	=	=	46	5.17e-24	FALSE	10.8093	0	0	146	3	0.0205479	9	146	49	0.335616	NA	0.993197
TPRG1L	1_3541055_3542054	ENHA_1_3465000_3466000;ENHA_1_3469000_3470000;ENHA_1_3470000_3471000;ENHA_1_3471000_3472000	0	1	0	1	4	7	+	=	=	18	0.00325255	FALSE	17.3316	0	1	310	6	0.0193548	23	310	104	0.335484	NA	0.496795
AKT2	19_40790803_40791802	ENHA_19_40756000_40757000;ENHA_19_40763000_40764000;ENHA_19_40764000_40765000;ENHA_19_40765000_40766000	0	0	0	2	4	7	+	=	=	148	6.23e-10	FALSE	67.782	0	0	188	6	0.0319149	15	188	63	0.335106	NA	1.49206
LOC100506023	1_173445795_173446794	ENHA_1_173401000_173402000;ENHA_1_173402000_173403000;ENHA_1_173403000_173404000;ENHA_1_173404000_173405000;ENHA_1_173405000_173406000;ENHA_1_173406000_173407000;ENHA_1_173407000_173408000;ENHA_1_173408000_173409000;ENHA_1_173409000_173410000;ENHA_1_173410000_173411000;ENHA_1_173411000_173412000;ENHA_1_173421000_173422000;ENHA_1_173422000_173423000;ENHA_1_173423000_173424000;ENHA_1_173424000_1734…	0	0	0	2	16	7	+	=	=	69	7.79e-13	FALSE	NA	0	NA	188	4	0.0212766	13	188	63	0.335106	NA	0.746032
CAMK2N1	1_20812229_20813228	ENHA_1_20578000_20579000;ENHA_1_20579000_20580000;ENHA_1_20648000_20649000;ENHA_1_20649000_20650000;ENHA_1_20653000_20654000;ENHA_1_20654000_20655000	0	0	0	2	6	7	+	=	=	13	2.39e-05	FALSE	134.383	0	1	191	5	0.026178	15	191	64	0.335079	NA	0.596875
KLHL17	1_895466_896465	ENHA_1_839000_840000;ENHA_1_843000_844000;ENHA_1_849000_850000	0	1	0	1	3	7	+	=	=	11	0.00748916	FALSE	7.45916	1	1	212	5	0.0235849	18	212	71	0.334906	NA	0
MUS81	11_65627371_65628370	ENHA_11_65308000_65309000;ENHA_11_65309000_65310000;ENHA_11_65310000_65311000;ENHA_11_65311000_65312000;ENHA_11_65464000_65465000	0	1	0	2	5	7	+	=	=	66	1.02e-19	FALSE	15.1092	1	0	224	6	0.0267857	17	224	75	0.334821	NA	1.49333
MPHOSPH9	12_123717286_123718285	ENHA_12_123356000_123357000;ENHA_12_123357000_123358000;ENHA_12_123373000_123374000;ENHA_12_123526000_123527000;ENHA_12_123527000_123528000;ENHA_12_123528000_123529000;ENHA_12_123529000_123530000;ENHA_12_123530000_123531000;ENHA_12_123531000_123532000;ENHA_12_123532000_123533000;ENHA_12_123533000_123534000;ENHA_12_123534000_123535000;ENHA_12_123535000_123536000;ENHA_12_123536000_123537000;ENHA_12…	0	1	0	6	18	7	+	=	=	79	6.36e-22	FALSE	19.6325	0	1	224	5	0.0223214	13	224	75	0.334821	NA	1.19467
FBXL17	5_107717300_107718299	ENHA_5_107452000_107453000;ENHA_5_107458000_107459000;ENHA_5_107459000_107460000;ENHA_5_107460000_107461000;ENHA_5_107461000_107462000;ENHA_5_107462000_107463000;ENHA_5_107596000_107597000;ENHA_5_107597000_107598000;ENHA_5_107598000_107599000;ENHA_5_107599000_107600000;ENHA_5_107600000_107601000;ENHA_5_107616000_107617000;ENHA_5_107617000_107618000;ENHA_5_107618000_107619000;ENHA_5_107619000_1076…	0	0	0	8	26	7	+	=	=	113	5.96e-21	FALSE	52.5562	0	1	233	6	0.0257511	16	233	78	0.334764	NA	0.995726
SSH2	17_28256747_28257746	ENHA_17_27965000_27966000;ENHA_17_27966000_27967000;ENHA_17_27967000_27968000;ENHA_17_27968000_27969000;ENHA_17_27969000_27970000;ENHA_17_27970000_27971000;ENHA_17_27971000_27972000;ENHA_17_27972000_27973000;ENHA_17_27973000_27974000;ENHA_17_27974000_27975000;ENHA_17_28133000_28134000	0	1	0	3	11	7	+	=	=	21	5.23e-08	FALSE	7.34455	0	1	236	4	0.0169492	19	236	79	0.334746	NA	0.746835
YPEL3	16_30107038_30108037	ENHA_16_30074000_30075000;ENHA_16_30075000_30076000;ENHA_16_30076000_30077000;ENHA_16_30077000_30078000;ENHA_16_30078000_30079000;ENHA_16_30079000_30080000;ENHA_16_30080000_30081000	0	1	0	1	7	7	+	=	=	245	2.17e-08	FALSE	11.0147	0	0	245	5	0.0204082	18	245	82	0.334694	NA	1.19512
ZNF184	6_27440398_27441397	ENHA_6_27126000_27127000;ENHA_6_27127000_27128000;ENHA_6_27128000_27129000;ENHA_6_27146000_27147000;ENHA_6_27147000_27148000;ENHA_6_27154000_27155000;ENHA_6_27301000_27302000;ENHA_6_27357000_27358000	0	0	0	4	8	7	+	=	=	26	8.41e-07	FALSE	1.53835	0	0	257	5	0.0194553	20	257	86	0.33463	NA	0.597674
CD2BP2	16_30366183_30367182	ENHA_16_30076000_30077000;ENHA_16_30077000_30078000;ENHA_16_30078000_30079000;ENHA_16_30079000_30080000;ENHA_16_30080000_30081000;ENHA_16_30086000_30087000	0	0	0	1	6	7	+	=	=	22	7.85e-05	FALSE	27.3786	0	0	323	11	0.0340557	28	323	108	0.334365	NA	1.08754
SEC61A1	3_127770711_127771710	ENHA_3_127329000_127330000;ENHA_3_127330000_127331000;ENHA_3_127331000_127332000;ENHA_3_127332000_127333000;ENHA_3_127333000_127334000;ENHA_3_127730000_127731000;ENHA_3_127731000_127732000	0	0	0	3	7	7	+	=	=	71	3.11e-11	FALSE	99.9043	0	0	362	10	0.0276243	30	362	121	0.334254	NA	0.598347
TSC22D2	3_150125621_150126620	ENHA_3_150027000_150028000;ENHA_3_150033000_150034000;ENHA_3_150034000_150035000;ENHA_3_150035000_150036000;ENHA_3_150061000_150062000;ENHA_3_150062000_150063000;ENHA_3_150063000_150064000;ENHA_3_150064000_150065000;ENHA_3_150065000_150066000;ENHA_3_150066000_150067000;ENHA_3_150067000_150068000	0	1	0	2	11	7	+	=	=	24	0.000165382	FALSE	4.02477	0	1	261	8	0.0306513	20	261	87	0.333333	NA	0.75
SSFA2	2_182755942_182756941	ENHA_2_182609000_182610000;ENHA_2_182610000_182611000;ENHA_2_182611000_182612000;ENHA_2_182612000_182613000;ENHA_2_182613000_182614000;ENHA_2_182636000_182637000;ENHA_2_182637000_182638000;ENHA_2_182638000_182639000;ENHA_2_182639000_182640000;ENHA_2_182640000_182641000;ENHA_2_182641000_182642000;ENHA_2_182642000_182643000	0	1	0	3	12	7	+	=	=	168	2.08e-120	FALSE	7.67626	0	1	162	4	0.0246914	9	162	54	0.333333	NA	1.5
SPATA1	1_84971483_84972482	ENHA_1_84367000_84368000;ENHA_1_84372000_84373000;ENHA_1_84373000_84374000;ENHA_1_84374000_84375000;ENHA_1_84611000_84612000;ENHA_1_84612000_84613000;ENHA_1_84623000_84624000;ENHA_1_84629000_84630000;ENHA_1_84631000_84632000;ENHA_1_84632000_84633000;ENHA_1_84633000_84634000;ENHA_1_84644000_84645000;ENHA_1_84657000_84658000	0	0	0	12	13	7	+	=	=	53	4.45e-27	FALSE	NA	0	NA	198	3	0.0151515	17	198	66	0.333333	NA	0
LOC100129518	6_160182865_160183864	ENHA_6_160114000_160115000;ENHA_6_160115000_160116000;ENHA_6_160116000_160117000;ENHA_6_160117000_160118000;ENHA_6_160118000_160119000;ENHA_6_160119000_160120000;ENHA_6_160120000_160121000;ENHA_6_160121000_160122000	0	0	0	1	8	7	+	=	=	46	4.37e-05	FALSE	NA	0	NA	213	3	0.0140845	14	213	71	0.333333	NA	0
LCOR	10_98591516_98592515	ENHA_10_98151000_98152000;ENHA_10_98152000_98153000;ENHA_10_98153000_98154000;ENHA_10_98154000_98155000;ENHA_10_98155000_98156000;ENHA_10_98334000_98335000	0	1	0	2	6	7	+	=	=	15	5.14e-05	FALSE	1.74707	0	1	168	2	0.0119048	12	168	56	0.333333	NA	0
SDF2L1	22_21996041_21997040	ENHA_22_21923000_21924000;ENHA_22_21924000_21925000;ENHA_22_21925000_21926000;ENHA_22_21935000_21936000;ENHA_22_21936000_21937000;ENHA_22_21934000_21935000	0	0	0	4	6	7	+	=	=	104	3.87e-20	FALSE	51.8989	0	1	189	2	0.010582	15	189	63	0.333333	NA	1.5
NT5DC1	6_116421498_116422497	ENHA_6_116330000_116331000;ENHA_6_116331000_116332000;ENHA_6_116332000_116333000;ENHA_6_116333000_116334000;ENHA_6_116334000_116335000;ENHA_6_116335000_116336000;ENHA_6_116336000_116337000;ENHA_6_116337000_116338000	0	1	0	2	8	7	+	=	=	112	1.43e-08	FALSE	29.87	0	1	262	5	0.019084	22	262	87	0.332061	NA	0.602299
LOC101928595	16_30107250_30108249	ENHA_16_30074000_30075000;ENHA_16_30075000_30076000;ENHA_16_30076000_30077000;ENHA_16_30077000_30078000;ENHA_16_30078000_30079000;ENHA_16_30079000_30080000;ENHA_16_30080000_30081000	0	1	0	1	7	7	+	=	=	245	2.17e-08	FALSE	NA	0	NA	253	5	0.0197628	15	253	84	0.332016	NA	1.20476
TUG1	22_31364696_31365695	ENHA_22_30988000_30989000;ENHA_22_30989000_30990000;ENHA_22_31151000_31152000;ENHA_22_31152000_31153000;ENHA_22_31161000_31162000;ENHA_22_31173000_31174000;ENHA_22_31174000_31175000;ENHA_22_31180000_31181000	0	0	0	3	8	7	+	=	=	42	2.25e-07	FALSE	NA	0	NA	226	6	0.0265487	18	226	75	0.331858	NA	1.00444
MEF2D	1_156470135_156471134	ENHA_1_156427000_156428000;ENHA_1_156428000_156429000;ENHA_1_156442000_156443000	0	1	0	2	3	7	+	=	=	223	4.43e-17	FALSE	9.74708	0	0	223	6	0.0269058	15	223	74	0.331839	NA	0
C12orf65	12_123717343_123718342	ENHA_12_123356000_123357000;ENHA_12_123357000_123358000;ENHA_12_123373000_123374000;ENHA_12_123536000_123537000;ENHA_12_123537000_123538000;ENHA_12_123531000_123532000;ENHA_12_123532000_123533000;ENHA_12_123533000_123534000;ENHA_12_123534000_123535000;ENHA_12_123535000_123536000;ENHA_12_123538000_123539000;ENHA_12_123539000_123540000;ENHA_12_123657000_123658000	0	1	0	6	13	7	+	=	=	79	6.36e-22	FALSE	11.93	0	1	220	5	0.0227273	14	220	73	0.331818	NA	1.20548
PLEKHF2	8_96145448_96146447	ENHA_8_95742000_95743000;ENHA_8_95743000_95744000;ENHA_8_95744000_95745000;ENHA_8_95826000_95827000;ENHA_8_95827000_95828000;ENHA_8_95836000_95837000	0	0	0	2	6	7	+	=	=	15	0.000348591	FALSE	2.1158	0	1	199	8	0.040201	16	199	66	0.331658	NA	0.753788
ELOA-AS1	1_24104288_24105287	ENHA_1_23873000_23874000;ENHA_1_23874000_23875000;ENHA_1_23875000_23876000;ENHA_1_23876000_23877000;ENHA_1_23880000_23881000;ENHA_1_23881000_23882000	0	1	0	1	6	7	+	=	=	25	0.000142948	FALSE	NA	0	NA	196	5	0.0255102	15	196	65	0.331633	NA	0.603077
AMDHD2	16_2569862_2570861	ENHA_16_2369000_2370000;ENHA_16_2377000_2378000;ENHA_16_2378000_2379000;ENHA_16_2379000_2380000;ENHA_16_2380000_2381000;ENHA_16_2381000_2382000	0	1	0	1	6	7	+	=	=	16	0.00421603	FALSE	6.38762	0	1	254	7	0.0275591	17	254	84	0.330709	NA	1.29592
WWP2	16_69795686_69796685	ENHA_16_69431000_69432000;ENHA_16_69432000_69433000;ENHA_16_69433000_69434000;ENHA_16_69513000_69514000;ENHA_16_69514000_69515000;ENHA_16_69515000_69516000;ENHA_16_69516000_69517000;ENHA_16_69517000_69518000;ENHA_16_69518000_69519000;ENHA_16_69519000_69520000	0	1	0	2	10	7	+	=	=	65	2.91e-44	FALSE	16.9845	0	0	239	5	0.0209205	19	239	79	0.330544	NA	0.605063
CEP250	20_34042722_34043721	ENHA_20_33891000_33892000;ENHA_20_33892000_33893000;ENHA_20_33897000_33898000;ENHA_20_33896000_33897000;ENHA_20_33907000_33908000;ENHA_20_33902000_33903000;ENHA_20_33908000_33909000;ENHA_20_33909000_33910000;ENHA_20_33910000_33911000	0	1	0	4	9	7	+	=	=	46	9.96e-21	FALSE	7.57815	0	0	224	8	0.0357143	17	224	74	0.330357	NA	0.756757
LOC102723665	10_98591716_98592715	ENHA_10_98151000_98152000;ENHA_10_98152000_98153000;ENHA_10_98153000_98154000;ENHA_10_98154000_98155000;ENHA_10_98155000_98156000;ENHA_10_98334000_98335000	0	1	0	2	6	7	+	=	=	15	5.14e-05	FALSE	NA	0	NA	191	3	0.0157068	13	191	63	0.329843	NA	0
FAM174B	15_93198532_93199531	ENHA_15_93065000_93066000;ENHA_15_93066000_93067000;ENHA_15_93070000_93071000;ENHA_15_93071000_93072000;ENHA_15_93158000_93159000;ENHA_15_93159000_93160000;ENHA_15_93160000_93161000;ENHA_15_93161000_93162000;ENHA_15_93162000_93163000;ENHA_15_93163000_93164000;ENHA_15_93164000_93165000;ENHA_15_93183000_93184000	0	0	0	5	12	7	+	=	=	267	8.74e-20	FALSE	24.7278	1	1	285	7	0.0245614	18	285	94	0.329825	NA	1.73252
CYB5A	18_71958752_71959751	ENHA_18_70353000_70354000;ENHA_18_70361000_70362000;ENHA_18_70362000_70363000;ENHA_18_70363000_70364000;ENHA_18_71864000_71865000;ENHA_18_71877000_71878000;ENHA_18_71878000_71879000;ENHA_18_71885000_71886000;ENHA_18_71909000_71910000;ENHA_18_71910000_71911000;ENHA_18_71911000_71912000;ENHA_18_71921000_71922000;ENHA_18_71922000_71923000	0	1	0	6	13	7	+	=	=	138	1.72e-38	FALSE	201.149	1	1	282	6	0.0212766	21	282	93	0.329787	NA	0.505376
SARS2	19_39421037_39422036	ENHA_19_39141000_39142000;ENHA_19_39142000_39143000;ENHA_19_39150000_39151000;ENHA_19_39175000_39176000;ENHA_19_39176000_39177000;ENHA_19_39177000_39178000;ENHA_19_39354000_39355000;ENHA_19_39355000_39356000;ENHA_19_39356000_39357000;ENHA_19_39357000_39358000	0	1	0	5	10	7	+	=	=	74	7.63e-17	FALSE	10.4634	0	0	182	3	0.0164835	15	182	60	0.32967	NA	2.02222
SSBP3	1_54871569_54872568	ENHA_1_54421000_54422000;ENHA_1_54422000_54423000;ENHA_1_54423000_54424000;ENHA_1_54424000_54425000;ENHA_1_54537000_54538000;ENHA_1_54744000_54745000;ENHA_1_54781000_54782000	0	0	0	5	7	7	+	=	=	277	3.69e-196	FALSE	50.6377	0	1	176	4	0.0227273	12	176	58	0.329545	NA	0.758621
BCL10	1_85742088_85743087	ENHA_1_84618000_84619000;ENHA_1_84622000_84623000;ENHA_1_84623000_84624000;ENHA_1_84624000_84625000;ENHA_1_84625000_84626000;ENHA_1_84626000_84627000;ENHA_1_84627000_84628000;ENHA_1_84628000_84629000;ENHA_1_84629000_84630000;ENHA_1_84633000_84634000;ENHA_1_85301000_85302000;ENHA_1_85302000_85303000;ENHA_1_85413000_85414000;ENHA_1_85412000_85413000;ENHA_1_85417000_85418000;ENHA_1_85418000_85419000…	0	0	0	6	18	7	+	=	=	214	2.81e-26	FALSE	3.7917	0	1	146	2	0.0136986	11	146	48	0.328767	NA	1.52083
NOP14	4_2964734_2965733	ENHA_4_2539000_2540000;ENHA_4_2819000_2820000;ENHA_4_2820000_2821000;ENHA_4_2821000_2822000	0	0	0	2	4	7	+	=	=	19	0.00628512	FALSE	21.4858	0	0	256	8	0.03125	18	256	84	0.328125	NA	1.14286
PITHD1	1_24104375_24105374	ENHA_1_23873000_23874000;ENHA_1_23874000_23875000;ENHA_1_23875000_23876000;ENHA_1_23876000_23877000;ENHA_1_23881000_23882000	0	1	0	1	5	7	+	=	=	25	0.000142948	FALSE	12.9517	0	0	192	5	0.0260417	15	192	63	0.328125	NA	0.609524
LINC01237	2_242823013_242824012	ENHA_2_242066000_242067000;ENHA_2_242070000_242071000;ENHA_2_242641000_242642000;ENHA_2_242642000_242643000;ENHA_2_242698000_242699000;ENHA_2_242699000_242700000	0	1	0	4	6	7	+	=	=	511	1.27e-74	FALSE	NA	1	NA	311	6	0.0192926	23	311	102	0.327974	NA	0.50817
CRLS1	20_5986083_5987082	ENHA_20_5951000_5952000;ENHA_20_5952000_5953000;ENHA_20_5953000_5954000;ENHA_20_5954000_5955000;ENHA_20_5955000_5956000;ENHA_20_5956000_5957000;ENHA_20_5957000_5958000	0	0	0	1	7	7	+	=	=	73	3.31e-05	FALSE	21.0316	0	0	180	2	0.0111111	14	180	59	0.327778	NA	0
HOXC-AS1	12_54393295_54394294	ENHA_12_54094000_54095000;ENHA_12_54095000_54096000;ENHA_12_54112000_54113000;ENHA_12_54113000_54114000;ENHA_12_54149000_54150000;ENHA_12_54150000_54151000;ENHA_12_54162000_54163000;ENHA_12_54174000_54175000;ENHA_12_54184000_54185000;ENHA_12_54183000_54184000;ENHA_12_54199000_54200000;ENHA_12_54220000_54221000	0	1	0	10	12	7	+	=	=	46	3.16e-22	FALSE	NA	0	NA	180	2	0.0111111	13	180	59	0.327778	NA	0
DIP2C	10_735109_736108	ENHA_10_594000_595000;ENHA_10_658000_659000;ENHA_10_659000_660000;ENHA_10_660000_661000;ENHA_10_661000_662000	0	0	0	2	5	7	+	=	=	25	1.21e-09	FALSE	5.68821	0	1	174	4	0.0229885	12	174	57	0.327586	NA	0.763158
JMJD7-PLA2G4B	15_42119782_42120781	ENHA_15_41906000_41907000;ENHA_15_41911000_41912000;ENHA_15_41912000_41913000;ENHA_15_41913000_41914000;ENHA_15_41914000_41915000;ENHA_15_41915000_41916000	0	1	0	1	6	7	+	=	=	15	0.00357213	FALSE	0.0527592	1	NA	226	5	0.0221239	16	226	74	0.327434	NA	1.22162
DLEU1-AS1	13_51101086_51102085	ENHA_13_50656000_50657000;ENHA_13_50689000_50690000;ENHA_13_50690000_50691000;ENHA_13_50691000_50692000;ENHA_13_50692000_50693000;ENHA_13_50722000_50723000;ENHA_13_50723000_50724000;ENHA_13_50724000_50725000;ENHA_13_50725000_50726000;ENHA_13_50895000_50896000;ENHA_13_50896000_50897000;ENHA_13_50932000_50933000;ENHA_13_50933000_50934000;ENHA_13_50939000_50940000;ENHA_13_50940000_50941000;ENHA_13_5…	0	1	0	8	20	7	+	=	=	33	1.84e-10	FALSE	NA	0	NA	168	3	0.0178571	13	168	55	0.327381	NA	0
B3GALNT2	1_235667282_235668281	ENHA_1_235257000_235258000;ENHA_1_235263000_235264000;ENHA_1_235267000_235268000;ENHA_1_235268000_235269000;ENHA_1_235392000_235393000	0	1	0	3	5	7	+	=	=	28	1.93e-15	FALSE	8.71983	0	0	217	8	0.0368664	17	217	71	0.327189	NA	0.382042
PPP1R3E	14_23771558_23772557	ENHA_14_23538000_23539000;ENHA_14_23539000_23540000;ENHA_14_23540000_23541000;ENHA_14_23541000_23542000;ENHA_14_23599000_23600000;ENHA_14_23600000_23601000;ENHA_14_23624000_23625000	0	1	0	3	7	7	+	=	=	49	6.39e-10	FALSE	1.90064	1	1	159	2	0.0125786	13	159	52	0.327044	NA	1.52885
CAMK2D	4_114682584_114683583	ENHA_4_114328000_114329000;ENHA_4_114329000_114330000;ENHA_4_114330000_114331000;ENHA_4_114469000_114470000;ENHA_4_114470000_114471000;ENHA_4_114567000_114568000;ENHA_4_114568000_114569000	0	1	0	3	7	7	+	=	=	14	4.4e-08	FALSE	2.15072	0	1	196	7	0.0357143	17	196	64	0.326531	NA	1.3125
RBM15B	3_51428198_51429197	ENHA_3_50639000_50640000;ENHA_3_50640000_50641000;ENHA_3_50655000_50656000	0	1	0	2	3	7	+	=	=	22	5.24e-14	FALSE	12.596	0	0	227	7	0.030837	17	227	74	0.325991	NA	0.876448
LRRC20	10_72141907_72142906	ENHA_10_71979000_71980000;ENHA_10_71980000_71981000;ENHA_10_71981000_71982000;ENHA_10_71982000_71983000;ENHA_10_71990000_71991000;ENHA_10_71991000_71992000	0	1	0	1	6	7	+	=	=	17	2.49e-05	FALSE	17.0117	0	1	175	5	0.0285714	15	175	57	0.325714	NA	1.84211
SPTSSA	14_34930969_34931968	ENHA_14_34801000_34802000;ENHA_14_34802000_34803000;ENHA_14_34803000_34804000;ENHA_14_34804000_34805000;ENHA_14_34805000_34806000;ENHA_14_34806000_34807000;ENHA_14_34807000_34808000;ENHA_14_34808000_34809000;ENHA_14_34843000_34844000;ENHA_14_34844000_34845000;ENHA_14_34845000_34846000	0	0	0	2	11	7	+	=	=	18	6.65e-06	FALSE	15.3378	0	0	166	3	0.0180723	11	166	54	0.325301	NA	1.02469
MCRIP1	17_79790671_79791670	ENHA_17_79690000_79691000;ENHA_17_79691000_79692000;ENHA_17_79692000_79693000;ENHA_17_79693000_79694000;ENHA_17_79694000_79695000;ENHA_17_79695000_79696000	0	0	0	2	6	7	+	=	=	63	2.81e-05	FALSE	NA	0	NA	320	10	0.03125	28	320	104	0.325	NA	0.923077
SLC12A2	5_127418982_127419981	ENHA_5_127089000_127090000;ENHA_5_127090000_127091000;ENHA_5_127091000_127092000;ENHA_5_127212000_127213000;ENHA_5_127221000_127222000;ENHA_5_127222000_127223000;ENHA_5_127223000_127224000;ENHA_5_127224000_127225000;ENHA_5_127296000_127297000;ENHA_5_127303000_127304000	0	1	0	4	10	7	+	=	=	45	3.28e-24	FALSE	6.91086	1	1	225	7	0.0311111	15	225	73	0.324444	NA	0.440313
ASF1B	19_14246941_14247940	ENHA_19_13128000_13129000;ENHA_19_13129000_13130000;ENHA_19_13130000_13131000;ENHA_19_13134000_13135000;ENHA_19_13135000_13136000;ENHA_19_13136000_13137000	0	1	0	1	6	7	+	=	=	27	7.35e-12	FALSE	13.2377	0	1	185	4	0.0216216	13	185	60	0.324324	NA	0.770833
TMEM65	8_125384441_125385440	ENHA_8_125276000_125277000;ENHA_8_125277000_125278000;ENHA_8_125278000_125279000;ENHA_8_125279000_125280000;ENHA_8_125280000_125281000;ENHA_8_125281000_125282000	0	0	0	1	6	7	+	=	=	13	0.00413857	FALSE	6.17115	0	0	207	5	0.0241546	13	207	67	0.323671	NA	0
MRPS12	19_39420847_39421846	ENHA_19_39141000_39142000;ENHA_19_39142000_39143000;ENHA_19_39150000_39151000;ENHA_19_39175000_39176000;ENHA_19_39176000_39177000;ENHA_19_39177000_39178000;ENHA_19_39354000_39355000;ENHA_19_39355000_39356000;ENHA_19_39356000_39357000;ENHA_19_39357000_39358000	0	1	0	5	10	7	+	=	=	74	7.63e-17	FALSE	34.101	0	0	198	4	0.020202	16	198	64	0.323232	NA	1.54688
CANT1	17_77005400_77006399	ENHA_17_76861000_76862000;ENHA_17_76862000_76863000;ENHA_17_76866000_76867000;ENHA_17_76867000_76868000;ENHA_17_76868000_76869000;ENHA_17_76869000_76870000;ENHA_17_76870000_76871000	0	1	0	1	7	7	+	=	=	38	3.34e-07	FALSE	91.5489	1	1	353	8	0.0226629	30	353	114	0.322946	NA	1.16118
SMG6	17_2206570_2207569	ENHA_17_1901000_1902000;ENHA_17_1902000_1903000;ENHA_17_1903000_1904000;ENHA_17_1986000_1987000;ENHA_17_1987000_1988000;ENHA_17_1988000_1989000	0	0	0	2	6	7	+	=	=	22	0.00158234	FALSE	7.2936	0	0	152	1	0.00657895	11	152	49	0.322368	NA	0
GNA12	7_2883460_2884459	ENHA_7_2758000_2759000;ENHA_7_2773000_2774000;ENHA_7_2793000_2794000;ENHA_7_2794000_2795000;ENHA_7_2795000_2796000;ENHA_7_2796000_2797000;ENHA_7_2797000_2798000;ENHA_7_2798000_2799000;ENHA_7_2844000_2845000	0	0	0	4	9	7	+	=	=	85	6.64e-07	FALSE	12.0528	0	0	208	5	0.0240385	13	208	67	0.322115	NA	1.24179
JAG1	20_10654195_10655194	ENHA_20_10451000_10452000;ENHA_20_10452000_10453000;ENHA_20_10459000_10460000;ENHA_20_10535000_10536000;ENHA_20_10536000_10537000;ENHA_20_10555000_10556000;ENHA_20_10556000_10557000;ENHA_20_10557000_10558000;ENHA_20_10558000_10559000;ENHA_20_10559000_10560000	0	1	0	4	10	7	+	=	=	45	1.36e-24	FALSE	12.1571	0	0	177	5	0.0282486	12	177	57	0.322034	NA	0.621053
TPD52L2	20_62496080_62497079	ENHA_20_62351000_62352000;ENHA_20_62352000_62353000;ENHA_20_62353000_62354000;ENHA_20_62354000_62355000;ENHA_20_62355000_62356000;ENHA_20_62360000_62361000;ENHA_20_62361000_62362000	0	0	0	1	7	7	+	=	=	25	0.00209457	FALSE	29.986	0	1	286	7	0.0244755	24	286	92	0.321678	NA	0.444099
LACTB2	8_71580948_71581947	ENHA_8_70806000_70807000;ENHA_8_70807000_70808000;ENHA_8_70888000_70889000;ENHA_8_70889000_70890000;ENHA_8_70890000_70891000;ENHA_8_70895000_70896000;ENHA_8_71036000_71037000;ENHA_8_71037000_71038000;ENHA_8_71038000_71039000;ENHA_8_71039000_71040000;ENHA_8_71040000_71041000;ENHA_8_71041000_71042000;ENHA_8_71042000_71043000;ENHA_8_71046000_71047000;ENHA_8_71047000_71048000;ENHA_8_71061000_71062000…	0	1	0	7	20	7	+	=	=	222	4.12e-33	FALSE	36.9353	0	1	221	7	0.0316742	16	221	71	0.321267	NA	0.444668
IKZF2	2_214015834_214016833	ENHA_2_213632000_213633000;ENHA_2_213639000_213640000;ENHA_2_213643000_213644000;ENHA_2_213722000_213723000;ENHA_2_213723000_213724000;ENHA_2_213767000_213768000;ENHA_2_213771000_213772000;ENHA_2_213768000_213769000;ENHA_2_213769000_213770000;ENHA_2_213770000_213771000;ENHA_2_213800000_213801000;ENHA_2_213805000_213806000;ENHA_2_213806000_213807000;ENHA_2_213947000_213948000;ENHA_2_213948000_2139…	0	1	0	9	16	7	+	=	=	55	6.29e-19	FALSE	0.890687	0	1	221	4	0.0180995	18	221	71	0.321267	NA	0.778169
PAG1	8_82023804_82024803	ENHA_8_81492000_81493000;ENHA_8_81493000_81494000;ENHA_8_81944000_81945000;ENHA_8_81945000_81946000;ENHA_8_81966000_81967000;ENHA_8_81972000_81973000;ENHA_8_82001000_82002000;ENHA_8_82002000_82003000;ENHA_8_82003000_82004000;ENHA_8_82004000_82005000;ENHA_8_82005000_82006000;ENHA_8_82006000_82007000	0	1	0	4	12	7	+	=	=	95	3.98e-05	FALSE	0.382067	0	0	194	5	0.0257732	12	194	62	0.319588	NA	0.625806
PIK3R3	1_46641668_46642667	ENHA_1_46145000_46146000;ENHA_1_46146000_46147000;ENHA_1_46147000_46148000;ENHA_1_46148000_46149000;ENHA_1_46149000_46150000;ENHA_1_46150000_46151000;ENHA_1_46151000_46152000;ENHA_1_46351000_46352000;ENHA_1_46352000_46353000;ENHA_1_46362000_46363000;ENHA_1_46440000_46441000;ENHA_1_46485000_46486000;ENHA_1_46491000_46492000;ENHA_1_46497000_46498000;ENHA_1_46498000_46499000;ENHA_1_46499000_46500000…	0	1	0	8	20	7	+	=	=	127	1.87e-41	FALSE	31.043	0	1	194	5	0.0257732	14	194	62	0.319588	NA	0
WDR97	8_145162094_145163093	ENHA_8_145027000_145028000;ENHA_8_145028000_145029000;ENHA_8_145029000_145030000;ENHA_8_145033000_145034000;ENHA_8_145034000_145035000;ENHA_8_145073000_145074000;ENHA_8_145077000_145078000;ENHA_8_145078000_145079000;ENHA_8_145079000_145080000;ENHA_8_145080000_145081000;ENHA_8_145086000_145087000	0	0	0	3	11	7	+	=	=	114	9.58e-25	FALSE	NA	0	NA	188	6	0.0319149	12	188	60	0.319149	NA	1.04444
SLC50A1	1_155107319_155108318	ENHA_1_154391000_154392000;ENHA_1_154392000_154393000;ENHA_1_154580000_154581000;ENHA_1_154581000_154582000;ENHA_1_154582000_154583000;ENHA_1_154614000_154615000;ENHA_1_154615000_154616000;ENHA_1_154616000_154617000;ENHA_1_154617000_154618000;ENHA_1_154618000_154619000;ENHA_1_154623000_154624000	0	0	0	3	11	7	+	=	=	18	1.56e-06	FALSE	69.1905	0	0	206	4	0.0194175	15	206	65	0.315534	NA	0.792308
YIPF2	19_11039189_11040188	ENHA_19_11008000_11009000;ENHA_19_11009000_11010000;ENHA_19_11010000_11011000;ENHA_19_11011000_11012000	0	0	0	1	4	7	+	=	=	74	0.000337136	FALSE	43.5037	0	1	175	4	0.0228571	13	175	55	0.314286	NA	0.795455
MSH6	2_48009720_48010719	ENHA_2_47657000_47658000;ENHA_2_47665000_47666000;ENHA_2_47672000_47673000;ENHA_2_47673000_47674000;ENHA_2_47674000_47675000;ENHA_2_47675000_47676000	0	0	0	3	6	7	+	=	=	24	7.63e-13	FALSE	6.6425	0	1	182	4	0.021978	9	182	57	0.313187	NA	1.59649
FBXO32	8_124552994_124553993	ENHA_8_124507000_124508000;ENHA_8_124517000_124518000;ENHA_8_124518000_124519000;ENHA_8_124519000_124520000;ENHA_8_124530000_124531000;ENHA_8_124551000_124552000	0	1	0	3	6	7	+	=	=	215	9.53e-21	FALSE	1.08203	0	1	292	8	0.0273973	19	292	91	0.311644	NA	0.401099
TOM1L2	17_17875285_17876284	ENHA_17_17591000_17592000;ENHA_17_17592000_17593000;ENHA_17_17593000_17594000;ENHA_17_17594000_17595000;ENHA_17_17595000_17596000;ENHA_17_17596000_17597000;ENHA_17_17597000_17598000;ENHA_17_17598000_17599000;ENHA_17_17599000_17600000;ENHA_17_17852000_17853000;ENHA_17_17853000_17854000;ENHA_17_17854000_17855000;ENHA_17_17855000_17856000;ENHA_17_17856000_17857000	0	0	0	2	14	7	+	=	=	58	0.000982351	FALSE	26.7693	0	1	190	8	0.0421053	17	190	59	0.310526	NA	0.805085
TRIB1	8_126442062_126443061	ENHA_8_126123000_126124000;ENHA_8_126124000_126125000;ENHA_8_126125000_126126000;ENHA_8_126131000_126132000;ENHA_8_126135000_126136000;ENHA_8_126136000_126137000;ENHA_8_126143000_126144000;ENHA_8_126157000_126158000;ENHA_8_126163000_126164000;ENHA_8_126164000_126165000;ENHA_8_126186000_126187000;ENHA_8_126187000_126188000;ENHA_8_126188000_126189000;ENHA_8_126218000_126219000;ENHA_8_126219000_1262…	0	1	0	17	19	7	+	=	=	116	2.21e-117	FALSE	6.87766	1	0	236	5	0.0211864	18	236	73	0.309322	NA	0
TBC1D10B	16_30381023_30382022	ENHA_16_30074000_30075000;ENHA_16_30075000_30076000;ENHA_16_30076000_30077000;ENHA_16_30077000_30078000	0	0	0	1	4	7	+	=	=	148	2.41e-07	FALSE	13.1191	0	0	207	5	0.0241546	16	207	62	0.299517	NA	0.667742
LINC01480	19_42041359_42042358	ENHA_19_41984000_41985000;ENHA_19_41985000_41986000;ENHA_19_41986000_41987000;ENHA_19_41987000_41988000;ENHA_19_41988000_41989000;ENHA_19_41989000_41990000;ENHA_19_41995000_41996000	1	0	0	1	7	6	-	=	-	15	8.14e-05	FALSE	NA	0	NA	194	6	0.0309278	15	194	75	0.386598	1.02389	0
C5	9_123836953_123837952	ENHA_9_123705000_123706000;ENHA_9_123706000_123707000	1	1	0	1	2	6	-	=	-	18	0.00157119	FALSE	0.036924	0	1	109	2	0.0183486	9	109	40	0.366972	1.19634	0
MMP21	10_127463891_127464890	ENHA_10_126697000_126698000;ENHA_10_126698000_126699000	1	0	0	1	2	6	-	=	-	16	2.69e-06	FALSE	0.0340708	0	0	214	4	0.0186916	12	214	66	0.308411	1.08081	1.62121
ADAT1	16_75656722_75657721	ENHA_16_75634000_75635000	0	0	0	1	1	6	-	=	-	73	0.000968303	FALSE	16.4813	0	0	69	2	0.0289855	7	69	33	0.478261	NA	1.04545
LOC105377621	4_103423144_103424143	ENHA_4_103361000_103362000	0	0	0	1	1	6	-	=	-	77	1.6e-18	FALSE	NA	0	NA	36	1	0.0277778	3	36	17	0.472222	NA	0
NFKB1	4_103421985_103422984	ENHA_4_103361000_103362000	0	0	0	1	1	6	-	=	-	77	1.6e-18	FALSE	10.9905	0	1	41	0	0	4	41	19	0.463415	NA	NA
PPP6C	9_127951719_127952718	ENHA_9_127632000_127633000;ENHA_9_127633000_127634000;ENHA_9_127634000_127635000;ENHA_9_127635000_127636000	0	1	0	2	4	6	-	=	-	43	7.75e-19	FALSE	22.9669	0	0	137	5	0.0364964	11	137	63	0.459854	NA	1.73968
NFXL1	4_47916185_47917184	ENHA_4_47694000_47695000	0	0	0	1	1	6	-	=	-	15	1.36e-05	FALSE	4.60509	0	0	35	1	0.0285714	2	35	16	0.457143	NA	0
TMBIM4	12_66563353_66564352	ENHA_12_66540000_66541000	0	1	0	1	1	6	-	=	-	49	1.64e-13	FALSE	51.0265	0	0	33	1	0.030303	4	33	15	0.454545	NA	0
PRPF4B	6_4021068_4022067	ENHA_6_3357000_3358000	0	0	0	1	1	6	-	=	-	14	3.16e-05	FALSE	10.654	0	0	58	1	0.0172414	5	58	26	0.448276	NA	2.23077
RPS27A	2_55458538_55459537	ENHA_2_55243000_55244000;ENHA_2_55238000_55239000;ENHA_2_55242000_55243000;ENHA_2_55244000_55245000;ENHA_2_55245000_55246000;ENHA_2_55246000_55247000;ENHA_2_55278000_55279000;ENHA_2_55279000_55280000	0	0	0	3	8	6	-	=	-	24	4.09e-07	FALSE	388.899	0	1	132	4	0.030303	9	132	59	0.44697	NA	0.559322
ARPC3	12_110887717_110888716	ENHA_12_110487000_110488000	0	1	0	1	1	6	-	=	-	15	0.000162972	FALSE	91.576	0	0	81	2	0.0246914	8	81	36	0.444444	NA	1.125
LINC00974	17_39710248_39711247	ENHA_17_39059000_39060000;ENHA_17_39065000_39066000	0	1	0	1	2	6	-	=	-	16	3.43e-06	FALSE	NA	0	NA	82	1	0.0121951	6	82	36	0.439024	NA	0
MRPS30	5_44808526_44809525	ENHA_5_44537000_44538000;ENHA_5_44538000_44539000;ENHA_5_44539000_44540000;ENHA_5_44540000_44541000	0	1	0	1	4	6	-	=	-	19	5.02e-10	FALSE	16.1808	0	0	128	3	0.0234375	8	128	56	0.4375	NA	0.761905
GPATCH1	19_33571285_33572284	ENHA_19_33517000_33518000;ENHA_19_33518000_33519000;ENHA_19_33524000_33525000;ENHA_19_33525000_33526000	0	0	0	2	4	6	-	=	-	109	1.64e-09	FALSE	2.8896	0	0	135	5	0.037037	11	135	59	0.437037	NA	0.915254
LGI1	10_95517065_95518064	ENHA_10_95505000_95506000;ENHA_10_95506000_95507000;ENHA_10_95510000_95511000	0	0	0	1	3	6	-	=	-	16	0.00648561	FALSE	0	0	NA	142	4	0.028169	11	142	62	0.43662	NA	1.14516
GLYATL1	11_58694601_58695600	ENHA_11_58674000_58675000	0	1	0	1	1	6	-	=	-	100	2e-18	FALSE	58.6675	1	1	90	1	0.0111111	6	90	39	0.433333	NA	0
MXI1	10_111966862_111967861	ENHA_10_111675000_111676000;ENHA_10_111676000_111677000	0	0	0	1	2	6	-	=	-	19	4.56e-06	FALSE	23.9824	0	1	95	0	0	5	95	41	0.431579	NA	NA
RNU4-2	12_120729207_120730206	ENHA_12_120669000_120670000;ENHA_12_120673000_120674000	0	1	0	2	2	6	-	=	-	94	4.49e-11	FALSE	NA	0	NA	114	3	0.0263158	9	114	49	0.429825	NA	0.77551
RIOK1	6_7389561_7390560	ENHA_6_6688000_6689000;ENHA_6_6689000_6690000;ENHA_6_6690000_6691000;ENHA_6_6691000_6692000	0	0	0	1	4	6	-	=	-	20	1.81e-05	FALSE	4.35278	0	1	135	3	0.0222222	13	135	58	0.42963	NA	0
BBS4	15_72978019_72979018	ENHA_15_72630000_72631000;ENHA_15_72631000_72632000;ENHA_15_72632000_72633000	0	0	0	1	3	6	-	=	-	12	0.000661424	FALSE	25.2985	0	1	98	4	0.0408163	6	98	42	0.428571	NA	1.16667
SUMO1P1	20_52491749_52492748	ENHA_20_52206000_52207000;ENHA_20_52212000_52213000;ENHA_20_52213000_52214000;ENHA_20_52214000_52215000;ENHA_20_52239000_52240000;ENHA_20_52240000_52241000;ENHA_20_52241000_52242000;ENHA_20_52242000_52243000;ENHA_20_52243000_52244000;ENHA_20_52244000_52245000;ENHA_20_52256000_52257000;ENHA_20_52257000_52258000;ENHA_20_52258000_52259000;ENHA_20_52262000_52263000;ENHA_20_52263000_52264000;ENHA_20_5…	0	0	0	7	26	6	-	=	-	171	1.12e-66	FALSE	NA	0	NA	138	5	0.0362319	8	138	59	0.427536	NA	0.935593
LINC01354	1_234667026_234668025	ENHA_1_234634000_234635000;ENHA_1_234635000_234636000	0	0	0	2	2	6	-	=	-	388	6.8e-60	FALSE	NA	0	NA	96	3	0.03125	8	96	41	0.427083	NA	0
TXLNGY	Y_21728743_21729742	ENHA_Y_21616000_21617000	0	0	0	1	1	6	-	=	-	10	0.00906754	FALSE	NA	0	NA	96	3	0.03125	5	96	41	0.427083	NA	0.780488
KIF21A	12_39836693_39837692	ENHA_12_39787000_39788000	0	0	0	1	1	6	-	=	-	21	4.47e-05	FALSE	7.48146	0	0	108	5	0.0462963	7	108	46	0.425926	NA	0.469565
RSRC2	12_123011061_123012060	ENHA_12_122886000_122887000	0	0	0	1	1	6	-	=	-	29	0.000556332	FALSE	26.3833	0	0	87	1	0.0114943	4	87	37	0.425287	NA	0
RAB27B	18_52495207_52496206	ENHA_18_52434000_52435000;ENHA_18_52435000_52436000	0	0	0	2	2	6	-	=	-	55	2.1e-17	FALSE	1.07645	0	0	92	3	0.0326087	7	92	39	0.423913	NA	0
JMJD1C	10_65281336_65282335	ENHA_10_64963000_64964000;ENHA_10_64977000_64978000;ENHA_10_64998000_64999000;ENHA_10_65027000_65028000	0	0	0	9	4	6	-	=	-	168	4.71e-102	FALSE	5.63749	0	0	123	4	0.0325203	5	123	52	0.422764	NA	0.591346
COMT	22_19928762_19929761	ENHA_22_19669000_19670000;ENHA_22_19678000_19679000	0	1	0	1	2	6	-	=	-	18	0.00557537	FALSE	157.62	0	1	90	1	0.0111111	4	90	38	0.422222	NA	0
MIR3912	5_170813265_170814264	ENHA_5_170248000_170249000;ENHA_5_170249000_170250000	0	0	0	1	2	6	-	=	-	31	2.26e-19	FALSE	NA	0	NA	88	1	0.0113636	6	88	37	0.420455	NA	0
NOP10	15_34634863_34635862	ENHA_15_34607000_34608000;ENHA_15_34611000_34612000;ENHA_15_34612000_34613000;ENHA_15_34613000_34614000;ENHA_15_34614000_34615000;ENHA_15_34615000_34616000;ENHA_15_34619000_34620000	0	0	0	1	7	6	-	=	-	22	0.00171192	FALSE	172.866	0	0	162	4	0.0246914	18	162	68	0.419753	NA	1.19118
MAP1B	5_71402594_71403593	ENHA_5_71220000_71221000;ENHA_5_71221000_71222000;ENHA_5_71222000_71223000	0	0	0	1	3	6	-	=	-	18	0.00157062	FALSE	30.1745	1	0	143	5	0.034965	11	143	60	0.41958	NA	0.953333
PSMG2	18_12658237_12659236	ENHA_18_12607000_12608000;ENHA_18_12608000_12609000	0	0	0	1	2	6	-	=	-	75	2.06e-17	FALSE	29.4009	0	0	143	5	0.034965	9	143	60	0.41958	NA	0.953333
NARS2	11_78285410_78286409	ENHA_11_77972000_77973000;ENHA_11_77973000_77974000;ENHA_11_77974000_77975000	0	0	0	1	3	6	-	=	-	12	0.00957073	FALSE	9.83455	0	0	167	3	0.0179641	16	167	70	0.419162	NA	0
LOC101927501	X_43035742_43036741	ENHA_X_42562000_42563000;ENHA_X_42566000_42567000;ENHA_X_42567000_42568000;ENHA_X_42568000_42569000	0	0	0	1	4	6	-	=	-	17	2.62e-08	FALSE	NA	0	NA	220	4	0.0181818	18	220	92	0.418182	NA	0.597826
SNORA55	1_40032683_40033682	ENHA_1_40007000_40008000;ENHA_1_40013000_40014000;ENHA_1_40014000_40015000	0	1	0	1	3	6	-	=	-	105	9.62e-05	FALSE	NA	0	NA	103	1	0.00970874	8	103	43	0.417476	NA	0
MTFR2	6_136570974_136571973	ENHA_6_135844000_135845000;ENHA_6_135845000_135846000	0	0	0	1	2	6	-	=	-	35	3.86e-15	FALSE	1.17172	0	1	96	3	0.03125	12	96	40	0.416667	NA	1.6
SLC38A1	12_46662709_46663708	ENHA_12_46586000_46587000;ENHA_12_46587000_46588000;ENHA_12_46599000_46600000	0	1	0	1	3	6	-	=	-	535	3.08e-13	FALSE	26.0963	0	1	101	4	0.039604	7	101	42	0.415842	NA	0.60119
RBM26-AS1	13_79979943_79980942	ENHA_13_79976000_79977000	0	0	0	1	1	6	-	=	-	70	3.07e-05	FALSE	NA	0	NA	106	4	0.0377358	11	106	44	0.415094	NA	0.602273
LCMT1	16_25122546_25123545	ENHA_16_25057000_25058000;ENHA_16_25058000_25059000;ENHA_16_25059000_25060000;ENHA_16_25060000_25061000;ENHA_16_25061000_25062000;ENHA_16_25062000_25063000;ENHA_16_25063000_25064000	0	1	0	1	7	6	-	=	-	31	0.000211106	FALSE	16.9383	0	0	157	4	0.0254777	13	157	65	0.414013	NA	0
SGSH	17_78193700_78194699	ENHA_17_78104000_78105000;ENHA_17_78105000_78106000	0	0	0	1	2	6	-	=	-	79	3.79e-18	FALSE	10.6368	0	0	104	4	0.0384615	10	104	43	0.413462	NA	0.604651
SLC26A11	17_78193699_78194698	ENHA_17_78104000_78105000;ENHA_17_78105000_78106000	0	0	0	1	2	6	-	=	-	79	3.79e-18	FALSE	11.7165	0	1	104	4	0.0384615	10	104	43	0.413462	NA	0.604651
EDNRA	4_148401568_148402567	ENHA_4_148037000_148038000;ENHA_4_148038000_148039000;ENHA_4_148039000_148040000;ENHA_4_148040000_148041000;ENHA_4_148041000_148042000;ENHA_4_148042000_148043000	0	0	0	1	6	6	-	=	-	14	0.00834138	FALSE	0	1	1	97	3	0.0309278	7	97	40	0.412371	NA	0.808333
CLHC1	2_55459200_55460199	ENHA_2_55243000_55244000;ENHA_2_55238000_55239000;ENHA_2_55242000_55243000;ENHA_2_55244000_55245000;ENHA_2_55245000_55246000;ENHA_2_55246000_55247000;ENHA_2_55278000_55279000;ENHA_2_55279000_55280000	0	0	0	3	8	6	-	=	-	24	4.09e-07	FALSE	1.43626	1	0	136	3	0.0220588	8	136	56	0.411765	NA	0
LINC01424	21_46221655_46222654	ENHA_21_46206000_46207000;ENHA_21_46207000_46208000	0	1	0	2	2	6	-	=	-	81	0.000543467	FALSE	NA	0	NA	170	3	0.0176471	13	170	70	0.411765	NA	0
BCL2	18_60986114_60987113	ENHA_18_60816000_60817000;ENHA_18_60817000_60818000;ENHA_18_60822000_60823000;ENHA_18_60841000_60842000;ENHA_18_60846000_60847000	0	1	0	2	5	6	-	=	-	15	0.000146648	FALSE	0.757654	0	1	192	1	0.00520833	14	192	79	0.411458	NA	2.43038
ZXDB	X_57617768_57618767	ENHA_X_57579000_57580000;ENHA_X_57580000_57581000	0	0	0	1	2	6	-	=	-	25	7.78e-05	FALSE	2.17095	0	0	124	2	0.016129	8	124	51	0.41129	NA	0
LOC100507477	6_140296955_140297954	ENHA_6_139904000_139905000;ENHA_6_139905000_139906000;ENHA_6_139906000_139907000;ENHA_6_139907000_139908000;ENHA_6_139908000_139909000;ENHA_6_139909000_139910000;ENHA_6_139910000_139911000	0	0	0	1	7	6	-	=	-	12	0.00161672	FALSE	NA	0	NA	112	1	0.00892857	6	112	46	0.410714	NA	0
MIR6790	19_6392495_6393494	ENHA_19_6201000_6202000;ENHA_19_6202000_6203000;ENHA_19_6203000_6204000	0	0	0	1	3	6	-	=	-	31	3.45e-06	FALSE	NA	0	NA	171	3	0.0175439	15	171	70	0.409357	NA	1.62857
C11orf71	11_114270773_114271772	ENHA_11_114189000_114190000;ENHA_11_114190000_114191000	0	1	0	1	2	6	-	=	-	36	6.19e-05	FALSE	12.429	0	1	181	2	0.0110497	15	181	74	0.40884	NA	2.44595
RBM7	11_114270750_114271749	ENHA_11_114189000_114190000;ENHA_11_114190000_114191000	0	1	0	1	2	6	-	=	-	36	6.19e-05	FALSE	11.5389	0	0	181	2	0.0110497	15	181	74	0.40884	NA	2.44595
MIR7851	12_42717162_42718161	ENHA_12_42524000_42525000;ENHA_12_42525000_42526000;ENHA_12_42534000_42535000;ENHA_12_42535000_42536000;ENHA_12_42536000_42537000	0	1	0	3	5	6	-	=	-	22	3.01e-10	FALSE	NA	0	NA	137	3	0.0218978	7	137	56	0.408759	NA	0.815476
ZNF548	19_57900717_57901716	ENHA_19_57245000_57246000	0	0	0	1	1	6	-	=	-	10	0.00362421	FALSE	5.48541	0	0	103	4	0.038835	8	103	42	0.407767	NA	1.22619
GTF2F1	19_6392792_6393791	ENHA_19_6201000_6202000;ENHA_19_6202000_6203000;ENHA_19_6203000_6204000	0	0	0	1	3	6	-	=	-	31	3.45e-06	FALSE	62.859	0	0	157	4	0.0254777	13	157	64	0.407643	NA	1.22656
PHYHD1	9_131682673_131683672	ENHA_9_131611000_131612000;ENHA_9_131616000_131617000;ENHA_9_131626000_131627000	0	1	0	3	3	6	-	=	-	66	2.64e-06	FALSE	0.0909887	1	0	140	3	0.0214286	11	140	57	0.407143	NA	0.818713
TEX38	1_47137004_47138003	ENHA_1_47110000_47111000;ENHA_1_47114000_47115000;ENHA_1_47115000_47116000;ENHA_1_47116000_47117000	0	0	0	1	4	6	-	=	-	69	4.59e-05	FALSE	0.123994	0	0	140	3	0.0214286	7	140	57	0.407143	NA	0.818713
LOC100505771	20_62258087_62259086	ENHA_20_62222000_62223000	0	0	0	1	1	6	-	=	-	128	4.54e-11	FALSE	NA	0	NA	113	5	0.0442478	11	113	46	0.40708	NA	0.491304
CCT2	12_69978707_69979706	ENHA_12_69811000_69812000;ENHA_12_69812000_69813000;ENHA_12_69820000_69821000	0	1	0	1	3	6	-	=	-	14	0.00116794	FALSE	106.273	0	0	145	4	0.0275862	16	145	59	0.406897	NA	0.614407
HIGD2B	15_72977991_72978990	ENHA_15_72630000_72631000;ENHA_15_72631000_72632000;ENHA_15_72632000_72633000	0	0	0	1	3	6	-	=	-	12	0.000661424	FALSE	0.089627	0	0	91	3	0.032967	5	91	37	0.406593	NA	0.81982
ATP6V0C	16_2563226_2564225	ENHA_16_2371000_2372000	0	0	0	1	1	6	-	=	-	16	0.00421603	FALSE	213.827	0	0	96	3	0.03125	6	96	39	0.40625	NA	0
RBM26	13_79979857_79980856	ENHA_13_79976000_79977000	0	0	0	1	1	6	-	=	-	70	3.07e-05	FALSE	6.95088	0	0	106	4	0.0377358	11	106	43	0.40566	NA	0.616279
C2CD3	11_73881565_73882564	ENHA_11_73707000_73708000;ENHA_11_73708000_73709000;ENHA_11_73709000_73710000;ENHA_11_73710000_73711000;ENHA_11_73711000_73712000;ENHA_11_73782000_73783000;ENHA_11_73783000_73784000	0	1	0	2	7	6	-	=	-	54	9.46e-14	FALSE	3.52492	0	0	106	3	0.0283019	10	106	43	0.40566	NA	0.821705
LCMT1-AS1	16_25122377_25123376	ENHA_16_25057000_25058000;ENHA_16_25058000_25059000;ENHA_16_25059000_25060000;ENHA_16_25060000_25061000;ENHA_16_25061000_25062000;ENHA_16_25062000_25063000;ENHA_16_25063000_25064000	0	1	0	1	7	6	-	=	-	31	0.000211106	FALSE	NA	0	NA	158	4	0.0253165	13	158	64	0.405063	NA	0
NUTM1	15_34635015_34636014	ENHA_15_34607000_34608000;ENHA_15_34611000_34612000;ENHA_15_34612000_34613000;ENHA_15_34613000_34614000;ENHA_15_34614000_34615000;ENHA_15_34615000_34616000;ENHA_15_34619000_34620000	0	0	0	1	7	6	-	=	-	22	0.00171192	FALSE	0	0	NA	168	4	0.0238095	18	168	68	0.404762	NA	1.23529
NSMCE1	16_27279614_27280613	ENHA_16_27275000_27276000;ENHA_16_27276000_27277000	0	0	0	1	2	6	-	=	-	165	2.99e-06	FALSE	84.031	1	0	94	2	0.0212766	8	94	38	0.404255	NA	0
C1orf64	1_16330230_16331229	ENHA_1_16155000_16156000;ENHA_1_16161000_16162000;ENHA_1_16162000_16163000	0	0	0	1	3	6	-	=	-	16	0.0011045	FALSE	0	0	NA	119	2	0.0168067	10	119	48	0.403361	NA	0
KNTC1	12_123011308_123012307	ENHA_12_122886000_122887000	0	0	0	1	1	6	-	=	-	29	0.000556332	FALSE	3.72603	1	1	62	1	0.016129	2	62	25	0.403226	NA	0
TRAF1	9_123690952_123691951	ENHA_9_123523000_123524000;ENHA_9_123532000_123533000	0	1	0	1	2	6	-	=	-	14	0.00343485	FALSE	0.0276913	1	1	144	3	0.0208333	10	144	58	0.402778	NA	0.827586
UBE2G2	21_46221252_46222251	ENHA_21_46206000_46207000;ENHA_21_46207000_46208000	0	1	0	2	2	6	-	=	-	81	0.000543467	FALSE	15.4853	0	0	174	3	0.0172414	12	174	70	0.402299	NA	0
FLJ41278	12_65277053_65278052	ENHA_12_65189000_65190000;ENHA_12_65190000_65191000;ENHA_12_65191000_65192000;ENHA_12_65192000_65193000;ENHA_12_65193000_65194000;ENHA_12_65201000_65202000	0	1	0	1	6	6	-	=	-	16	0.00953605	FALSE	NA	0	NA	102	3	0.0294118	7	102	41	0.401961	NA	0.829268
TC2N	14_92333381_92334380	ENHA_14_92123000_92124000;ENHA_14_92124000_92125000;ENHA_14_92125000_92126000;ENHA_14_92126000_92127000	0	1	0	1	4	6	-	=	-	206	3e-05	FALSE	25.2334	0	0	132	1	0.00757576	9	132	53	0.401515	NA	0
RAF1	3_12705201_12706200	ENHA_3_12672000_12673000	0	0	0	2	1	6	-	=	-	132	2.1e-17	FALSE	21.501	0	0	137	3	0.0218978	10	137	55	0.40146	NA	0.830303
RNVU1-14	1_148240964_148241963	ENHA_1_148177000_148178000;ENHA_1_148178000_148179000;ENHA_1_148179000_148180000;ENHA_1_148180000_148181000;ENHA_1_148181000_148182000;ENHA_1_148182000_148183000	0	0	0	1	6	6	-	=	-	14	8.37e-09	FALSE	NA	0	NA	142	3	0.0211268	10	142	57	0.401408	NA	0.830409
GPI	19_34855144_34856143	ENHA_19_34710000_34711000	0	1	0	2	1	6	-	=	-	30	4.11e-05	FALSE	293.548	0	1	60	3	0.05	3	60	24	0.4	NA	0
S100A10	1_151966215_151967214	ENHA_1_151908000_151909000	0	1	0	1	1	6	-	=	-	28	6.45e-05	FALSE	0.826628	0	1	85	2	0.0235294	7	85	34	0.4	NA	1.25
EMP1	12_13349101_13350100	ENHA_12_13289000_13290000;ENHA_12_13290000_13291000	0	1	0	1	2	6	-	=	-	26	0.00253569	FALSE	0.116644	0	1	140	3	0.0214286	16	140	56	0.4	NA	0.833333
ZNF254	19_24215706_24216705	ENHA_19_23587000_23588000;ENHA_19_23592000_23593000;ENHA_19_24180000_24181000	0	0	0	3	3	6	-	=	-	63	2.06e-17	FALSE	3.24378	0	0	140	3	0.0214286	9	140	56	0.4	NA	0.833333
PPP2R3C	14_35591250_35592249	ENHA_14_35170000_35171000	0	0	0	1	1	6	-	=	-	65	4.16e-21	FALSE	10.3169	0	0	85	1	0.0117647	8	85	34	0.4	NA	0
MIR545	X_73506545_73507544	ENHA_X_73468000_73469000;ENHA_X_73473000_73474000;ENHA_X_73474000_73475000;ENHA_X_73475000_73476000;ENHA_X_73476000_73477000;ENHA_X_73477000_73478000;ENHA_X_73478000_73479000;ENHA_X_73479000_73480000	0	0	0	1	8	6	-	=	-	28	0.00341601	FALSE	NA	0	NA	173	6	0.0346821	11	173	69	0.398844	NA	0.835749
BBIP1	10_112678625_112679624	ENHA_10_112508000_112509000;ENHA_10_112515000_112516000;ENHA_10_112516000_112517000;ENHA_10_112517000_112518000;ENHA_10_112518000_112519000	0	1	0	1	5	6	-	=	-	31	4.09e-10	FALSE	18.6313	0	1	143	1	0.00699301	11	143	57	0.398601	NA	0
SHOC2	10_112678627_112679626	ENHA_10_112508000_112509000;ENHA_10_112515000_112516000;ENHA_10_112516000_112517000;ENHA_10_112517000_112518000;ENHA_10_112518000_112519000	0	1	0	1	5	6	-	=	-	31	4.09e-10	FALSE	13.3267	0	0	143	1	0.00699301	11	143	57	0.398601	NA	0
CD83	6_14116986_14117985	ENHA_6_14094000_14095000;ENHA_6_14098000_14099000	0	0	0	1	2	6	-	=	-	29	9.68e-05	FALSE	0.845834	0	1	133	2	0.0150376	11	133	53	0.398496	NA	0
GMEB2	20_62257955_62258954	ENHA_20_62222000_62223000	0	0	0	1	1	6	-	=	-	128	4.54e-11	FALSE	6.06518	0	0	118	5	0.0423729	11	118	47	0.398305	NA	0.502128
MIR6851	9_33467434_33468433	ENHA_9_33413000_33414000;ENHA_9_33414000_33415000;ENHA_9_33415000_33416000;ENHA_9_33416000_33417000;ENHA_9_33417000_33418000	0	1	0	2	5	6	-	=	-	76	1.99e-17	FALSE	NA	0	NA	118	2	0.0169492	12	118	47	0.398305	NA	1.25532
COL4A3BP	5_74807307_74808306	ENHA_5_74757000_74758000;ENHA_5_74758000_74759000	0	0	0	1	2	6	-	=	-	97	6.39e-15	FALSE	11.7637	0	0	103	2	0.0194175	6	103	41	0.398058	NA	1.2561
PPP5C	19_46849750_46850749	ENHA_19_46819000_46820000	0	0	0	1	1	6	-	=	-	48	6.72e-09	FALSE	26.3986	0	0	93	1	0.0107527	6	93	37	0.397849	NA	0
ATF1	12_51157288_51158287	ENHA_12_50926000_50927000;ENHA_12_50927000_50928000	0	0	0	1	2	6	-	=	-	45	6.54e-18	FALSE	16.0089	0	0	171	5	0.0292398	13	171	68	0.397661	NA	1.00588
NAP1L2	X_72434211_72435210	ENHA_X_72399000_72400000;ENHA_X_72400000_72401000;ENHA_X_72401000_72402000;ENHA_X_72402000_72403000;ENHA_X_72403000_72404000;ENHA_X_72404000_72405000;ENHA_X_72405000_72406000	0	0	0	1	7	6	-	=	-	9	0.00372137	FALSE	3.73104	0	1	171	4	0.0233918	13	171	68	0.397661	NA	1.25735
ARID5B	10_63660512_63661511	ENHA_10_62569000_62570000;ENHA_10_62561000_62562000;ENHA_10_62562000_62563000;ENHA_10_62563000_62564000;ENHA_10_62564000_62565000;ENHA_10_62565000_62566000;ENHA_10_62566000_62567000;ENHA_10_62567000_62568000;ENHA_10_62568000_62569000;ENHA_10_62570000_62571000;ENHA_10_62571000_62572000;ENHA_10_62572000_62573000;ENHA_10_62581000_62582000;ENHA_10_62582000_62583000;ENHA_10_62583000_62584000;ENHA_10_6…	0	1	0	15	51	6	-	=	-	104	2.39e-46	FALSE	4.10196	0	1	166	4	0.0240964	9	166	66	0.39759	NA	0.628788
DGUOK	2_74153452_74154451	ENHA_2_74070000_74071000	0	0	0	1	1	6	-	=	-	33	0.00111278	FALSE	19.2129	0	0	83	0	0	6	83	33	0.39759	NA	NA
RPEL1	10_105005143_105006142	ENHA_10_104535000_104536000;ENHA_10_104536000_104537000;ENHA_10_104546000_104547000;ENHA_10_104691000_104692000;ENHA_10_104695000_104696000;ENHA_10_104696000_104697000;ENHA_10_104749000_104750000;ENHA_10_104750000_104751000;ENHA_10_104751000_104752000;ENHA_10_104752000_104753000;ENHA_10_104756000_104757000;ENHA_10_104854000_104855000;ENHA_10_104855000_104856000;ENHA_10_104856000_104857000;ENHA_10…	0	0	0	10	32	6	-	=	-	1277	1.03e-77	FALSE	NA	0	NA	161	8	0.0496894	11	161	64	0.397516	NA	0.628906
CUL4A	13_113862006_113863005	ENHA_13_113599000_113600000;ENHA_13_113604000_113605000	0	0	0	1	2	6	-	=	-	255	2.23e-13	FALSE	30.2579	0	0	73	2	0.0273973	5	73	29	0.39726	NA	0
PHGDH	1_120253918_120254917	ENHA_1_120161000_120162000;ENHA_1_120162000_120163000;ENHA_1_120163000_120164000;ENHA_1_120169000_120170000;ENHA_1_120170000_120171000;ENHA_1_120219000_120220000;ENHA_1_120230000_120231000	0	0	0	3	7	6	-	=	-	82	2.94e-08	FALSE	361.29	0	1	131	3	0.0229008	8	131	52	0.396947	NA	0.839744
ASCC1	10_73976393_73977392	ENHA_10_73858000_73859000	0	0	0	1	1	6	-	=	-	58	1.72e-09	FALSE	16.1919	0	1	63	1	0.015873	1	63	25	0.396825	NA	0
ETFBKMT	12_31799593_31800592	ENHA_12_31542000_31543000;ENHA_12_31543000_31544000;ENHA_12_31544000_31545000;ENHA_12_31545000_31546000	0	1	0	1	4	6	-	=	-	12	0.00740304	FALSE	NA	0	NA	116	0	0	10	116	46	0.396552	NA	NA
COX7A2	6_75953145_75954144	ENHA_6_74484000_74485000;ENHA_6_74485000_74486000	0	0	0	1	2	6	-	=	-	14	0.00489343	FALSE	235.362	0	1	111	3	0.027027	6	111	44	0.396396	NA	0.840909
NUMB	14_73924787_73925786	ENHA_14_73752000_73753000;ENHA_14_73753000_73754000	0	0	0	1	2	6	-	=	-	16	0.000140324	FALSE	35.9924	0	1	111	3	0.027027	8	111	44	0.396396	NA	0.840909
FBXL22	15_63889051_63890050	ENHA_15_63758000_63759000;ENHA_15_63759000_63760000;ENHA_15_63765000_63766000;ENHA_15_63766000_63767000;ENHA_15_63767000_63768000	0	1	0	2	5	6	-	=	-	34	2.33e-08	FALSE	1.6223	1	1	159	3	0.0188679	14	159	63	0.396226	NA	1.68254
KAT6A	8_41909045_41910044	ENHA_8_41868000_41869000	0	0	0	1	1	6	-	=	-	51	1.3e-07	FALSE	9.13676	0	0	106	2	0.0188679	9	106	42	0.396226	NA	0
SH3BP5L	1_249119985_249120984	ENHA_1_248895000_248896000	0	0	0	1	1	6	-	=	-	25	6.4e-07	FALSE	10.0125	0	0	91	0	0	7	91	36	0.395604	NA	NA
STAU1	20_47835333_47836332	ENHA_20_47751000_47752000;ENHA_20_47755000_47756000;ENHA_20_47756000_47757000	0	1	0	1	3	6	-	=	-	23	0.000546806	FALSE	32.6491	0	1	167	5	0.0299401	18	167	66	0.39521	NA	1.01212
MGST1	12_16500076_16501075	ENHA_12_16486000_16487000;ENHA_12_16487000_16488000;ENHA_12_16488000_16489000;ENHA_12_16489000_16490000	0	0	0	1	4	6	-	=	-	58	0.000556067	FALSE	168.462	0	0	119	4	0.0336134	10	119	47	0.394958	NA	0.632979
NKIRAS1	3_23958038_23959037	ENHA_3_23154000_23155000;ENHA_3_23155000_23156000;ENHA_3_23156000_23157000;ENHA_3_23157000_23158000;ENHA_3_23158000_23159000	0	0	0	1	5	6	-	=	-	12	0.000130464	FALSE	6.43496	0	0	152	2	0.0131579	14	152	60	0.394737	NA	1.26667
ATAD2	8_124408206_124409205	ENHA_8_124395000_124396000	0	0	0	1	1	6	-	=	-	567	1.13e-12	FALSE	8.64643	0	1	104	3	0.0288462	7	104	41	0.394231	NA	0
WIF1	12_65514847_65515846	ENHA_12_65287000_65288000;ENHA_12_65288000_65289000	0	1	0	1	2	6	-	=	-	37	9.05e-15	FALSE	0	1	NA	104	1	0.00961538	6	104	41	0.394231	NA	0
SNAR-I	3_190595218_190596217	ENHA_3_190426000_190427000;ENHA_3_190427000_190428000;ENHA_3_190428000_190429000;ENHA_3_190429000_190430000	0	1	0	1	4	6	-	=	-	10	0.00222859	FALSE	NA	0	NA	137	3	0.0218978	15	137	54	0.394161	NA	0.845679
FBXO21	12_117627801_117628800	ENHA_12_117604000_117605000;ENHA_12_117605000_117606000	0	0	0	1	2	6	-	=	-	33	0.00333175	FALSE	12.2886	0	0	170	2	0.0117647	11	170	67	0.394118	NA	1.26866
MIR374A	X_73506693_73507692	ENHA_X_73468000_73469000;ENHA_X_73474000_73475000;ENHA_X_73475000_73476000;ENHA_X_73479000_73480000	0	0	0	1	4	6	-	=	-	28	0.00341601	FALSE	NA	0	NA	160	6	0.0375	11	160	63	0.39375	NA	0.846561
TMEM168	7_112429979_112430978	ENHA_7_112213000_112214000;ENHA_7_112214000_112215000	0	0	0	1	2	6	-	=	-	92	7.15e-67	FALSE	17.8742	0	0	160	4	0.025	15	160	63	0.39375	NA	0.634921
MIR3124	1_249120075_249121074	ENHA_1_248895000_248896000	0	0	0	1	1	6	-	=	-	25	6.4e-07	FALSE	NA	0	NA	94	0	0	7	94	37	0.393617	NA	NA
ZNF133	20_18268426_18269425	ENHA_20_17972000_17973000;ENHA_20_17973000_17974000;ENHA_20_17974000_17975000;ENHA_20_17975000_17976000;ENHA_20_17976000_17977000	0	0	0	1	5	6	-	=	-	25	0.000169876	FALSE	3.94814	0	1	112	3	0.0267857	9	112	44	0.392857	NA	1.69697
CSRNP1	3_39195594_39196593	ENHA_3_39168000_39169000	0	1	0	1	1	6	-	=	-	135	7.67e-10	FALSE	3.66805	0	0	84	0	0	6	84	33	0.392857	NA	NA
TNFSF15	9_117567909_117568908	ENHA_9_117502000_117503000;ENHA_9_117503000_117504000	0	0	0	1	2	6	-	=	-	60	5.7e-18	FALSE	4.84693	0	1	191	2	0.0104712	15	191	75	0.39267	NA	0
UBA52	19_18682039_18683038	ENHA_19_18575000_18576000;ENHA_19_18576000_18577000	0	0	0	1	2	6	-	=	-	28	0.000732499	FALSE	807.107	0	0	163	5	0.0306748	14	163	64	0.392638	NA	2.0375
SNRNP40	1_31769145_31770144	ENHA_1_31732000_31733000;ENHA_1_31736000_31737000;ENHA_1_31737000_31738000;ENHA_1_31738000_31739000;ENHA_1_31751000_31752000	0	0	0	2	5	6	-	=	-	121	2.41e-05	FALSE	24.7512	0	0	158	5	0.0316456	16	158	62	0.392405	NA	1.01935
TMEM237	2_202507753_202508752	ENHA_2_202271000_202272000;ENHA_2_202272000_202273000;ENHA_2_202273000_202274000	0	0	0	1	3	6	-	=	-	29	3.92e-13	FALSE	2.49374	0	1	130	3	0.0230769	9	130	51	0.392308	NA	0.849673
LOC284950	2_86041752_86042751	ENHA_2_85970000_85971000	0	1	0	1	1	6	-	=	-	62	7.62e-05	FALSE	NA	0	NA	153	2	0.0130719	15	153	60	0.392157	NA	0
NDRG3	20_35374042_35375041	ENHA_20_35362000_35363000	0	0	0	1	1	6	-	=	-	248	4.97e-05	FALSE	19.6556	0	1	125	5	0.04	13	125	49	0.392	NA	0.510204
MKI67	10_129923969_129924968	ENHA_10_129910000_129911000;ENHA_10_129916000_129917000	0	0	0	1	2	6	-	=	-	99	1.29e-15	FALSE	2.79487	0	1	148	2	0.0135135	12	148	58	0.391892	NA	0
HOXC4	12_54410135_54411134	ENHA_12_53933000_53934000;ENHA_12_54199000_54200000	0	1	0	2	2	6	-	=	-	44	1.92e-13	FALSE	4.58204	1	1	97	1	0.0103093	3	97	38	0.391753	NA	0
SNORD58C	18_47015195_47016194	ENHA_18_46525000_46526000;ENHA_18_46526000_46527000;ENHA_18_46811000_46812000	0	0	0	2	3	6	-	=	-	19	1.36e-06	FALSE	NA	0	NA	120	1	0.00833333	6	120	47	0.391667	NA	0
CEACAM1	19_43032162_43033161	ENHA_19_42958000_42959000;ENHA_19_42959000_42960000;ENHA_19_42960000_42961000	0	1	0	1	3	6	-	=	-	18	4.62e-05	FALSE	0.0744182	0	1	143	4	0.027972	13	143	56	0.391608	NA	0.638393
MX1	21_42791984_42792983	ENHA_21_42768000_42769000;ENHA_21_42769000_42770000	0	0	0	1	2	6	-	=	-	30	0.00991849	FALSE	1.0433	0	1	166	5	0.0301205	14	166	65	0.391566	NA	0.510769
SNORA5C	7_45144142_45145141	ENHA_7_45044000_45045000;ENHA_7_45045000_45046000;ENHA_7_45046000_45047000;ENHA_7_45047000_45048000;ENHA_7_45048000_45049000;ENHA_7_45053000_45054000;ENHA_7_45054000_45055000;ENHA_7_45066000_45067000	0	0	0	2	8	6	-	=	-	27	8.08e-06	FALSE	NA	0	NA	92	6	0.0652174	7	92	36	0.391304	NA	0.851852
NUDT15	13_48611202_48612201	ENHA_13_47332000_47333000;ENHA_13_47333000_47334000;ENHA_13_47334000_47335000;ENHA_13_47335000_47336000	0	1	0	1	4	6	-	=	-	39	4.81e-08	FALSE	5.39398	0	1	184	5	0.0271739	15	184	72	0.391304	NA	1.02222
SNORA38B	17_65736285_65737284	ENHA_17_65389000_65390000;ENHA_17_65394000_65395000;ENHA_17_65395000_65396000	0	0	0	1	3	6	-	=	-	14	5.39e-05	FALSE	NA	0	NA	138	3	0.0217391	10	138	54	0.391304	NA	0.851852
ERAP1	5_96143393_96144392	ENHA_5_96118000_96119000	0	0	0	1	1	6	-	=	-	45	0.000230228	FALSE	3.09679	0	1	69	1	0.0144928	6	69	27	0.391304	NA	2.55556
LINC02099	8_29605324_29606323	ENHA_8_29236000_29237000;ENHA_8_29243000_29244000;ENHA_8_29244000_29245000;ENHA_8_29245000_29246000	0	0	0	1	4	6	-	=	-	23	2.73e-05	FALSE	NA	0	NA	115	1	0.00869565	11	115	45	0.391304	NA	0
TEP1	14_20881080_20882079	ENHA_14_20871000_20872000;ENHA_14_20876000_20877000	0	1	0	1	2	6	-	=	-	77	4.78e-05	FALSE	2.67807	0	0	159	2	0.0125786	10	159	62	0.389937	NA	1.28226
LIPE-AS1	19_42900799_42901798	ENHA_19_42844000_42845000	0	0	0	1	1	6	-	=	-	45	2.58e-05	FALSE	NA	0	NA	59	3	0.0508475	3	59	23	0.389831	NA	0
LOC101930071	19_42900779_42901778	ENHA_19_42844000_42845000	0	0	0	1	1	6	-	=	-	45	2.58e-05	FALSE	NA	0	NA	59	3	0.0508475	3	59	23	0.389831	NA	0
MAF	16_79634123_79635122	ENHA_16_78507000_78508000;ENHA_16_78513000_78514000	0	1	0	1	2	6	-	=	-	30	2e-14	FALSE	0.820572	0	1	136	4	0.0294118	11	136	53	0.389706	NA	0.641509
RHBDD1	2_227700170_227701169	ENHA_2_227033000_227034000;ENHA_2_227034000_227035000;ENHA_2_227038000_227039000	0	0	0	1	3	6	-	=	-	11	0.00128076	FALSE	9.39967	0	0	213	6	0.028169	14	213	83	0.389671	NA	0.855422
FAM214A	15_52970332_52971331	ENHA_15_52947000_52948000;ENHA_15_52948000_52949000;ENHA_15_52949000_52950000	0	0	0	1	3	6	-	=	-	85	8.96e-06	FALSE	21.3638	0	1	113	4	0.0353982	9	113	44	0.389381	NA	0.642045
GCLC	6_53409428_53410427	ENHA_6_52978000_52979000;ENHA_6_52979000_52980000;ENHA_6_53387000_53388000	0	1	0	2	3	6	-	=	-	52	3.29e-13	FALSE	8.72657	0	1	113	4	0.0353982	4	113	44	0.389381	NA	0
MIR1229	5_179224847_179225846	ENHA_5_179206000_179207000	0	0	0	1	1	6	-	=	-	154	6.6e-12	FALSE	NA	0	NA	113	4	0.0353982	9	113	44	0.389381	NA	0.642045
LOC105379393	8_41908767_41909766	ENHA_8_41868000_41869000	0	0	0	1	1	6	-	=	-	51	1.3e-07	FALSE	NA	0	NA	113	3	0.0265487	9	113	44	0.389381	NA	0
SMAD1	4_146402450_146403449	ENHA_4_146256000_146257000	0	0	0	2	1	6	-	=	-	29	5.86e-10	FALSE	10.5129	0	0	36	2	0.0555556	2	36	14	0.388889	NA	1.28571
CFLAR	2_201980376_201981375	ENHA_2_201798000_201799000;ENHA_2_201799000_201800000	0	0	0	1	2	6	-	=	-	21	0.00126839	FALSE	9.41728	1	1	108	3	0.0277778	8	108	42	0.388889	NA	0
[truncated: 3,205 more rows]

## Sheet: S Data 2_nodes
Gene.name	is_intermediate_node	is_DBP_node	DrugBank_drugs	PrCa_drugs	DE_in_gepia	DE_in_deseq	LNCaP_1	LNCaP_2	oncogene
SNAI2	FALSE	TRUE	NA	NA	TRUE	TRUE	0.0862996	0.206	FALSE
[truncated: 884 more rows]

## Sheet: S Data 3A_clusters
Table S3: General characteristics of the eight identified chromatin cluster
[truncated: 9 more rows]

[truncated: 10 more sheets: S D3B_clstr_compare_LNCaP_LHSAR, S4_cluster8_method, S5_cluster8_pathways, S6_otherGWAS, S7_intermed_protein_pathways, S8_intermed_protein_importance, S9_22intermed_protein_pathways, S10_SNP_ABC_cS2G, S11_intermediates_withSNP, S12_numb_PrCaSNPs_intermediates]
