# Supplementary material for: The PENGUIN approach to reconstruct protein interactions at enhancer-promoter regions and its application to prostate cancer
Source: Nat Commun. 2023 Dec 6;14:8084. doi: 10.1038/s41467-023-43767-1 (PMC10700545; doi:10.1038/s41467-023-43767-1)
Supplement: Supplementary file 6 — Source Data** [file 41467_2023_43767_MOESM6_ESM.xlsx]

## Sheet: Summary
Summary	Source data	Notes
Figure 1	NA / Sketch
Figure 2	Table S3B	Summary from panel C is from Table S3; All EPINs and related statistics can be downloaded through the PENGUIN web service at https://penguin.life.bsc.es/
Figure 3	NA / Sketc
Figure 4	Table S10	External data on CRISPR RNAi are from https://depmap.org/, DepMap ID: ACH-000977
Figure 5	NA / Webserver	All EPINs and related statistics can be downloaded through the PENGUIN web service at https://penguin.life.bsc.es/
Table 1	Table S3A
Table 2	Table S3B
Table 3	NA / Sketc
Further details in the main text

## Sheet: S3B_compare_LNCaP_LHSAR
cell_line	cluster_num	cluster	CTCF_ENCFF155SPQ	CTCF_ENCFF155SPQ_OR	CTCF_ENCFF155SPQ_pv	CTCF_SRX3322103.10	CTCF_SRX3322103.10_OR	CTCF_SRX3322103.10_pv	CTCF_SRX3322104.10	CTCF_SRX3322104.10_OR	CTCF_SRX3322104.10_pv	CTCF_SRX332210_3_4.10	CTCF_SRX332210_3_4.10_OR	CTCF_SRX332210_3_4.10_pv	GWAS	GWAS_OR	GWAS_pv	GWAS_Cat_prostate.carcinoma	GWAS_Cat_prostate.carcinoma_OR	GWAS_Cat_prostate.carcinoma_pv	CTCF_FIMO	CTCF_FIMO_OR	CTCF_FIMO_pv	total_genes	total_oncogenes	oncogenes_pval	oncogenes_OR	GWAS_non_fine_mapped	GWAS_non_fine_mapped_OR	GWAS_non_fine_mapped_pv
LHSAR	4	1	+	1.4121308274347084	0.009350020547395234	+	1.3195581014729951	0.0332048627499824	=	1.260239445494644	0.08013973568603094	+	1.3672872075659532	0.016792895812009875	=	4.346633416458853	0.07048998532419226	=	0.0	1.0	=	0.9348387096774193	0.7299403270742472	407	5	0.767365	1.19588
LHSAR	4	2	=	1.4276937618147447	0.05745058164300248	+	1.6235047846889952	0.009017342279348556	+	1.6092489919354838	0.008886931011630187	+	1.5867768595041323	0.011885313667467286	=	0.8313492063492064	1.0	=	0.0	1.0	=	1.5025756174877822	0.07113427912351654	145	1	1	0.580126
LHSAR	4	3	=	0.8844279415177535	0.41470103335127495	=	0.897661553935127	0.5056195477795563	=	0.9414665801427644	0.7108580589465334	=	0.8988664987405541	0.5052961586640778	=	0.43924125666864255	0.6874624927606433	=	inf	0.24444444444423175	=	0.8660616373605596	0.552599986335955	242	4	0.477994	1.77792
LHSAR	4	4	-	0.4990232085645073	2.9309517864874437e-05	-	0.5056979517661757	3.093471234382955e-05	-	0.5047908389810704	4.1524150196641004e-05	-	0.4886084431538977	1.0399519283761236e-05	=	0.0	0.36796199821184855	=	0.0	1.0	=	0.9171268237934904	0.7493499156989918	196	1	0.702489	0.402322
LHSAR	8	1	=	1.260820895522388	0.1448107402498656	=	1.288363704880084	0.10888028532202743	=	1.2896768812720278	0.10763220193814022	+	1.395519647447668	0.03249259532891482	=	1.1613394216133943	1.0	=	0.0	1.0	=	0.8774104683195593	0.6095737613256226	221	3	0.716643	1.30868
LHSAR	8	2	=	1.3253416149068322	0.08637839947405451	=	1.1648217907852796	0.37110135245315523	=	1.0800111825552139	0.6831609988371568	=	1.1269270298047276	0.514683565671541	+	4.395604395604396	0.04513957787645767	=	0.0	1.0	=	1.0389610389610389	0.8284992434826461	186	2	1	0.960173
LHSAR	8	3	=	1.3425403617973157	0.15388951478995005	+	1.5314032589780098	0.04226246767263366	=	1.3992553983618763	0.10364490264322483	=	1.4501771138148776	0.08371926350963327	=	1.156084656084656	0.6080796524469304	=	0.0	1.0	=	1.4694283347141675	0.13426772379022317	109	1	1	0.806663
LHSAR	8	4	=	1.5625	0.2320916645054262	=	1.7180546726001271	0.1295564936838528	+	2.1559928443649374	0.02765586878481928	=	1.8545454545454545	0.09046529332640424	=	0.0	1.0	=	0.0	1.0	=	1.4394213381555154	0.36465516376761054	36	0	1	0
LHSAR	8	5	=	1.0630336058128973	0.7334493075070231	=	1.0138119116741444	1.0	=	1.0777527953330093	0.670952953256154	=	1.0131281388587037	1.0	=	0.7022375215146299	1.0	=	0.0	1.0	=	0.9998957355854446	1.0	167	2	1	1.09622
LHSAR	8	6	=	0.6308954203691046	0.07053452290754747	=	0.7310126582278481	0.22948671564867842	=	0.7300553732567678	0.22837032049343217	=	0.7352275584611516	0.22936631134001056	=	0.0	1.0	=	inf	0.07575757575750211	=	0.65836711059641	0.3336754671003319	75	2	0.200074	2.75363
LHSAR	8	7	-	0.46564885496183206	2.031775829444317e-05	-	0.5138208611951105	0.00010267041954420528	-	0.49118485869847034	6.45642838838432e-05	-	0.49905601006922595	4.912733758036716e-05	=	0.0	0.3639030766511766	=	0.0	1.0	=	0.9250389897871912	0.821685082289429	170	1	0.700693	0.479573
LHSAR	8	8	=	0.8993071593533487	0.8439174333631956	=	0.5872736418511066	0.23357932207700438	=	0.7350451467268623	0.5510010327043557	=	0.5586935166994106	0.16685931190349024	=	0.0	1.0	=	0.0	1.0	=	0.9001122334455668	1.0	26	0	1	0
LHSAR	16	1	=	0.9079661016949152	0.6764496455329434	=	1.1518611124215692	0.532876578841315	=	1.0386531986531986	0.9168634705014151	=	1.244713438735178	0.34829872653519933	=	1.2324929971988796	0.5861209900335456	=	0.0	1.0	=	0.6276580562294848	0.16390752471106923	103	3	0.0972745	3.29023
LHSAR	16	10	=	0.9700510493477028	1.0	=	1.0324671566641588	0.9061128226734916	=	1.044393753290051	0.9053862918985391	=	1.0968553459119497	0.722853704484717	=	1.7030075187969924	0.4780327479112115	=	0.0	1.0	=	1.0089869281045751	1.0	77	1	0.591548	1.18793
LHSAR	16	11	=	0.6041666666666666	0.17475870169863056	=	0.5263157894736842	0.08821587899502367	=	0.6602766798418972	0.30664039177854796	=	0.5004296270836913	0.06035278394451314	=	0.0	1.0	+	inf	0.03636363636360086	=	0.6111111111111112	0.4954215789905181	36	2	0.0575448	6.15075
LHSAR	16	12	=	0.6785116279069767	0.3244333290011434	=	1.0029179725494435	1.0	=	0.8182270420853647	0.6239838317511841	=	1.0612449799196788	0.8717968333037422	=	0.0	1.0	=	0.0	1.0	=	0.721592985020095	0.6625080938673558	39	0	1	0
LHSAR	16	13	-	0.47761194029850745	0.00015546099331659522	-	0.49512123004139563	0.00017291408481481417	-	0.5326467666893199	0.0009563110156825345	-	0.48462137434300173	0.00011462776523277084	=	0.0	0.609495471390795	=	0.0	1.0	=	1.1566416040100251	0.5421507037270139	140	1	1	0.604575
LHSAR	16	14	=	0.5172413793103449	0.1347128031634941	=	0.7213622291021672	0.4592606332149689	-	0.42083758937691523	0.039870869999293804	=	0.6861195070913741	0.35572267106114935	=	0.0	1.0	=	0.0	1.0	-	0.16614420062695925	0.04579417488254149	30	0	1	0
LHSAR	16	15	=	1.0415704387990763	1.0	=	0.6740442655935613	0.410496890063225	=	0.8432763624637214	0.8362813021495974	=	0.6413134998596688	0.3075348275878654	=	0.0	1.0	=	0.0	1.0	=	0.9925925925925926	1.0	24	0	1	0
LHSAR	16	16	=	0.0	0.50480742715322	=	0.0	0.23777307963368874	=	0.0	0.5030977111868413	=	0.0	0.22609308453583754	=	0.0	1.0	=	0.0	1.0	=	0.0	1.0	2	0	1	0
LHSAR	16	2	+	1.5953103997610394	0.018113057099795948	=	1.3414123006833714	0.14226841928533623	=	1.4715795487003713	0.061060200809371405	=	1.4297112462006079	0.07750905792929608	=	1.0561660561660562	1.0	=	0.0	1.0	=	1.1585648148148149	0.5991928226857872	118	0	0.379232	0
LHSAR	16	3	=	1.3865248226950355	0.08968461969062311	=	1.18947983635301	0.3985799519320463	=	1.0381559766763848	0.8511724021019851	=	1.1654940466986239	0.4528840882220795	=	4.003125	0.07678695996457906	=	0.0	1.0	=	1.0663040663040664	0.8019582721702	131	2	0.646828	1.46361
LHSAR	16	4	=	1.1088929219600725	0.7806437287202396	=	1.066382362407467	0.8898967641609434	=	1.1521629778672031	0.6766691842506114	=	1.0129513343799057	1.0	=	2.455026455026455	0.36804665377963575	=	0.0	1.0	=	0.9695375242315148	1.0	55	0	1	0
LHSAR	16	5	=	1.519879518072289	0.15622443626861632	=	1.755424502058529	0.06565572337478408	=	1.4619693396226414	0.20277655043735185	=	1.6677156809549647	0.09002914671604748	=	2.5549450549450547	0.3571098567910351	=	0.0	1.0	=	1.4881216344630979	0.2557337622940558	53	1	0.455781	1.78135
LHSAR	16	6	=	1.1543041428925824	0.6785713211248133	=	1.288421052631579	0.4097984971728038	=	1.2919287211740043	0.40776489007042366	=	1.2238193018480492	0.49362557423838427	=	0.0	1.0	=	0.0	1.0	=	1.3813459268004722	0.3561686497312029	56	0	1	0
LHSAR	16	7	=	2.2863741339491916	0.13832521301075426	=	2.3175757575757574	0.1420262572611573	=	2.2024886877828056	0.141921488376615	=	2.2059171597633136	0.14804089223538397	=	0.0	1.0	=	0.0	1.0	=	2.101449275362319	0.18347301128361215	17	0	1	0
LHSAR	16	8	=	1.1089655172413793	0.8207560692227512	=	1.3167842741935485	0.6462670617392599	=	2.0602526724975703	0.162817643967317	=	1.5688926458157226	0.36555356892274243	=	0.0	1.0	=	0.0	1.0	=	0.9294478527607362	1.0	19	0	1	0
LHSAR	16	9	=	1.1384835782883218	0.5795816303310032	=	0.9955630053243936	1.0	=	1.0934094447327452	0.7395430168488322	=	0.9437824332116087	0.8253059404872544	=	0.0	1.0	=	0.0	1.0	=	0.9920529801324504	1.0	90	1	1	1
LNCaP	4	1	-	0.5684491732772139	6.382587945376493e-16										-	0.16625716625716624	0.0002730453298092944	=	1.2624693376941947	1.0	-	0.5717465971250477	6.085584209121998e-07	1224	13	0.362689	1.37128	=	0.634644	0.0960009
LNCaP	4	2	+	1.2534310089020773	0.0017003354693720554										=	0.6307692307692307	0.3071060716931412	=	0.0	1.0	+	1.4319976720318406	0.000676841177054275	1035	6	0.335375	0.611009	=	0.636924	0.131717
LNCaP	4	3	-	0.699928093367996	6.425749264980163e-07										=	0.491999378592512	0.09527104093586392	=	0.0	0.5745276420473051	=	0.8312906239639948	0.09742058129954384	1106	2	0.00223876	0.164273	=	0.783572	0.391959
LNCaP	4	4	+	2.2053033120999364	1.5313486280851366e-26										+	6.070003627130939	1.4471873986487376e-09	=	7.10454065469905	0.1238180447016333	+	1.433672726791574	0.0008563627958222072	949	16	0.00414753	2.72994	+	2.58479	2.60039e-05
LNCaP	8	1	-	0.6170459035769611	1.9157567646320146e-09										-	0.27931873479318736	0.024633458277009405	=	2.1158980582524274	0.47107871789902583	-	0.6020278723087825	0.00010923549793387239	825	8	0.675665	1.16828	=	0.854605	0.683224
LNCaP	8	2	-	0.6134951778173096	9.654988459419512e-06										-	0.0	0.020073110603804675	=	0.0	1.0	-	0.6331799247514109	0.012410097826793767	399	5	0.384289	1.5397	=	0.337297	0.0615559
LNCaP	8	3	+	1.3481278874663847	0.0013506517972374306										=	0.8040298571860034	0.8274198782587895	=	0.0	1.0	+	1.4395924308588064	0.005932590830593497	544	2	0.313984	0.393839	=	0.407059	0.0508308
LNCaP	8	4	=	1.0839302996590057	0.4099706320870923										=	0.516120218579235	0.36052870128879894	=	0.0	1.0	=	1.26710582010582	0.09051498275895853	491	4	1	0.943322	=	0.985289	1
LNCaP	8	5	=	0.8408301189072014	0.0912290799539015										=	0.7503450995858805	0.8142624632607687	=	0.0	1.0	=	1.1362493715434892	0.36671816402363316	465	1	0.175969	0.228313	=	0.702125	0.488668
LNCaP	8	6	-	0.6635056389872167	4.244757331133612e-06										=	0.3791013584117032	0.10312498509349097	=	0.0	1.0	-	0.6604098887969856	0.004647192864556463	641	1	0.0344662	0.157891	=	0.890963	0.880094
LNCaP	8	7	+	1.6546687332146348	2.1225011661530647e-09										=	1.422475106685633	0.31805867588660053	=	0.0	1.0	+	1.5052567593020667	0.0006437540593041246	676	5	1	0.839731	=	1.37433	0.238004
LNCaP	8	8	+	3.2873020706455542	3.6441722604188367e-20										+	11.329757199322417	1.8017748915246702e-12	+	29.81549815498155	0.011471090122350874	=	1.1137152551220149	0.5645715384624954	273	11	1.03847e-05	6.4774	+	4.24348	1.8052e-06
LNCaP	16	1	-	0.631352229537125	2.1493263825403322e-05										=	0.4078070453824183	0.3185850036205974	=	0.0	1.0	=	0.717095928226363	0.06733358120551222	413	4	0.776577	1.14628	=	1.48615	0.201904
LNCaP	16	10	-	0.6846912166114252	0.03658199249127029										=	0.6364477335800185	1.0	=	0.0	1.0	=	1.2324929971988796	0.4259404923502557	139	1	1	0.833163	=	0.685964	1
LNCaP	16	11	-	0.6316876165149687	2.336354493671041e-06										=	0.3111646853437526	0.11635687611711754	=	0.0	1.0	-	0.5839746900826446	0.0009813189050109495	525	1	0.0793665	0.198992	=	0.70836	0.415671
LNCaP	16	12	=	0.8883393357342937	0.5687178046339899										=	0.7679925994449583	1.0	=	0.0	1.0	=	1.083630102140649	0.7722892900436764	116	0	0.625459	0	=	1.72815	0.302865
LNCaP	16	13	+	1.605505433479087	3.624508006690083e-06										=	1.8122641509433963	0.14078515791838653	=	0.0	1.0	=	1.2763872616892107	0.10175717699398502	432	4	0.783495	1.09	=	1.41187	0.281603
LNCaP	16	14	+	1.560680529300567	0.0008296937213069992										=	0.7229608336327704	1.0	=	0.0	1.0	+	1.758320042530569	0.0015997343959544426	244	1	0.721211	0.461194	=	1.211	0.639283
LNCaP	16	15	+	2.6875481746198586	4.896443106536039e-11										+	5.0906444906444905	0.0002278399188093113	=	10.66839378238342	0.1289622062186689	=	1.0808360374117199	0.7348740915476535	194	4	0.0824895	2.60624	=	1.55229	0.29408
LNCaP	16	16	+	5.084028863099791	7.867841078488451e-11										+	18.353736089030207	4.990187008268067e-10	=	27.134615384615383	0.05394979156594235	=	1.1815167243367934	0.6003348675628687	79	7	3.49431e-06	13.6018	+	10.7789	4.38508e-09
LNCaP	16	2	-	0.6650343352471012	0.00015788019415257276										=	0.19956514986799193	0.08337839405658735	=	4.744525547445256	0.2600719841406739	-	0.5455795950139154	0.0010891376223983742	412	4	0.77625	1.14939	-	0.325468	0.0437328
LNCaP	16	3	-	0.529107354002549	3.474456814088487e-05										=	0.0	0.17107007793849988	=	0.0	1.0	-	0.39796882855706384	0.0013632190337537215	206	0	0.420897	0	=	0.222838	0.128889
LNCaP	16	4	=	0.7449882831093698	0.062264057267955836										=	0.0	0.27537066175220176	=	0.0	1.0	=	0.9338442967806959	0.909892439444577	193	5	0.0231384	3.39673	=	0.485527	0.437668
LNCaP	16	5	+	1.651581051716645	3.0175090143999624e-06										=	0.932357879587431	1.0	=	0.0	1.0	+	1.557672680127993	0.003029097356328764	383	2	0.768672	0.584391	=	0.605789	0.34749
LNCaP	16	6	=	0.7990115781764512	0.19361702445747306										=	0.5460106382978723	1.0	=	0.0	1.0	=	1.0959	0.7111029133657891	161	0	0.401662	0	=	0	0.079849
LNCaP	16	7	+	1.2662933724986232	0.0467834201165726										=	0.8193146417445483	1.0	=	0.0	1.0	+	1.4352502194907815	0.02646832182910253	324	4	0.355938	1.49868	=	0.888156	1
LNCaP	16	8	=	0.7937548790007807	0.1746087990056461										=	0.0	0.2620413451562432	=	0.0	1.0	=	0.932149779261333	0.9035282071559001	167	0	0.401513	0	=	1.17272	0.777225
LNCaP	16	9	=	0.929377444967258	0.560219583606242										=	0.813828689370485	1.0	=	0.0	1.0	=	1.083374988973507	0.6582839339360289	326	0	0.110371	0	=	0.723928	0.683505

## Sheet: S10_SNP_ABC_cS2G
SNP	Gene_network	cluster	TF	intermediates..also.DBP.	n_intermediates..also.DBP.	PVAL_PrCa	diffexpr_TF.gepia.gepia	diffexpr_TF.lncap_lhsar.gepia	Gene_network_log2FC.gepia	Gene_network_adjp.gepia	numb_diffexpr_unique_intermediate_pathways.gepia	perc_diffexpr.gepia	diffexpr_intermediate_pathways.gepia	diffexpr_TF.gepia.lncap_lhsar	diffexpr_TF.lncap_lhsar.lncap_lhsar	Gene_network_log2FC.lncap_lhsar	Gene_network_adjp.lncap_lhsar	numb_diffexpr_unique_intermediate_pathways.lncap_lhsar	perc_diffexpr.lncap_lhsar	diffexpr_intermediate_pathways.lncap_lhsar	Gene_network_pval_pqtl	Gene_network_seqids_pqtl	intermediate_pathways_pval_pqtl	intermediate_pathways_seqids_pqtl	pqtl_proteins	CHR_snp	CHR_pos	ABC_Score	cS2G_SNP	R2_CEU_PENGUIN_SNP_cS2G_SNP
rs12326997	SEC11C	8	HOXB13	HOXB13,TEAD2	2	1.49e-08	HOXB13	HOXB13	1.021	2.04e-30	1	50	HOXB13	HOXB13	HOXB13	1.65447	7.8e-70	2	100	HOXB13,TEAD2	NA	NA			NA	chr18	56743138	0.0056	NA	NA
rs143499963	DLL1	7	MXI1	APP,MXI1	2	0.28507		MXI1	-1.634	2.32e-55	0	0			MXI1	NA	NA	2	100	APP,MXI1	0.412308	5349_69	0.89 (APP),0.93 (MXI1)	3171_57,9035_2	NA	chr6	170494462	0.0598	NA	NA
rs143499963	FAM120B	7	MXI1	APP,MXI1	2	0.28507		MXI1	NA	NA	0	0			MXI1	NA	NA	2	100	APP,MXI1	NA	NA	0.89 (APP),0.93 (MXI1)	3171_57,9035_2	NA	chr6	170494462	0.0598	NA	NA
rs73236741	DLL1	7	PLAG1	PLAG1,SMAD3	2	0.117818		PLAG1	-1.634	2.32e-55	1	50	SMAD3		PLAG1	NA	NA	2	100	PLAG1,SMAD3	NA	NA			NA	chr6	170468596	0.0058	NA	NA
rs73236741	FAM120B	7	PLAG1,MZF1	PLAG1,SMAD3,CDK4,MZF1,CDK6	5	0.117818	MZF1	PLAG1,MZF1	NA	NA	2	40	SMAD3,MZF1	MZF1	PLAG1,MZF1	NA	NA	4	80	PLAG1,SMAD3,MZF1,CDK6	NA	NA			NA	chr6	170468596	0.0058	NA	NA
rs10090154	CASC11	8	FOXA1	FOXA1,PBX1,PIAS1,RARA,HMGA1,AR	6	1.39e-188	FOXA1	FOXA1	NA	NA	1	16.6667	FOXA1	FOXA1	FOXA1	NA	NA	4	66.6667	FOXA1,PBX1,PIAS1,HMGA1	NA	NA	0.73 (HMGA1)	16536_3	NA	chr8	128532137	0.0082	NA	NA
rs4940819	SEC11C	8	RUNX2	RUNX2,UBTF,YAP1,SMURF1,HIF1A,TP73,PIN1,STUB1,HDAC3,JUN,HDAC1,HES1,SMAD3,FHL2,FOS	15	1.06e-08			1.021	2.04e-30	2	13.3333	SMAD3,FHL2			1.65447	7.8e-70	10	66.6667	YAP1,SMURF1,HIF1A,PIN1,STUB1,JUN,HDAC1,HES1,SMAD3,FHL2	NA	NA	0.24 (SMURF1),1 (HIF1A),0.78 (PIN1),0.93 (STUB1),0.62 (JUN),0.4 (SMAD3)	11557_3,13089_6,15474_7,10336_3,10356_21,10363_13	NA	chr18	56745527	NA	NA	NA
rs2480785	RNU5E-1	5	GLI3	GLI3,SMAD1,CREBBP	3	7.31e-07		GLI3	NA	NA	0	0			GLI3	NA	NA	2	66.6667	GLI3,CREBBP	NA	NA	0.56 (SMAD1),0.01 (CREBBP)	9838_4,13614_6	3.69e-05(DCUN1D1),3.83e-05(FABP3),5.56e-05(PEX14),8.02e-05(FABP4)	chr1	10569258	NA	NA	NA
rs2480785	MFN2	4	GLI3,ZNF460	GLI3,SPOP,SUFU,BTRC,CBX5,ZNF460,CREBBP	7	7.31e-07		GLI3,ZNF460	NA	NA	0	0			GLI3,ZNF460	NA	NA	4	57.1429	GLI3,SUFU,ZNF460,CREBBP	NA	NA	0.13 (SPOP),0.02 (SUFU),0.08 (CBX5),0.01 (CREBBP)	13727_44,17468_1,4540_11,13614_6	3.69e-05(DCUN1D1),3.83e-05(FABP3),5.56e-05(PEX14),8.02e-05(FABP4)	chr1	10569258	NA	NA	NA
rs11756249	DLL1	7	NFKB1,EGR1,ZNF740	NFKB1,REL,EGR1,YAP1,JUNB,FOSL2,JUND,NFATC2,PSMD2,PSMA3,TRIP4,TXN,RUVBL2,IKBKG,NFATC1,FBXW11,NFKBIA,PML,NR3C1,ETS1,RPS3,TSC22D3,IKBKB,MDM2,TP53,KPNA3,NFKBIB,MEN1,PARP1,GSK3B,KAT5,HSP90AB1,HDAC1,STAT3,HDAC3,E2F1,SP1,SMAD4,NOTCH1,RELA,PPARG,EP300,BCL3,ECSIT,CHUK,COMMD1,COMMD8,COMMD4,COMMD6,CDK9,CREBBP,BIRC3,APP,ZNF740,ELF3,BTRC,CEBPB,COPS5,AURKA,CTNNB1	60	0.0794305		NFKB1,EGR1	-1.634	2.32e-55	5	8.33333	FOSL2,TSC22D3,IKBKB,NOTCH1,CEBPB		NFKB1,EGR1	NA	NA	32	53.3333	NFKB1,REL,EGR1,YAP1,JUNB,FOSL2,JUND,NFATC2,TRIP4,IKBKG,NFATC1,NFKBIA,PML,NR3C1,ETS1,KPNA3,NFKBIB,PARP1,HSP90AB1,HDAC1,E2F1,NOTCH1,PPARG,BCL3,ECSIT,CHUK,CREBBP,BIRC3,APP,ELF3,CEBPB,AURKA	0.830692	5349_69	0.54 (NFKB1),0.39 (JUND),0.52 (PSMA3),0.07 (TXN),0.1 (NFATC1),0.06 (NFKBIA),0.69 (RPS3),0.56 (MDM2),0.43 (TP53),0.61 (NFKBIB),0.75 (PARP1),0.74 (HSP90AB1),0.79 (STAT3),0.85 (SMAD4),0.3 (NOTCH1),0.78 (COMMD1),0.99 (CREBBP),0.63 (BIRC3),0.36 (APP),0.18 (CEBPB),0.31 (AURKA),0.69 (CTNNB1)	9869_28,19602_36,18926_7,8813_160,14286_2,19209_6,5026_66,13228_75,6123_69,17387_27,10534_40,5467_15,10346_5,12022_12,5107_7,12509_115,13614_6,4973_18,3171_57,15675_3,3091_70,8424_269	5.92e-09(THBS2)	chr6	170469157	NA	NA	NA
rs79693854	LOC101929705	7	NR3C1,NR3C2	NR3C1,SET,NRIP1,NR2F2,TRIP6,NCOA3,TRIM28,FOXJ2,HSP90AA1,NCOR1,SMAD3,NCOR2,SMARCA4,PPARG,NFKB1,MED1,UBE2I,HDAC1,POU2F1,CREB1,TP53,RELA,NR3C2,EP300,EGFR,CEBPB,CREBBP	27	3.85e-07		NR3C1,NR3C2	NA	NA	3	11.1111	TRIP6,SMAD3,CEBPB		NR3C1,NR3C2	NA	NA	14	51.8519	NR3C1,NR2F2,TRIP6,NCOA3,FOXJ2,HSP90AA1,SMAD3,PPARG,NFKB1,HDAC1,NR3C2,EGFR,CEBPB,CREBBP	NA	NA	0.13 (SET),1 (FOXJ2),0.13 (SMAD3),0.34 (NFKB1),0.34 (MED1),0.06 (UBE2I),0.54 (POU2F1),0.77 (TP53),0.66 (NR3C2),0.15 (EGFR),0.88 (CEBPB),0.55 (CREBBP)	5364_7,14204_55,10363_13,9869_28,3892_21,2877_3,11715_1,6123_69,12931_16,19567_1,15675_3,13614_6	9.14e-05(GLCE)	chr6	43709680	0.0104	NA	NA
rs2506889	MIIP	8	ETV1	ETV1,PSEN1,RFWD2,NCOA3,UBA52,PRKDC,KAT2B,EP300	8	1.89e-06		ETV1	NA	NA	0	0			ETV1	NA	NA	4	50	ETV1,PSEN1,NCOA3,PRKDC	NA	NA	0.1 (KAT2B)	12368_18	7.68e-05(FABP3),8.16e-05(PEX14)	chr1	10596022	NA	NA	NA
rs34349762	SEC11C	8	POU2F2	POU2F2,TEAD2,XRCC6,HMGA1,TBP,FOXJ2	6	9.25e-09			1.021	2.04e-30	0	0				1.65447	7.8e-70	3	50	TEAD2,HMGA1,FOXJ2	NA	NA	0.92 (XRCC6),0.5 (HMGA1),0.86 (TBP),0.07 (FOXJ2)	2835_1,16536_3,2875_15,14204_55	NA	chr18	56741676	0.0033	NA	NA
rs9879865	GATA2-AS1	8	RFX5,ZNF740	RFX5,HDAC2,APP,ZNF740	4	1.32e-30		RFX5	NA	NA	0	0			RFX5	NA	NA	2	50	RFX5,APP	NA	NA			NA	chr3	127936527	0.0003	NA	NA
rs28666953	DLL1	7	MAZ	MAZ,FOS,MAPK14,OTUB1,KEAP1,JUN	6	0.0619016	MAZ	MAZ	-1.634	2.32e-55	1	16.6667	MAZ	MAZ	MAZ	NA	NA	3	50	MAZ,KEAP1,JUN	1.23e-07	5349_69	0.55 (MAZ),0.94 (MAPK14),0.68 (KEAP1),0.57 (JUN)	13436_54,5007_1,12568_14,10356_21	2.86e-08(THBS2),1.23e-07(DLL1)	chr6	170469366	NA	NA	NA
rs28666953	FAM120B	7	MAZ	MAZ,FOS,MAPK14,OTUB1,KEAP1,JUN	6	0.0619016	MAZ	MAZ	NA	NA	1	16.6667	MAZ	MAZ	MAZ	NA	NA	3	50	MAZ,KEAP1,JUN	NA	NA	0.55 (MAZ),0.94 (MAPK14),0.68 (KEAP1),0.57 (JUN)	13436_54,5007_1,12568_14,10356_21	2.86e-08(THBS2),1.23e-07(DLL1)	chr6	170469366	NA	NA	NA
rs4962419	TEX36	7	FOSL2,CREM	FOSL2,FHL3,JUN,CREM,HDAC1,RBPJ,DNAJA3,ATXN1	8	1.83e-11	FOSL2	FOSL2	NA	NA	1	12.5	FOSL2	FOSL2	FOSL2	NA	NA	4	50	FOSL2,FHL3,JUN,HDAC1	NA	NA	0.97 (JUN)	10356_21	NA	chr10	126697114	0.0119	NA	NA
rs10090154	MYC	8	FOXA1	FOXA1,HMGA1,RCC1,TFAP4,NFIC,PBX1,HOXB9,NFIX,NACC1,RARA,PIAS1,RPA2,H2AFY,RECQL,SATB2,CREB1,AR	17	1.39e-188	FOXA1	FOXA1	NA	NA	1	5.88235	FOXA1	FOXA1	FOXA1	NA	NA	8	47.0588	FOXA1,HMGA1,TFAP4,NFIC,PBX1,NFIX,PIAS1,RECQL	0.275401	10362_35	0.73 (HMGA1),0.64 (RPA2),0.43 (RECQL),0.79 (SATB2)	16536_3,19264_6,11431_235,10081_17	NA	chr8	128532137	0.0082	rs4242384,rs16902094,rs16901814	1, 0.01, 0.001
rs11756249	FAM120B	7	EGR1,NFKB1,ZNF740	EGR1,YAP1,JUNB,FOSL2,JUND,NFATC2,PSMD2,PSMA3,NFKB1,MEN1,FBXW11,ELF3,HSP90AB1,NFKBIA,PML,NR3C1,ETS1,RPS3,TSC22D3,IKBKB,GSK3B,KAT5,HDAC3,PARP1,HDAC1,SMAD4,PPARG,STAT3,MDM2,NFATC1,SP1,TP53,RELA,EP300,E2F1,COMMD1,COMMD8,COMMD4,COMMD6,COPS5,CDK9,BTRC,BIRC3,AURKA,APP,ZNF740,CREBBP,CEBPB,CTNNB1	49	0.0794305		EGR1,NFKB1	NA	NA	4	8.16327	FOSL2,TSC22D3,IKBKB,CEBPB		EGR1,NFKB1	NA	NA	23	46.9388	EGR1,YAP1,JUNB,FOSL2,JUND,NFATC2,NFKB1,ELF3,HSP90AB1,NFKBIA,PML,NR3C1,ETS1,PARP1,HDAC1,PPARG,NFATC1,E2F1,BIRC3,AURKA,APP,CREBBP,CEBPB	NA	NA	0.39 (JUND),0.52 (PSMA3),0.54 (NFKB1),0.74 (HSP90AB1),0.06 (NFKBIA),0.69 (RPS3),0.75 (PARP1),0.85 (SMAD4),0.79 (STAT3),0.56 (MDM2),0.1 (NFATC1),0.43 (TP53),0.78 (COMMD1),0.63 (BIRC3),0.31 (AURKA),0.36 (APP),0.99 (CREBBP),0.18 (CEBPB),0.69 (CTNNB1)	19602_36,18926_7,9869_28,5467_15,19209_6,5026_66,10534_40,12022_12,10346_5,13228_75,14286_2,6123_69,12509_115,4973_18,3091_70,3171_57,13614_6,15675_3,8424_269	5.92e-09(THBS2)	chr6	170469157	NA	NA	NA
rs2506880	RNU5E-1	5	IRF1	IRF1,SUMO1,TRIM28,KAT2B,SMARCA4,HCFC1,KAT2A,STAT1,MDM2,KEAP1,STUB1,NPM1,EP300,BIRC3,CREBBP	15	8.7e-07		IRF1	NA	NA	2	13.3333	KAT2A,NPM1		IRF1	NA	NA	7	46.6667	IRF1,KAT2A,STAT1,KEAP1,STUB1,BIRC3,CREBBP	NA	NA	0.16 (IRF1),0.07 (KAT2B),0.12 (KAT2A),0.19 (STAT1),0.1 (MDM2),0.47 (KEAP1),0.08 (STUB1),0.02 (NPM1),0.02 (BIRC3),0.01 (CREBBP)	17462_19,12368_18,19369_17,10370_21,13228_75,12568_14,10336_3,8870_38,4973_18,13614_6	3.42e-05(DCUN1D1),3.82e-05(FABP3),5.27e-05(PEX14),8.24e-05(FABP4)	chr1	10568277	NA	NA	NA
rs35380161	MRPL14	8	FOS,JUN,FOSL2,JUNB,PBX1	FOS,YEATS4,JUN,MTDH,FOSL2,NFATC2,FHL3,RPL30,SMARCC2,PRKAA2,JUNB,SMURF1,SMARCC1,TDG,RUNX1,PRKDC,SMARCE1,ETS1,GSK3B,JUND,NFATC1,PBX1,RBPJ,KPNA2,MAPK10,NCOA3,TRIP4,PIAS1,SET,UBA52,PSMC5,PML,KAT2A,HSPA8,STAT1,SIRT1,MYC,ZBTB7C,TBP,PIN1,RB1,TFAP2A,MAPK1,FBXW7,RARA,SMAD3,SMAD2,SMAD4,HDAC1,NCOR2,SMARCA4,UBE2I,PARP1,MAZ,STAT3,RELA,MDM2,EP300,EGR1,SP1,CLU,DHX9,EEF1D,CARM1,BCL3,DNAJA3,CSNK2A1,ATF3,CTNNB1,BC…	78	2.94e-07	FOSL2	JUN,FOSL2,JUNB,PBX1	NA	NA	7	8.97436	FOSL2,KAT2A,SMAD3,MAZ,CLU,BCL6,CEBPB	FOSL2	JUN,FOSL2,JUNB,PBX1	NA	NA	36	46.1538	JUN,FOSL2,NFATC2,FHL3,JUNB,SMURF1,RUNX1,PRKDC,ETS1,JUND,NFATC1,PBX1,MAPK10,NCOA3,TRIP4,PIAS1,PML,KAT2A,HSPA8,STAT1,PIN1,RB1,TFAP2A,SMAD3,HDAC1,PARP1,MAZ,EGR1,BCL3,BCL6,BRCA1,CHD3,APP,BANP,CEBPB,CREBBP	NA	NA			NA	chr6	43710120	0.0104	NA	NA
rs35380161	TMEM63B	8	JUN,FOS,FOSL2,JUNB,PBX1	JUN,ITCH,FOSL2,NFATC2,FOS,RPL30,RANBP9,JUND,JUNB,NFATC1,ETS1,SMARCC1,NR2F6,TRIP4,SET,HSP90AA1,PSMC5,NCOA1,NCOA2,NCOA3,UBA52,STAT3,GSK3B,TBP,SMARCA4,PIN1,ZBTB7C,MAPK3,UBE2I,TFAP2A,PRKAA2,PRKDC,PIAS1,MDM2,PBX1,EGR1,SMARCE1,SMARCC2,FBXW7,SMAD2,PML,MAPK8,PARP1,NCOR2,RARA,MYC,SMAD4,SMAD3,HDAC1,RELA,EP300,SP1,MAZ,BCL3,BANP,COPS2,COPS5,BRCA1,BCL6,CHD3,CEBPB,CTNNB1,CREBBP,APP,AR	65	2.94e-07	FOSL2	JUN,FOSL2,JUNB,PBX1	NA	NA	5	7.69231	FOSL2,SMAD3,MAZ,BCL6,CEBPB	FOSL2	JUN,FOSL2,JUNB,PBX1	NA	NA	30	46.1538	JUN,ITCH,FOSL2,NFATC2,JUND,JUNB,NFATC1,ETS1,TRIP4,HSP90AA1,NCOA3,PIN1,TFAP2A,PRKDC,PIAS1,PBX1,EGR1,PML,PARP1,SMAD3,HDAC1,MAZ,BCL3,BANP,BRCA1,BCL6,CHD3,CEBPB,CREBBP,APP	NA	NA			NA	chr6	43710120	0.0104	NA	NA
rs79693854	MRPL14	8	NR3C1,NR3C2	NR3C1,TXN,SMARCC1,TXN2,NCOA3,SET,FOXJ2,STUB1,MED1,NFKB1,TRIM28,POU2F1,SMAD3,PPARG,HDAC1,NCOR1,NCOR2,SMARCA4,HSP90AA1,UBE2I,TP53,RELA,NR3C2,EP300,CEBPB,CREBBP	26	3.85e-07		NR3C1,NR3C2	NA	NA	2	7.69231	SMAD3,CEBPB		NR3C1,NR3C2	NA	NA	12	46.1538	NR3C1,NCOA3,FOXJ2,STUB1,NFKB1,SMAD3,PPARG,HDAC1,HSP90AA1,NR3C2,CEBPB,CREBBP	0.936287	8021_59	0.18 (TXN),0.49 (SMARCC1),0.13 (SET),1 (FOXJ2),0.75 (STUB1),0.34 (MED1),0.34 (NFKB1),0.54 (POU2F1),0.13 (SMAD3),0.06 (UBE2I),0.77 (TP53),0.66 (NR3C2),0.88 (CEBPB),0.55 (CREBBP)	8813_160,11180_17,5364_7,14204_55,10336_3,3892_21,9869_28,11715_1,10363_13,2877_3,6123_69,12931_16,15675_3,13614_6	9.14e-05(GLCE)	chr6	43709680	0.0104	NA	NA
rs35380161	LOC101929705	7	JUN,FOS,JUNB,PBX1,FOSL2,JUND	JUN,RUNX2,FOS,FOSL2,RANGAP1,HOXB9,PSIP1,ETS2,PSMC5,JUNB,SMURF1,SMARCC2,PBX1,MEIS1,FOXA1,RECQL5,FHL3,SET,SMARCE1,SATB2,TRIP6,UBA52,GSK3B,NCOA3,JUND,NFATC2,NFATC1,NFIX,MAPK8,MDM2,EGR1,FBXW7,SMAD2,SIRT1,RB1,SMAD4,PARP1,SMAD3,KDM2A,MYC,TBP,NCOR2,RBPJ,PIN1,RARA,SMARCA4,STAT1,ZBTB7C,PIAS1,UBE2I,HDAC1,HMGA1,CREB1,RELA,EP300,SP1,ANKRD17,ABL1,CALR,ATF2,ATF3,BANP,COPS5,CTNNB1,BCL6,EEF1D,BRCA1,AR,APP,CHD3,C…	72	2.94e-07	FOSL2	JUN,JUNB,PBX1,FOSL2,JUND	NA	NA	9	12.5	FOSL2,ETS2,MEIS1,FOXA1,TRIP6,SMAD3,CALR,BCL6,CEBPB	FOSL2	JUN,JUNB,PBX1,FOSL2,JUND	NA	NA	33	45.8333	JUN,FOSL2,ETS2,JUNB,SMURF1,PBX1,MEIS1,FOXA1,FHL3,TRIP6,NCOA3,JUND,NFATC2,NFATC1,NFIX,EGR1,RB1,PARP1,SMAD3,PIN1,STAT1,PIAS1,HDAC1,HMGA1,CALR,ATF2,BANP,BCL6,BRCA1,APP,CHD3,CEBPB,CREBBP	NA	NA			NA	chr6	43710120	0.0104	NA	NA
rs77210917	FAM120B	7	ZNF24,NR2F1	ZNF24,LRIF1,USP11,NR2F1,TEAD2,FOS,KAT5,TP53,EEF1A1,DDX6,BCL11B	11	0.0247681	NR2F1		NA	NA	1	9.09091	NR2F1	NR2F1		NA	NA	5	45.4545	LRIF1,USP11,TEAD2,EEF1A1,DDX6	NA	NA	0.9 (TP53),0.49 (DDX6)	6123_69,12869_68	1.15e-10(THBS2)	chr6	170476424	NA	NA	NA
rs2506880	TARDBP	4	IRF1	IRF1,KAT2A,KEAP1,STAT1,KAT2B,SMARCA4,NPM1,HCFC1,MDM2,EP300,CREBBP	11	8.7e-07		IRF1	NA	NA	2	18.1818	KAT2A,NPM1		IRF1	NA	NA	5	45.4545	IRF1,KAT2A,KEAP1,STAT1,CREBBP	0.004317	12046_51	0.16 (IRF1),0.12 (KAT2A),0.47 (KEAP1),0.19 (STAT1),0.07 (KAT2B),0.02 (NPM1),0.1 (MDM2),0.01 (CREBBP)	17462_19,19369_17,12568_14,10370_21,12368_18,8870_38,13228_75,13614_6	3.42e-05(DCUN1D1),3.82e-05(FABP3),5.27e-05(PEX14),8.24e-05(FABP4)	chr1	10568277	NA	NA	NA
rs10818488	C5	6	AR	AR,ETS1,PIK3R1,MED1,FHL2,ETV5,FLNA,TRIM24,RNF6,ZBTB7A,HIF1A,KAT2B,SKP2,NCOR2,NCOA3,SUMO1,UBE2I,JUN,JUND,RB1,SMARCA4,NCOR1,SMARCE1,STAT3,SIRT1,SUZ12,SMAD3,HDAC1,MDM2,SMAD4,RUVBL1,SP1,PRKDC,HDAC3,EP300,CCND1,AES,BRCA1,CTNNB1,CDK6,CREBBP,EED	42	0.00202869			NA	NA	4	9.52381	PIK3R1,FHL2,FLNA,SMAD3			-4.38537	1.35e-13	19	45.2381	ETS1,PIK3R1,FHL2,ETV5,FLNA,TRIM24,HIF1A,SKP2,NCOA3,JUN,JUND,RB1,SMAD3,HDAC1,RUVBL1,PRKDC,BRCA1,CDK6,CREBBP	1.89e-24	2381_52	0.93 (PIK3R1),0.23 (MED1),0.18 (ETV5),0.11 (FLNA),0.45 (HIF1A),0.82 (KAT2B),0.99 (UBE2I),0.27 (JUN),0.41 (JUND),0.12 (RB1),0.36 (STAT3),0.91 (SMAD3),0.52 (MDM2),0.83 (SMAD4),0.3 (RUVBL1),0.65 (AES),0.73 (CTNNB1),0.79 (CREBBP)	8863_3,3892_21,13403_5,11171_25,13089_6,12368_18,2877_3,10356_21,19602_36,5024_67,10346_5,10363_13,13228_75,12022_12,12365_108,18396_10,8424_269,13614_6	1.89e-24(C5),4.61e-05(FAS)	chr9	123705087	0.0284	NA	NA
rs2506880	MIIP	8	IRF1	IRF1,KEAP1,MYD88,STAT1,YBX1,TRIM28,STUB1,KAT2A,SUMO1,KAT2B,SMARCA4,NPM1,HCFC1,MDM2,EP300,BIRC3,CDKN1B,CREBBP	18	8.7e-07		IRF1	NA	NA	2	11.1111	KAT2A,NPM1		IRF1	NA	NA	8	44.4444	IRF1,KEAP1,MYD88,STAT1,STUB1,KAT2A,BIRC3,CREBBP	NA	NA	0.16 (IRF1),0.47 (KEAP1),0.19 (STAT1),0.02 (YBX1),0.08 (STUB1),0.12 (KAT2A),0.07 (KAT2B),0.02 (NPM1),0.1 (MDM2),0.02 (BIRC3),0.02 (CDKN1B),0.01 (CREBBP)	17462_19,12568_14,10370_21,9751_72,10336_3,19369_17,12368_18,8870_38,13228_75,4973_18,3719_2,13614_6	3.42e-05(DCUN1D1),3.82e-05(FABP3),5.27e-05(PEX14),8.24e-05(FABP4)	chr1	10568277	NA	NA	NA
rs2506880	CASZ1	8	IRF1	IRF1,KAT2A,STAT1,SUMO1,YBX1,KAT2B,TRIM28,STUB1,SMARCA4,NPM1,HCFC1,MDM2,EP300,KEAP1,BIRC3,CREBBP	16	8.7e-07		IRF1	NA	NA	2	12.5	KAT2A,NPM1		IRF1	1.43697	3.19e-36	7	43.75	IRF1,KAT2A,STAT1,STUB1,KEAP1,BIRC3,CREBBP	NA	NA	0.16 (IRF1),0.12 (KAT2A),0.19 (STAT1),0.02 (YBX1),0.07 (KAT2B),0.08 (STUB1),0.02 (NPM1),0.1 (MDM2),0.47 (KEAP1),0.02 (BIRC3),0.01 (CREBBP)	17462_19,19369_17,10370_21,9751_72,12368_18,10336_3,8870_38,13228_75,12568_14,4973_18,13614_6	3.42e-05(DCUN1D1),3.82e-05(FABP3),5.27e-05(PEX14),8.24e-05(FABP4)	chr1	10568277	NA	NA	NA
rs62106670	ID2-AS1	8	THAP11,STAT1	THAP11,PSMC5,STAT1,RARA,SRC,ISG15,PHF8,FOS,UBE2I,HCFC1,HDAC1,RELA,SMARCA4,PPARG,EP300,PRKCD,E2F1,RXRA,IRF1,STAT3,HDAC3,TP53,PIAS1,CDK2,CTBP1,EIF1AD,CREBBP,BRCA1	28	5.81e-09		STAT1	NA	NA	0	0			STAT1	NA	NA	12	42.8571	STAT1,SRC,ISG15,HDAC1,PPARG,PRKCD,E2F1,IRF1,PIAS1,CTBP1,CREBBP,BRCA1	NA	NA	0.51 (STAT1),1 (SRC),0.51 (ISG15),0.74 (UBE2I),0.09 (IRF1),0.48 (STAT3),0.43 (TP53),0.96 (CTBP1),0.81 (EIF1AD),0.12 (CREBBP)	10370_21,15433_4,14151_4,2877_3,17462_19,10346_5,6123_69,11217_16,13545_97,13614_6	NA	chr2	8597123	NA	NA	NA
rs79693854	TMEM63B	8	NR3C1,NR3C2	NR3C1,RANBP9,SMARCC1,POU2F1,NRIP1,SET,NCOA6,HSP90AA1,NR3C2,NCOA1,NCOA2,NCOA3,STAT3,SMARCA4,UBE2I,MED1,NFKB1,NCOR1,NCOR2,SMAD3,HDAC1,RELA,PPARG,EP300,FOXJ2,TP53,CEBPB,CREBBP	28	3.85e-07		NR3C1,NR3C2	NA	NA	2	7.14286	SMAD3,CEBPB		NR3C1,NR3C2	NA	NA	12	42.8571	NR3C1,NCOA6,HSP90AA1,NR3C2,NCOA3,NFKB1,SMAD3,HDAC1,PPARG,FOXJ2,CEBPB,CREBBP	NA	NA	0.49 (SMARCC1),0.54 (POU2F1),0.13 (SET),0.66 (NR3C2),0.57 (NCOA2),0.14 (STAT3),0.06 (UBE2I),0.34 (MED1),0.34 (NFKB1),0.13 (SMAD3),1 (FOXJ2),0.77 (TP53),0.88 (CEBPB),0.55 (CREBBP)	11180_17,11715_1,5364_7,12931_16,14045_12,10346_5,2877_3,3892_21,9869_28,10363_13,14204_55,6123_69,15675_3,13614_6	9.14e-05(GLCE)	chr6	43709680	0.0104	NA	NA
rs55958994	KRT18	7	SP1,KLF5,SP2,ZNF148,MAZ,KLF4,SP3,RREB1,ZNF460,ZNF740	SP1,HMGA1,HIF1A,KLF5,ESR2,TPI1,NFKB1,NUP62,PPIG,SP2,FHL2,SREBF1,PRKCD,RXRA,RARA,ZNF148,GLRX3,FBXW7,MAZ,FOS,PGR,STAT3,POU2F1,NCOR2,RUNX1T1,TP53,KEAP1,HCFC1,SMAD2,SP3,YY1,HSP90AA1,MAPK8,UBA52,PSMC5,PPARG,KLF4,KAT5,MAPK14,SMAD4,GSK3B,EGR1,FOXJ2,GABPA,SMAD3,NPM1,MDM2,PARP1,JUN,MYC,RELA,EP300,TFAP2A,PIAS1,HDAC3,RREB1,KDM1A,HDAC1,NCOR1,SMARCA4,TBP,HDAC2,E2F1,AR,ACTR5,CEBPG,DDX3X,BRCA1,CBX5,ZNF460,CEBPA…	78	1.79e-41	MAZ	KLF5,MAZ,KLF4,ZNF460	1.501	9.64e-88	6	7.69231	FHL2,MAZ,PGR,SMAD3,NPM1,CEBPB	MAZ	KLF5,MAZ,KLF4,ZNF460	NA	NA	33	42.3077	HMGA1,HIF1A,KLF5,NFKB1,FHL2,SREBF1,PRKCD,GLRX3,MAZ,PGR,KEAP1,HSP90AA1,PPARG,KLF4,EGR1,FOXJ2,GABPA,SMAD3,PARP1,JUN,TFAP2A,PIAS1,HDAC1,E2F1,BRCA1,ZNF460,CEBPA,BCOR,CTBP1,CEBPB,BANP,APP,CREBBP	0.90673	5354_11	0.18 (HMGA1),0.05 (HIF1A),0.28 (TPI1),0.64 (NFKB1),0.31 (PPIG),0.24 (GLRX3),0.16 (MAZ),0.64 (PGR),0.23 (STAT3),0.4 (POU2F1),0.5 (TP53),0.94 (KEAP1),0.31 (SMAD2),0.15 (YY1),0.37 (MAPK8),0.1 (KLF4),0.21 (MAPK14),0.09 (SMAD4),0.07 (FOXJ2),0.2 (SMAD3),0.07 (NPM1),0.27 (MDM2),0.98 (PARP1),0.41 (JUN),0.28 (MYC),0.22 (TBP),0.08 (HDAC2),0.07 (CEBPG),0.13 (CBX5),0.3 (CEBPA),0.35 (CTBP1),0.12 (CEBPB),0.86 …	16536_3,13089_6,4309_59,9869_28,18449_33,16596_25,13436_54,15693_9,10346_5,11715_1,6123_69,12568_14,10364_6,17337_1,3825_18,17850_42,5007_1,12022_12,14204_55,10363_13,8870_38,13228_75,10534_40,10356_21,10362_35,2875_15,18897_31,19572_10,4540_11,18874_66,11217_16,15675_3,3171_57,13614_6	5.76e-06(REG3G)	chr12	53301019	0.026	rs17120257	1
rs34514501	RPS27	5	MAZ,ZNF148,SP1,KLF2,SP3,KLF11,EGR1,SP4,ZNF460,ZNF740	MAZ,OTUB1,ZNF148,SIAH1,SP1,NFKB1,KLF2,FBXW7,SP3,GABPA,PSME3,KAT2B,PML,KLF11,MAPK1,EGR1,RELA,NCOR1,MAPK14,SIN3A,JUND,NFATC2,PIAS1,SREBF2,SP4,POU2F1,HMGA1,NFYA,POGZ,NFATC1,JUN,GATA6,HDAC3,FOXJ2,MDM2,HDAC1,TP53,EP300,YY1,CTNNB1,BANP,CEBPB,ATF7IP,CREBBP,CBX5,ZNF460,APP,ZNF740,ACTR5,CDKN2A	50	1.42e-12	MAZ,KLF2	MAZ,KLF2,EGR1,ZNF460	NA	NA	4	8	MAZ,KLF2,POGZ,CEBPB	MAZ,KLF2	MAZ,KLF2,EGR1,ZNF460	2.28677	0	21	42	MAZ,NFKB1,KLF2,GABPA,PML,EGR1,JUND,NFATC2,PIAS1,HMGA1,NFATC1,JUN,GATA6,FOXJ2,HDAC1,BANP,CEBPB,CREBBP,ZNF460,APP,CDKN2A	NA	NA	0.51 (MAZ),0.76 (NFKB1),0.42 (PSME3),0.93 (KAT2B),0.66 (MAPK1),0.56 (MAPK14),0.48 (JUND),0.55 (POU2F1),0.22 (HMGA1),0.08 (NFATC1),0.5 (JUN),0.89 (FOXJ2),0.77 (MDM2),0.29 (TP53),0.73 (YY1),0.73 (CTNNB1),0.87 (CEBPB),0.19 (CREBBP),0.4 (CBX5),0.75 (APP)	13436_54,9869_28,5204_13,12368_18,3115_64,5007_1,19602_36,11715_1,16536_3,14286_2,10356_21,14204_55,13228_75,6123_69,17337_1,8424_269,15675_3,13614_6,4540_11,3171_57	4.07e-78(CREB3L4),2.77e-41(IL6R),9.37e-14(S100A7),1.15e-06(S100A16),2.90e-05(SAA2),9.48e-05(S100A14)	chr1	153773150	NA	NA	NA
rs4962419	EDRF1	8	JUNB,JUND,FOSL2,CREM	JUNB,SMURF1,JUND,MEN1,MDM2,SET,FOS,SMARCA4,MAPK10,MAPK9,MAPK8,FOSL2,JUN,EP300,SMAD3,CREM,SP100,RFWD2,SMAD4,HDAC1,APLP2,ATXN1,COPS5,BRCA1	24	1.83e-11	FOSL2	JUNB,JUND,FOSL2	NA	NA	3	12.5	FOSL2,SMAD3,APLP2	FOSL2	JUNB,JUND,FOSL2	NA	NA	10	41.6667	JUNB,SMURF1,JUND,MAPK10,FOSL2,JUN,SMAD3,SP100,HDAC1,BRCA1	NA	NA	0.39 (SMURF1),0.31 (JUND),0.62 (MDM2),0.89 (SET),0.58 (MAPK10),0.65 (MAPK9),0.83 (MAPK8),0.97 (JUN),0.86 (SMAD3),0.75 (SMAD4),0.95 (APLP2)	11557_3,19602_36,13228_75,5364_7,15418_25,15604_18,3825_18,10356_21,10363_13,12022_12,10627_87	NA	chr10	126697114	0.0119	NA	NA
rs4962419	FLJ37035	8	JUNB,JUND,FOSL2,CREM	JUNB,SMURF1,JUND,MEN1,MDM2,SET,FOS,SMARCA4,MAPK10,MAPK9,MAPK8,FOSL2,JUN,EP300,SMAD3,CREM,SP100,RFWD2,SMAD4,HDAC1,APLP2,ATXN1,COPS5,BRCA1	24	1.83e-11	FOSL2	JUNB,JUND,FOSL2	NA	NA	3	12.5	FOSL2,SMAD3,APLP2	FOSL2	JUNB,JUND,FOSL2	NA	NA	10	41.6667	JUNB,SMURF1,JUND,MAPK10,FOSL2,JUN,SMAD3,SP100,HDAC1,BRCA1	NA	NA	0.39 (SMURF1),0.31 (JUND),0.62 (MDM2),0.89 (SET),0.58 (MAPK10),0.65 (MAPK9),0.83 (MAPK8),0.97 (JUN),0.86 (SMAD3),0.75 (SMAD4),0.95 (APLP2)	11557_3,19602_36,13228_75,5364_7,15418_25,15604_18,3825_18,10356_21,10363_13,12022_12,10627_87	NA	chr10	126697114	0.0119	NA	NA
rs55708963	GTPBP4	8	IRF1	IRF1,STAT1,KEAP1,SUMO1,NPM1,HCFC1,MDM2,SMARCA4,KAT2B,EP300,BIRC3,CREBBP	12	1.84e-12		IRF1	NA	NA	1	8.33333	NPM1		IRF1	NA	NA	5	41.6667	IRF1,STAT1,KEAP1,BIRC3,CREBBP	NA	NA			NA	chr10	925712	NA	NA	NA
rs4940809	SEC11C	8	IRF1	IRF1,YBX1,TRIM28,KEAP1,KAT2A,STAT1,STUB1,SUMO1,KAT2B,SMARCA4,MDM2,EP300,HCFC1,NPM1,CDKN1B,BIRC3,CREBBP	17	1.6e-08		IRF1	1.021	2.04e-30	2	11.7647	KAT2A,NPM1		IRF1	1.65447	7.8e-70	7	41.1765	IRF1,KEAP1,KAT2A,STAT1,STUB1,BIRC3,CREBBP	NA	NA	0.71 (IRF1),0.57 (YBX1),0.4 (KEAP1),0.89 (KAT2A),0.26 (STAT1),0.98 (STUB1),0.25 (KAT2B),0.5 (MDM2),0.29 (NPM1),0.14 (CDKN1B),0.9 (BIRC3),0.26 (CREBBP)	17462_19,9751_72,12568_14,19369_17,10370_21,10336_3,12368_18,13228_75,8870_38,3719_2,4973_18,13614_6	NA	chr18	56742291	NA	NA	NA
rs62106670	ID2	8	THAP11,STAT1	THAP11,PSMC5,STAT1,RARA,SRC,ISG15,PHF8,FOS,UBE2I,HCFC1,HDAC1,RELA,SMARCA4,PPARG,EP300,PRKCD,E2F1,RXRA,STAT3,HDAC3,TP53,PIAS1,CDK2,CTBP1,EIF1AD,CREBBP,BRCA1	27	5.81e-09		STAT1	NA	NA	0	0			STAT1	4.23157	5.02e-12	11	40.7407	STAT1,SRC,ISG15,HDAC1,PPARG,PRKCD,E2F1,PIAS1,CTBP1,CREBBP,BRCA1	0.176337	15403_53	0.51 (STAT1),1 (SRC),0.51 (ISG15),0.74 (UBE2I),0.48 (STAT3),0.43 (TP53),0.96 (CTBP1),0.81 (EIF1AD),0.12 (CREBBP)	10370_21,15433_4,14151_4,2877_3,10346_5,6123_69,11217_16,13545_97,13614_6	NA	chr2	8597123	NA	rs11686272	0.65
rs2316974	LINC01480	6	SP2,SP1,SP3,EGR1,SP4,ZNF740	SP2,MCM7,FHL2,SP1,EPAS1,SP3,PIAS1,EGR1,NFATC2,HTT,SREBF2,PSMC5,NPM1,HCFC1,NFKB1,JUNB,MDM2,MAPK8,STAT3,PRKCD,PGR,NUP62,HIF1A,PML,POU2F1,SP4,SMARCA4,RELA,KLF4,JUND,JUN,ELF1,RARA,PARP1,HDAC1,SMAD2,NCOR1,PPARG,SMAD4,RXRA,ESR2,HDAC2,NCOR2,NFYC,EP300,NFYA,MYC,TP53,TBP,CEBPB,CREBBP,CTNNB1,BRCA1,E2F1,BANP,APP,ZNF740,BCL11B,AR	59	6.12e-24		EGR1	NA	NA	5	8.47458	FHL2,EPAS1,NPM1,PGR,CEBPB		EGR1	NA	NA	24	40.678	FHL2,EPAS1,PIAS1,EGR1,NFATC2,NFKB1,JUNB,PRKCD,PGR,HIF1A,PML,KLF4,JUND,JUN,ELF1,PARP1,HDAC1,PPARG,CEBPB,CREBBP,BRCA1,E2F1,BANP,APP	NA	NA	0.54 (NPM1),0.88 (NFKB1),0.69 (MDM2),0.29 (MAPK8),0.82 (STAT3),0.28 (PGR),0.3 (HIF1A),0.3 (POU2F1),0.02 (KLF4),0.14 (JUND),0.44 (JUN),0.36 (PARP1),0.98 (SMAD2),0.67 (SMAD4),0.73 (HDAC2),0.37 (MYC),0.84 (TP53),0.92 (TBP),0.94 (CEBPB),0.38 (CREBBP),1 (CTNNB1),0.73 (APP)	8870_38,9869_28,13228_75,3825_18,10346_5,15693_9,13089_6,11715_1,17850_42,19602_36,10356_21,10534_40,10364_6,12022_12,18897_31,10362_35,6123_69,2875_15,15675_3,13614_6,8424_269,3171_57	1.43e-20(B3GNT8),1.22e-14(NRXN1),4.62e-13(IL26),4.97e-13(COPS7B),4.15e-08(B3GNT2)	chr19	41986536	NA	NA	NA
rs116214485	DLL1	7	ESR2	ESR2,SRC,PELP1,NCOA3,HSPA8,MED1,NCOA2,NCOA1,KLF5,EP300	10	0.0298557			-1.634	2.32e-55	0	0				NA	NA	4	40	SRC,NCOA3,HSPA8,KLF5	0.891835	5349_69	0.91 (SRC),0.69 (HSPA8),0.38 (MED1),0.47 (NCOA2)	15433_4,5903_91,3892_21,14045_12	1.33e-10(THBS2)	chr6	170476340	NA	NA	NA
rs77210917	DLL1	7	ZNF24,NR2F1	ZNF24,LRIF1,USP11,NR2F1,FOS,TP53,KAT5,EEF1A1,DDX6,BCL11B	10	0.0247681	NR2F1		-1.634	2.32e-55	1	10	NR2F1	NR2F1		NA	NA	4	40	LRIF1,USP11,EEF1A1,DDX6	0.920684	5349_69	0.9 (TP53),0.49 (DDX6)	6123_69,12869_68	1.15e-10(THBS2)	chr6	170476424	NA	NA	NA
rs4962419	MIR4484	5	FOSL2,JUND,JUNB,CREM	FOSL2,RECQL5,JUND,MEN1,FHL3,RFWD2,JUNB,SMARCA4,MAPK10,SMAD4,SMAD3,MAPK8,JUN,CREM,HDAC1,EP300,MDM2,ATF4,ATF2,CREB5,DNAJA3,ATF7,BRCA1,CREB1,ATF3,ATXN1,DDIT3,COPS5	28	1.83e-11	FOSL2	FOSL2,JUND,JUNB	NA	NA	2	7.14286	FOSL2,SMAD3	FOSL2	FOSL2,JUND,JUNB	NA	NA	11	39.2857	FOSL2,JUND,FHL3,JUNB,MAPK10,SMAD3,JUN,HDAC1,ATF2,CREB5,BRCA1	NA	NA	0.31 (JUND),0.58 (MAPK10),0.75 (SMAD4),0.86 (SMAD3),0.83 (MAPK8),0.97 (JUN),0.62 (MDM2),0.53 (DDIT3)	19602_36,15418_25,12022_12,10363_13,3825_18,10356_21,13228_75,19119_10	NA	chr10	126697114	0.0119	NA	NA
rs55708963	LARP4B	8	IRF1	IRF1,KEAP1,STUB1,STAT1,NPM1,KAT2B,SUMO1,SMARCA4,HCFC1,MDM2,EP300,CDKN1B,CREBBP	13	1.84e-12		IRF1	NA	NA	1	7.69231	NPM1		IRF1	NA	NA	5	38.4615	IRF1,KEAP1,STUB1,STAT1,CREBBP	NA	NA			NA	chr10	925712	NA	NA	NA
rs9472120	MRPL14	8	ATF4	ATF4,LDOC1,JUNB,FBXW11,FOS,JUN,MDM2,EP300,ATF3,CEBPA,CEBPG,BTRC,CREBBP	13	2.94e-07			NA	NA	0	0				NA	NA	5	38.4615	LDOC1,JUNB,JUN,CEBPA,CREBBP	0.932944	8021_59	0.36 (LDOC1),0.97 (JUN),0.81 (MDM2),0.8 (CEBPA),0.63 (CEBPG),0.56 (CREBBP)	8378_3,10356_21,13228_75,18874_66,19572_10,13614_6	9.38e-05(GLCE)	chr6	43709785	0.0104	NA	NA
rs34514501	CRTC2	7	KLF2,SP1,ZNF148,EGR1,MAZ,SP4,KLF11,SP3,KLF9,VEZF1,ZNF460,ZNF740	KLF2,SMURF1,SP1,MEF2D,ZNF148,GLRX3,NFYC,PPARG,MEF2C,NUP62,PPIG,SREBF1,EGR1,YAP1,MAZ,KEAP1,SP4,NRF1,NFKB1,KLF11,SIN3A,JUNB,FOSL2,HSP90AA1,TPI1,MAPK14,MAPK1,FOS,SP3,PIAS1,SIAH1,HDAC3,WWP1,FBXW7,FOXJ2,KLF9,PGR,RUNX1T1,NPM1,PRKCD,PML,MDM2,JUN,YY1,POU2F1,HMGA1,NFYA,POGZ,RARA,PARP1,SMAD2,RXRA,ESR2,SMAD4,HDAC1,NCOR1,MAPK8,SMARCA4,HDAC2,NCOR2,EPAS1,SMAD3,TBP,HIF1A,STAT3,KAT2B,HCFC1,PSMC5,KLF6,TFAP2A,SREB…	106	1.42e-12	KLF2,MAZ	KLF2,EGR1,MAZ,ZNF460	NA	NA	10	9.43396	KLF2,MAZ,FOSL2,PGR,NPM1,POGZ,EPAS1,SMAD3,CLU,CEBPB	KLF2,MAZ	KLF2,EGR1,MAZ,ZNF460	-1.08388	3.89e-19	40	37.7358	KLF2,SMURF1,GLRX3,PPARG,SREBF1,EGR1,YAP1,MAZ,KEAP1,NFKB1,JUNB,FOSL2,HSP90AA1,PIAS1,FOXJ2,PGR,PRKCD,PML,JUN,HMGA1,PARP1,HDAC1,EPAS1,SMAD3,HIF1A,KLF6,TFAP2A,JUND,NFATC2,KLF4,NFATC1,ELF1,BCOR,E2F1,BRCA1,ZNF460,APP,BANP,CEBPB,CREBBP	NA	NA	0.84 (SMURF1),0.88 (GLRX3),0.86 (MEF2C),0.45 (PPIG),0.51 (MAZ),0.58 (KEAP1),0.76 (NFKB1),0.33 (TPI1),0.56 (MAPK14),0.66 (MAPK1),0.06 (WWP1),0.89 (FOXJ2),0.93 (PGR),0.5 (NPM1),0.77 (MDM2),0.5 (JUN),0.73 (YY1),0.55 (POU2F1),0.22 (HMGA1),0.9 (PARP1),0.86 (SMAD2),0.69 (SMAD4),0.99 (MAPK8),0.64 (HDAC2),0.96 (SMAD3),0.78 (TBP),0.93 (HIF1A),0.06 (STAT3),0.93 (KAT2B),0.48 (JUND),0.6 (KLF4),0.08 (NFATC1),…	11557_3,16596_25,8933_84,18449_33,13436_54,12568_14,9869_28,4309_59,5007_1,3115_64,11307_33,14204_55,15693_9,8870_38,13228_75,10356_21,17337_1,11715_1,16536_3,10534_40,10364_6,12022_12,3825_18,18897_31,10363_13,2875_15,13089_6,10346_5,12368_18,19602_36,17850_42,14286_2,6123_69,18926_7,10362_35,12482_5,4542_24,4540_11,3171_57,15675_3,8424_269,13614_6	4.07e-78(CREB3L4),2.77e-41(IL6R),9.37e-14(S100A7),1.15e-06(S100A16),2.90e-05(SAA2),9.48e-05(S100A14)	chr1	153773150	NA	NA	NA
rs116214485	FAM120B	7	ESR2	ESR2,SRC,HSPA8,MED1,NCOA2,NCOA1,KLF5,EP300	8	0.0298557			NA	NA	0	0				NA	NA	3	37.5	SRC,HSPA8,KLF5	NA	NA	0.91 (SRC),0.69 (HSPA8),0.38 (MED1),0.47 (NCOA2)	15433_4,5903_91,3892_21,14045_12	1.33e-10(THBS2)	chr6	170476340	NA	NA	NA
rs55958994	KRT8	3	SP1,KLF5,SP2,ZNF148,SP3,RREB1,KLF4,MAZ,ZNF740	SP1,TPI1,ESR2,KLF5,SP2,FHL2,ZNF148,SIAH1,YY1,PRKCD,RXRA,NFYC,NFKB1,RARA,PGR,STAT3,HSP90AA1,POU2F1,RUNX1T1,WWP1,HMGA1,FBXW7,TP53,HCFC1,SMARCA4,SP3,PIAS1,HDAC3,RREB1,KDM1A,PARP1,GSK3B,ZBTB17,HIF1A,MYC,SMAD4,SMAD2,PML,NPM1,NCOR1,MDM2,MAPK8,UBA52,PPARG,KLF4,VHL,KAT5,MAZ,JUN,SMAD3,RELA,TBP,SET,NCOR2,FOS,ELF1,EP300,HDAC2,HDAC1,PSMC5,E2F1,AR,DDX3X,ACTR5,BPTF,BAP1,BCOR,CTBP1,BANP,CEBPB,EGR1,BRCA1,AURKA,A…	76	1.79e-41	MAZ	KLF5,KLF4,MAZ	1.324	1.01e-73	7	9.21053	FHL2,PGR,ZBTB17,NPM1,MAZ,SMAD3,CEBPB	MAZ	KLF5,KLF4,MAZ	NA	NA	28	36.8421	KLF5,FHL2,PRKCD,NFKB1,PGR,HSP90AA1,HMGA1,PIAS1,PARP1,HIF1A,PML,PPARG,KLF4,MAZ,JUN,SMAD3,ELF1,HDAC1,E2F1,BCOR,CTBP1,BANP,CEBPB,EGR1,BRCA1,AURKA,APP,CREBBP	NA	NA	0.28 (TPI1),0.15 (YY1),0.64 (NFKB1),0.64 (PGR),0.23 (STAT3),0.4 (POU2F1),0.41 (WWP1),0.18 (HMGA1),0.5 (TP53),0.98 (PARP1),0.05 (HIF1A),0.28 (MYC),0.09 (SMAD4),0.31 (SMAD2),0.07 (NPM1),0.27 (MDM2),0.37 (MAPK8),0.1 (KLF4),0.27 (VHL),0.16 (MAZ),0.41 (JUN),0.2 (SMAD3),0.22 (TBP),0.03 (SET),0.08 (HDAC2),0.13 (BPTF),0.35 (CTBP1),0.12 (CEBPB),0.11 (AURKA),0.86 (APP),0.21 (CREBBP)	4309_59,17337_1,9869_28,15693_9,10346_5,11715_1,11307_33,16536_3,6123_69,10534_40,13089_6,10362_35,12022_12,10364_6,8870_38,13228_75,3825_18,17850_42,17362_5,13436_54,10356_21,10363_13,2875_15,5364_7,18897_31,12482_5,11217_16,15675_3,3091_70,3171_57,13614_6	5.76e-06(REG3G)	chr12	53301019	0.026	NA	NA
rs9472120	TMEM63B	8	ATF4	ATF4,JUNB,FBXW11,MDM2,EP300,FOS,JUN,CEBPA,CEBPG,BTRC,CREBBP	11	2.94e-07			NA	NA	0	0				NA	NA	4	36.3636	JUNB,JUN,CEBPA,CREBBP	NA	NA	0.81 (MDM2),0.97 (JUN),0.8 (CEBPA),0.63 (CEBPG),0.56 (CREBBP)	13228_75,10356_21,18874_66,19572_10,13614_6	9.38e-05(GLCE)	chr6	43709785	0.0104	NA	NA
rs2506880	MFN2	4	IRF1	IRF1,STAT1,KEAP1,SUMO1,KAT2B,SMARCA4,NPM1,HCFC1,MDM2,EP300,CREBBP	11	8.7e-07		IRF1	NA	NA	1	9.09091	NPM1		IRF1	NA	NA	4	36.3636	IRF1,STAT1,KEAP1,CREBBP	NA	NA	0.16 (IRF1),0.19 (STAT1),0.47 (KEAP1),0.07 (KAT2B),0.02 (NPM1),0.1 (MDM2),0.01 (CREBBP)	17462_19,10370_21,12568_14,12368_18,8870_38,13228_75,13614_6	3.42e-05(DCUN1D1),3.82e-05(FABP3),5.27e-05(PEX14),8.24e-05(FABP4)	chr1	10568277	NA	NA	NA
rs12461874	ANKLE1	7	THAP1,GLIS3,GLIS2	THAP1,POLR2L,MORF4L2,NUP62,PPIG,GLIS3,SUFU,HCFC1,BYSL,CSNK2A1,CTNNB1,GLIS2	12	4.71e-08	GLIS3,GLIS2	GLIS3,GLIS2	NA	NA	2	16.6667	GLIS3,GLIS2	GLIS3,GLIS2	GLIS3,GLIS2	NA	NA	4	33.3333	POLR2L,GLIS3,SUFU,GLIS2	NA	NA	0.12 (PPIG),0.15 (SUFU),0.87 (CSNK2A1),0.79 (CTNNB1)	18449_33,17468_1,3427_63,8424_269	8.71e-07(ADGRE2),7.21e-06(NFASC),2.85e-05(TST),3.29e-05(KREMEN1),3.63e-05(PLXDC1),5.22e-05(IL27RA),6.02e-05(PLXNB2),6.18e-05(ANGPT2),7.14e-05(TLL1),7.96e-05(PLAU)	chr19	17180358	NA	NA	NA
rs4962419	LOC283038	7	CREM	CREM,HDAC1,ATXN1	3	1.83e-11			NA	NA	0	0				NA	NA	1	33.3333	HDAC1	NA	NA			NA	chr10	126697114	0.0119	NA	NA
rs55708963	LOC101927762	7	IRF1	IRF1,NPM1,KAT2B,HCFC1,MDM2,SMARCA4,EP300,STAT1,CREBBP	9	1.84e-12		IRF1	NA	NA	1	11.1111	NPM1		IRF1	NA	NA	3	33.3333	IRF1,STAT1,CREBBP	NA	NA			NA	chr10	925712	NA	NA	NA
rs9472120	LOC101929705	7	ATF4	ATF4,JUNB,FBXW11,FOS,MDM2,JUN,EP300,CEBPG,ATF3,CEBPA,BTRC,CREBBP	12	2.94e-07			NA	NA	0	0				NA	NA	4	33.3333	JUNB,JUN,CEBPA,CREBBP	NA	NA	0.81 (MDM2),0.97 (JUN),0.63 (CEBPG),0.8 (CEBPA),0.56 (CREBBP)	13228_75,10356_21,19572_10,18874_66,13614_6	9.38e-05(GLCE)	chr6	43709785	0.0104	NA	NA
rs146940589	DLL1	7	TP53,SNAI1,SNAI2	TP53,MNAT1,S100A4,RBPJ,TP53BP2,TADA3,TFIP11,SRPK1,UBE3A,TP73,PRKDC,ITCH,TOP2A,KAT7,SMARCC1,TOP1,RANBP9,PIAS2,SMARCB1,TUBB,VRK1,PPP1CA,PPP1CC,TAF1,SMARCA5,XRCC1,TRRAP,NFYA,TFDP1,RYBP,MAPK3,KPNA4,HSPB1,MTA1,HSPA8,PLK1,VDR,MED1,MUC1,NCOA2,NR4A1,NCOA1,PTK2,MAPK9,NLK,HSP90B1,MTOR,GNL3,SETD7,PHF1,ETS2,WDR5,STUB1,HSP90AA1,MAPK8,SUMO1,NFATC1,SNAI1,RING1,TFAP2A,XRCC6,PSME3,PRKAB2,KAT6A,FOXK1,MAPK14,OTUB1,…	157	0.0136631	SNAI2	SNAI2	-1.634	2.32e-55	16	10.1911	S100A4,TOP2A,MTA1,NR4A1,ETS2,MDM4,TWIST1,ZBTB17,TSC22D3,IKBKB,NPM1,SMAD3,SNAI2,NOTCH1,EEF2,CEBPB	SNAI2	SNAI2	NA	NA	51	32.4841	MNAT1,PRKDC,ITCH,TOP2A,PIAS2,VRK1,XRCC1,TFDP1,KPNA4,HSPA8,VDR,MUC1,SETD7,ETS2,STUB1,HSP90AA1,NFATC1,TFAP2A,PRKAB2,SQSTM1,RB1,GTF2H1,PATZ1,MAD2L1BP,NFKBIA,PML,NR3C1,ETS1,PIN1,HIF1A,PRKCD,SMAD3,PIAS1,PARP1,SNAI2,EGR1,HSP90AB1,HDAC1,NOTCH1,AXIN1,EEF2,CHD3,CDK5,APEX1,CDKN1A,BHLHE40,CREBBP,BRCA1,BANP,CEBPB,AURKA	NA	NA			NA	chr6	170475701	0.0209	NA	NA
rs10739596	STOM	8	NFIB,TP53,TP73,MXI1	NFIB,NFIA,TP53,WDR5,PCNA,HSPB1,HSP90B1,TUBB,VRK1,TP73,YAP1,MAPK14,OTUB1,TRRAP,KDM1A,PRKDC,RFWD2,NFATC1,HSP90AB1,NFKBIA,IKBKB,PML,NR3C1,ETS1,RPS3,TSC22D3,MXI1,MAX,XRCC6,TRIM27,SREBF2,FOXK2,MAPK3,MAPK9,NFIX,VHL,HUWE1,PSME3,GTF2H1,PHB,MDM4,SIRT1,TFDP1,RYBP,MAPK1,SIN3A,HSPA8,UBA52,GSK3B,ZBTB17,PRKAB2,MAPK8,PARP1,SMAD2,HDAC2,MYC,SFN,TFAP2C,EGR1,ZBTB33,XRCC5,ZBTB7A,NFYB,YY1,SUMO1,UBE2I,NFIC,KAT5,NFYA,C…	111	0.0326794		MXI1	-1.016	1.83e-41	7	6.30631	IKBKB,TSC22D3,MDM4,ZBTB17,SMAD3,EEF2,CEBPB		MXI1	-8.52012	5.14e-74	36	32.4324	PCNA,VRK1,YAP1,PRKDC,NFATC1,HSP90AB1,NFKBIA,PML,NR3C1,ETS1,MXI1,NFIX,GTF2H1,TFDP1,HSPA8,PRKAB2,PARP1,SFN,EGR1,NFIC,STAT1,RB1,PIAS1,SMAD3,HDAC1,HSP90AA1,EEF2,CHUK,APP,BANP,BRCA1,CCNA2,BACH1,AURKA,CEBPB,CREBBP	0.42027	8261_51	0.63 (TP53),0.57 (WDR5),0.83 (PCNA),0.06 (HSPB1),0 (HSP90B1),0.38 (VRK1),0.16 (MAPK14),0.69 (NFATC1),0.09 (HSP90AB1),0.08 (NFKBIA),0.12 (RPS3),0.08 (MXI1),0.14 (MAX),0.95 (XRCC6),0.27 (MAPK3),0.39 (MAPK9),0.26 (VHL),0.21 (PSME3),0.98 (MDM4),0.16 (MAPK1),0.16 (HSPA8),0.2 (MAPK8),0.9 (PARP1),0.1 (SMAD2),0.05 (HDAC2),0.08 (MYC),0.97 (SFN),0.25 (ZBTB33),0.69 (YY1),0.3 (UBE2I),0.08 (STAT1),0.98 (RB1),…	6123_69,17760_128,19364_163,11103_24,6393_63,12553_5,5007_1,14286_2,5467_15,19209_6,5026_66,9035_2,12411_60,2835_1,2855_49,15604_18,17362_5,5204_13,13229_20,3115_64,5903_91,3825_18,10534_40,10364_6,18897_31,10362_35,4829_43,12785_49,17337_1,2877_3,10370_21,5024_67,3892_21,14045_12,5364_7,12368_18,10363_13,13228_75,12569_25,3427_63,3171_57,4976_57,12825_18,15574_37,12451_62,3091_70,15675_3,13614_6	2.44e-25(GSN),2.79e-05(C5),3.86e-05(ST6GALNAC6),5.97e-05(DCLK3)	chr9	124090123	NA	NA	NA
rs146940589	FAM120B	7	TP53,SNAI1,SNAI2	TP53,MNAT1,S100A4,RBPJ,TP53BP2,TADA3,TFIP11,SRPK1,UBE3A,TP73,PRKDC,ITCH,TOP2A,KAT7,SMARCC1,TOP1,RANBP9,PIAS2,SMARCB1,TUBB,VRK1,PPP1CA,PPP1CC,TAF1,SMARCA5,XRCC1,NFYA,TRRAP,TFDP1,RYBP,KPNA4,HSPB1,MTA1,HSPA8,PLK1,VDR,MED1,MUC1,NCOA2,NR4A1,NCOA1,PTK2,MAPK9,NLK,HSP90B1,MTOR,GNL3,SETD7,PHF1,ETS2,WDR5,STUB1,SUMO1,HSP90AA1,SNAI1,RING1,TFAP2A,XRCC6,PSME3,PRKAB2,KAT6A,FOXK1,MAPK14,OTUB1,SQSTM1,RB1,MDM4,GTF…	156	0.0136631	SNAI2	SNAI2	NA	NA	15	9.61538	S100A4,TOP2A,MTA1,NR4A1,ETS2,MDM4,TWIST1,TSC22D3,IKBKB,ZBTB17,SNAI2,NPM1,SMAD3,EEF2,CEBPB	SNAI2	SNAI2	NA	NA	50	32.0513	MNAT1,PRKDC,ITCH,TOP2A,PIAS2,VRK1,XRCC1,TFDP1,KPNA4,HSPA8,VDR,MUC1,SETD7,ETS2,STUB1,HSP90AA1,TFAP2A,PRKAB2,SQSTM1,RB1,GTF2H1,PATZ1,MAD2L1BP,HSP90AB1,NFKBIA,PML,NR3C1,ETS1,PIN1,SNAI2,PIAS1,HIF1A,PARP1,HDAC1,PRKCD,SMAD3,NFATC1,EGR1,AXIN1,EEF2,CHD3,CDK5,APEX1,CDKN1A,BHLHE40,AURKA,BRCA1,BANP,CREBBP,CEBPB	NA	NA			NA	chr6	170475701	0.0209	NA	NA
rs35200381	C5	6	IRF1	IRF1,STAT1,KAT2B,SUMO1,SMARCA4,NPM1,HCFC1,MDM2,EP300,CREBBP	10	0.0244489		IRF1	NA	NA	1	10	NPM1		IRF1	-4.38537	1.35e-13	3	30	IRF1,STAT1,CREBBP	NA	NA			NA	chr9	123705953	NA	NA	NA
rs12326611	SEC11C	8	TFAP2A,TFAP2C	TFAP2A,EYA2,TFAP2C,RARA,KDM5B,IKBKB,PRKAA2,RB1,XRCC6,XRCC5,UBE2I,YY1,JUN,MYC,TP53,EP300,NPM1,SP1,MAX,CITED2,CSNK2B	21	1.6e-08		TFAP2A	1.021	2.04e-30	2	9.52381	IKBKB,NPM1		TFAP2A	1.65447	7.8e-70	6	28.5714	TFAP2A,EYA2,RB1,JUN,CITED2,CSNK2B	NA	NA	0.81 (RB1),0.92 (XRCC6),0.81 (UBE2I),0.13 (YY1),0.61 (JUN),0.64 (MYC),0.61 (TP53),0.28 (NPM1),0.43 (MAX),0.77 (CSNK2B)	5024_67,2835_1,2877_3,17337_1,10356_21,10362_35,6123_69,8870_38,12411_60,11330_15	NA	chr18	56744910	NA	NA	NA
rs4962419	CTBP2	8	CREM	CREM,HDAC1,ATXN1,CREB1	4	1.83e-11			NA	NA	0	0				NA	NA	1	25	HDAC1	NA	NA			NA	chr10	126697114	0.0119	rs4962416,rs12769682,rs2938006	1, 1, 0.3
rs13216621	DLL1	7	ZBTB26	ZBTB26,SUMO1,UBE2I,AXIN1	4	0.338113			-1.634	2.32e-55	0	0				NA	NA	1	25	AXIN1	2.24e-05	5349_69	0.34 (UBE2I)	2877_3	2.24e-05(DLL1)	chr6	170475611	0.0209	NA	NA
rs13216621	FAM120B	7	ZBTB26	ZBTB26,SUMO1,UBE2I,AXIN1	4	0.338113			NA	NA	0	0				NA	NA	1	25	AXIN1	NA	NA	0.34 (UBE2I)	2877_3	2.24e-05(DLL1)	chr6	170475611	0.0209	NA	NA
rs530589230	DLL1	7	ELK4,ETV5	ELK4,SIRT7,MAPK3,MAPK8,ETV5,RFWD2,AR,BRCA1	8	0.234046		ETV5	-1.634	2.32e-55	0	0			ETV5	NA	NA	2	25	ETV5,BRCA1	NA	NA			NA	chr6	170475773	0.0209	NA	NA
rs530589230	FAM120B	7	ELK4,ETV5	ELK4,SIRT7,ETV5,RFWD2,MAPK3,MAPK8,AR,BRCA1	8	0.234046		ETV5	NA	NA	0	0			ETV5	NA	NA	2	25	ETV5,BRCA1	NA	NA			NA	chr6	170475773	0.0209	NA	NA
rs4962419	MMP21	6	CREM	CREM,HDAC1,ATXN1,CREB1	4	1.83e-11			NA	NA	0	0				NA	NA	1	25	HDAC1	NA	NA			NA	chr10	126697114	0.0119	NA	NA
rs117047830	DLL1	7	REST	REST,KDM5C,PLK1,FBXW11,SMARCE1,SMARCC2,NCOR1,SMARCA4,TBP,HDAC2,HDAC1,CDYL,EHMT2,BTRC	14	0.116648			-1.634	2.32e-55	0	0				NA	NA	3	21.4286	HDAC1,CDYL,EHMT2	2.03e-12	5349_69	0.86 (PLK1),0.92 (TBP),0.93 (HDAC2),0.03 (EHMT2)	3394_81,2875_15,18897_31,5843_60	9.01e-14(PSMB1),2.03e-12(DLL1),1.43e-10(THBS2)	chr6	170469501	NA	NA	NA
rs117047830	FAM120B	7	REST	REST,KDM5C,PLK1,FBXW11,SMARCE1,SMARCC2,NCOR1,HDAC1,SMARCA4,TBP,HDAC2,CDYL,EHMT2,BTRC	14	0.116648			NA	NA	0	0				NA	NA	3	21.4286	HDAC1,CDYL,EHMT2	NA	NA	0.86 (PLK1),0.92 (TBP),0.93 (HDAC2),0.03 (EHMT2)	3394_81,2875_15,18897_31,5843_60	9.01e-14(PSMB1),2.03e-12(DLL1),1.43e-10(THBS2)	chr6	170469501	NA	NA	NA
rs4940810	SEC11C	8	ZBTB33	ZBTB33,SF3B1,NCOR1,TP53,CTNNB1	5	1.21e-08			1.021	2.04e-30	0	0				1.65447	7.8e-70	0	0		NA	NA	0.78 (ZBTB33),0.62 (TP53),0.76 (CTNNB1)	12785_49,6123_69,8424_269	NA	chr18	56742446	NA	NA	NA
rs143375085	DLL1	7	ZNF136	CCNDBP1,ZNF136,CEP70	3	0.337156			-1.634	2.32e-55	0	0				NA	NA	0	0		0.004885	5349_69			1.88e-06(THBS2)	chr6	170475031	0.0209	NA	NA
rs143375085	FAM120B	7	ZNF136	CCNDBP1,ZNF136,CEP70	3	0.337156			NA	NA	0	0				NA	NA	0	0		NA	NA			1.88e-06(THBS2)	chr6	170475031	0.0209	NA	NA
rs77470762	DLL1	7	NFIB	NFIB,XRCC5	2	0.348913			-1.634	2.32e-55	0	0				NA	NA	0	0		0.653165	5349_69			NA	chr6	170468264	0.0058	NA	NA
rs77470762	FAM120B	7	NFIB	NFIB,XRCC5	2	0.348913			NA	NA	0	0				NA	NA	0	0		NA	NA			NA	chr6	170468264	0.0058	NA	NA
